# Supplementary material for: Biology-inspired data-driven quality control for scientific discovery in single-cell transcriptomics
Source: Genome Biol. 2022 Dec 27;23:267. doi: 10.1186/s13059-022-02820-w (PMC9793662; doi:10.1186/s13059-022-02820-w)
Supplement: Supplementary file 1 — Additional file 1: Tables S1-S9. Supplementary tables. [file 13059_2022_2820_MOESM1_ESM.xlsx]

## Sheet: Table S1
Table S1: Table of papers included in the QC survey
	Name	DOI	Pubmed ID	Year	URL	cells/nuclei	Organism	Tissue of Origin	scRNAseq tech	Analysis Software	Preprocessing software	nCounts	nGene	nCells	Mito	Ribo	Empty Droplets	Ambient/Background	Doublet/Multiplet	Other QC cutoffs/criteria	Comment
1	A Cellular Anatomy of the Normal Adult Human Prostate and Prostatic Urethra	10.1016/j.celrep.2018.11.086	30566875	2018	https://www.sciencedirect.com/science/article/pii/S2211124718318771	cells	Human	Prostate	10x	Seurat	CellRanger	>200	500-3000	>3	<10%	-	-	-	-	Stress removal
2	A cellular census of human lungs identifies novel cell states in health and in asthma	10.1038/s41591-019-0468-5	31209336	2019	https://www.nature.com/articles/s41591-019-0468-5	cells	Human	Lung	10x	Seurat	CellRanger	1000-60000	<median + 2 s.d.	-	<3%	-	-	SoupX	curated doublet removal, Scrublet	-
3	A human liver cell atlas reveals heterogeneity and epithelial progenitors	10.1038/s41586	31292543	2019	https://www.nature.com/articles/s41586-019-1373-2	cells	Human	Liver	mCEL-Seq2	RaceID, FateID	bwa	>1000	-	-	-	-	-	-	-	cells expressing >2% of KCNQ1OT1 and transcripts correlating to KCNQ1OT1 with a Pearson’s correlation coefficient of >0.4 were removed
4	A molecular cell atlas of the human lung from single cell RNA sequencing	/10.1101/742320	BioRxiv	2019	https://www.biorxiv.org/content/10.1101/742320v1.full	cells	Human	Lung	10x/SmartSeq2	Seurat	CellRanger/STAR	>1000	>500/50K	-	-	-	-	-	Removed cells with substantial expression profiles from two or more cell types	-
5	A single cell brain atlas in human Alzheimer’s disease	10.1101/628347	BioRxiv	2019	https://www.biorxiv.org/content/10.1101/628347v1.full	nuclei	Human	Brain	10x	Seurat	CellRanger	5-95 percentile	5-95 percentile	>0	<10%	-	-	-	-	-
6	A Single-Cell Immune Atlas of Triple Negative Breast Cancer Reveals Novel Immune Cell Subsets	10.1101/566968	BioRxiv	2019	https://www.biorxiv.org/content/10.1101/566968v1.full	cells	Human	Breast	MIRALCS	Seurat	BGISEQ-500	>2M	≥ 2500	-	<10%	-	-	-	-	Mapping rates ≥ 50%; Fraction of ERCC reads in mapped reads < 50%; Housekeeping genes expression level (average log2(TPM+1) ≥ 4;	How do they define housekeeping genes?
7	An optimised tissue disaggregation and data processing pipeline for characterising fibroblast phenotypes using single-cell RNA sequencing	10.1038/s41598-019-45842-4	31270426	2019	https://www.nature.com/articles/s41598-019-45842-4	cells	Human	Lung	Drop-seq	Seurat	custom microfluidic platform	200-15000	100-5000	-	<20%	-	Identified empty droplets as cells with low total n_genes and enrichments for genes expressed highly in the sample overall	-	-	-
8	Clonal replacement of tumor-specific T cells following PD-1 blockade	10.1038/s41591-019-0522-3	31359002	2019	https://www.nature.com/articles/s41591-019-0522-3	cells	Human	Tumor	10x	Seurat	CellRanger	-	>200	-	<10%	-	-	-	-	-
9	High-throughput targeted long-read single cell sequencing reveals the clonal and transcriptional landscape of lymphocytes	10.1101/424945	31311926	2019	https://www.biorxiv.org/content/10.1101/424945v1.full	cells	Human	Lymphocytes	10x/SmartSeq2	Seurat	CellRanger/VDJPuzzle	>1000/500	250/200-6000; < than x5 deviation from the median n_genes for sample	-	<6%	-	-	-	-	Second numbers are for tumor with T cells
10	Intra- and Inter-cellular Rewiring of the Human Colon during Ulcerative Colitis	10.1016/j.cell.2019.06.029	31348891	2019	https://www.cell.com/cell/fulltext/S0092-8674(19)30732-9	cells	Human	Colon	10x	Seurat	CellRanger	-	>250	-	mito genes removed	-	-	-	-	-
11	Maturing Human CD127+ CCR7+ PDL1+ Dendritic Cells Express AIRE in the Absence of Tissue Restricted Antigens	10.3389/fimmu.2018.02902	30692988	2018	https://www.frontiersin.org/articles/10.3389/fimmu.2018.02902/full	cells	Human	Tonsil	SmartSeq2	R packages	STAR	>100K	>1000	-	-	-	-	-	-	-
12	Molecular characterization of foveal versus peripheral human retina by single-cell RNA sequencing	10.1016/j.exer.2019.05.001	31075224	2019	https://www.sciencedirect.com/science/article/pii/S0014483519302726?via%3Dihub	cells	Human	Retina	10x	Seurat	CellRanger	>200	<2500	-	<60%	-	-	-	-	-	Download Data
13	Neuronal vulnerability and multilineage diversity in multiple sclerosis	10.1038/s41586-019-1404-z	31316211	2019	https://www.nature.com/articles/s41586-019-1404-z	nuclei	Human	Brain	10x	R/Python Scripts	CellRanger	>1000	>500	-	mito genes removed	-	-	-	-	-
14	Single cell RNA sequencing of human liver reveals distinct intrahepatic macrophage populations	10.1038/s41467-018-06318-7	30348985	2018	https://www.nature.com/articles/s41467-018-06318-7	cells	Human	Liver	10x	Seurat	CellRanger	>1500	-	>3	<50%	-	-	-	-	-	Download Data
15	Single cell RNA-seq reveals cellular diversity and developmental characteristics of human infant retina	10.1101/617555	BioRxiv	2019	https://www.biorxiv.org/content/10.1101/617555v2.full	cells	Human	Retina	10x	Seurat	CellRanger	1.5 IQR	>200	>0.1%	<10%	-	-	-	-	-
16	Single nucleus RNA sequencing maps acinar cell states in a human pancreas cell atlas	10.1101/733964	BioRxiv	2019	https://www.biorxiv.org/content/10.1101/733964v1.full	nuclei	Human	Pancreas	10x	Seurat/Scanpy for filtering	CellRanger	800-15000	>300	-	-	-	-	-	-	-
17	Single-cell analysis of childhood leukemia reveals a link between developmental states and ribosomal protein expression as a source of intra-individual heterogeneity	10.1101/683854	BioRxiv	2019	https://www.biorxiv.org/content/10.1101/683854v1.full	cells	Human	Blood	10x	Seurat	CellRanger	-	>200	>5	<8%	-	-	-	-	-
18	Single-Cell Analysis of Human Pancreas Reveals Transcriptional Signatures of Aging and Somatic Mutation Patterns	10.1016/j.cell.2017.09.004	28965763	2017	https://www.cell.com/cell/fulltext/S0092-8674(17)31053-X?_returnURL=https%3A%2F%2Flinkinghub.elsevier.com%2Fretrieve%2Fpii%2FS009286741731053X%3Fshowall%3Dtrue	cells	Human	Pancreas	SmartSeq2	PANTHER	HT-Seq	>100K	-	-	-	-	-	-	-	low actin CPM cells removed
19	Single-cell genomics identifies cell type-specific molecular changes in autism.	10.1126/science.aav8130	31097668	2019	https://science.sciencemag.org/content/364/6441/685.long	nuclei	Human	Brain	10X	-	CellRanger	-	>500	-	< 5%, removed	-	-	-	-	-
20	Single-cell RNA-seq reveals the diversity of trophoblast subtypes and patterns of differentiation in the human placenta.	10.1038/s41422-018-0066-y	30042384	2018	https://www.nature.com/articles/s41422-018-0066-y	cells	Human	Placenta	SmartSeq2	Seurat	TopHat/HTSeq	-	>3000	-	-	-	-	-	-	outlier cells identified by t-SNE and PCA analyses were removed.
21	Single-Cell Survey of Human Lymphatics Unveils Marked Endothelial Cell Heterogeneity and Mechanisms of Homing for Neutrophils	10.1016/j.immuni.2019.06.027	31402260	2019	https://www.sciencedirect.com/science/article/pii/S1074761319302973	cells	Human	Lymph Nodes	10x	Seurat	CellRanger	500-6000	>200	>3	<10%	-	-	-	-	-
22	Single-cell transcriptomes of the aging human skin reveal loss of fibroblast priming	10.1101/633131	BioRxiv	2019	https://www.biorxiv.org/content/10.1101/633131v1.full	cells	Human	Skin	10x	Seurat	CellRanger	-	10-25000	-	<5%	-	-	-	-	-
23	Single-cell transcriptomic analysis of Alzheimer’s disease	10.7303/syn18485175	31042697	2019	https://www.nature.com/articles/s41586-019-1195-2	nuclei	Human	Brain	10x	Scanpy	CellRanger	-	>200	-	<10%	-	-	-	-	-
24	Spatiotemporal gene expression trajectories reveal developmental hierarchies of the human cortex	science.aap8809	29217575	2017	https://science.sciencemag.org/content/358/6368/1318/tab-figures-data	cells	Human	Brain	Fluidigm C1	Seurat	HISAT2	-	>1000	>30	<10%	<10%	-	-	-	-
25	The adult human testis transcriptional cell atlas	10.1038/s41422-018-0099-2	30315278	2018	https://www.nature.com/articles/s41422-018-0099-2	cells	Human	Testis	10x	Seurat	CellRanger	-	>500	-	<20%	-	-	-	-	-
26	The bone marrow microenvironment at single-cell resolution	10.1038/s41586-019-1104-8	30971824	2019	https://www.nature.com/articles/s41586-019-1104-8	cells	Human	Bone Marrow	10x	Seurat	CellRanger	-	>1000 and removed cells in top 2% quantile for n_genes	-	<10%	-	-	-	-	-
27	Single-cell analysis of cardiogenesis reveals basis for organ-level developmental defects	10.1038/s41586-019-1414-x	31341279	2019	https://www.nature.com/articles/s41586-019-1414-x	cells	Mouse	Heart	10x	Seurat	CellRanger	-	1500-8000	-	-	-	-	-	-	-
28	Cellular heterogeneity during mouse pancreatic ductal adenocarcinoma progression at single-cell resolution	10.1172/jci.insight.129212	31335328	2019	https://insight.jci.org/articles/view/129212	cells	Mouse	Pancreas	10x	Seurat	CellRanger	Some Cutoff	Some Cutoff	-	Some Cutoff	-	-	-	-	-
29	Longitudinal single cell transcriptomics reveals Krt8+ alveolar epithelial progenitors in lung regeneration	10.1101/705244	BioRxiv	2019	https://www.biorxiv.org/content/10.1101/705244v2.full	cells	Mouse	Lung	Drop-seq	Seurat	STAR	<5000	>200	-	<10%	-	-	-	-	-
30	Mapping Distinct Bone Marrow Niche Populations and Their Differentiation Paths	10.1016/j.celrep.2019.06.031	31291568	2019	https://www.sciencedirect.com/science/article/pii/S2211124719307971?via%3Dihub	cells	Mouse	Bone Marrow	InDrops	Seurat	-	>800/1000	-	-	<30%/20%	-	-	-	-	Different cutoffs for different cell types
31	Identification of Genes With Enriched Expression in Early Developing Mouse Cone Photoreceptors	10.1167/iovs.19-26951	31260032	2019	https://iovs.arvojournals.org/article.aspx?articleid=2737594	cells	Mouse	Eye	10x	Seurat	CellRanger	-	200/250-3500	>3	<0.25%	-	-	-	-	-
32	Obesity remodels activity and transcriptional state of a lateral hypothalamic brake on feeding	10.1126/science.aax1184	31249056	2019	https://science.sciencemag.org/content/364/6447/1271.full	cells	Mouse	Brain	Drop-seq	Seurat	STAR	<15000	200-5000	-	<10%	-	-	-	-	ComBat
33	Spatiotemporal analysis reveals significant overlap of key proepicardial markers in the developing murine heart	10.1101/666610	BioRxiv	2019	https://www.biorxiv.org/content/10.1101/666610v2.full	cells	Mouse	Heart	SmartSeq2	Seurat	STAR	-	>500	>3 and >200 reads	<5%	-	-	-	-	-
34	Spatiotemporal structure of cell fate decisions in murine neural crest	10.1126/science.aas9536	31171666	2019	https://science.sciencemag.org/content/364/6444/eaas9536.full	cells	Mouse	Brain	SmartSeq2	PAGODA	STAR	>10	>3000/4000/5000	>5/10	-	-	-	-	-	-
35	Single-cell transcriptomics of 20 mouse organs creates a Tabula Muris.	10.1038/s41586-018-0590-4	30283141	2018	https://www.nature.com/articles/s41586-018-0590-4	cells	Mouse	Many Tissues	10x/SmartSeq	Seurat	CellRanger	>1000	>500	-	mito genes removed	-	-	-	-	Standard procedures
36	A Single Cell Transcriptomic Atlas Characterizes Aging Tissues in the Mouse	10.1101/661728	BioRxiv	2019	https://www.biorxiv.org/content/10.1101/661728v1.full	cells	Mouse	Many Tissues	10/SmartSeq	Scanpy	CellRanger	Some Cutoff	Some Cutoff	-	Some Cutoff	-	-	-	-	Standard procedures
37	Mapping the Mouse Cell Atlas by Microwell-Seq	10.1016/j.cell.2018.02.001	29474909	2018	https://www.cell.com/cell/fulltext/S0092-8674(18)30116-8	cells	Mouse	Many Tissues	microwell-seq	Seurat	drop-seq core computational tool	>500	-	-	<10%	-	-	-	-	Batch Subtraction
38	A revised airway epithelial hierarchy includes CFTR-expressing ionocytes	10.1038/s41586-018-0393-7	30069044	2018	https://www.nature.com/articles/s41586-018-0393-7	cells	Mouse	Airway Epithelial	10x	Seurat	CellRanger	-	>2000	-	-	-	-	-	-	-
39	Single-cell RNA sequencing of mouse brain and lung vascular and vessel-associated cell types	10.1038/sdata.2018.160	30129931	2018	https://www.nature.com/articles/sdata2018160#methods	cells	Mouse	Brain	SmartSeq2	BackSPIN	STAR	<100000	-	-	-	-	-	-	-	Spearman correlation above 0.3
40	Single-Cell Transcriptional Profiling Reveals Cellular Diversity and Intercommunication in the Mouse Heart	10.1016/j.celrep.2017.12.072	29346760	2018	https://www.cell.com/cell-reports/fulltext/S2211-1247(17)31909-5	cells	Mouse	Heart	10x	Seurat	CellRanger	<20,000	200-5000	-	<25%	-	-	-	-	-
41	A single-cell survey of the small intestinal epithelium	10.1038/nature24489	29144463	2018	https://www.nature.com/articles/nature24489	cells	Mouse	Small Intestine	10x/SmartSeq2	Custom R Script	CellRanger	-	>800	-	-	-	-	-	-	transcriptome mapping of less than 40%; Batch Correction via ComBat46
42	Single-cell transcriptomics of the mouse kidney reveals potential cellular targets of kidney disease	10.1126/science.aar2131	29622724	2018	https://science.sciencemag.org/content/360/6390/758	cells	Mouse	Kidney	10x	Seurat	CellRanger	>1500	-	>3	<50%	-	-	-	-	-
43	Single-cell RNA-seq Uncovers Dynamic Processes and Critical Regulators in Mouse Spermatogenesis	10.1038/s41422-018-0074-y	30061742	2018	https://www.nature.com/articles/s41422-018-0074-y#Sec16	cells	Mouse	Testis	SmartSeq2	Seurat	TopHat/HTSeq	20,000-100,000	>2000	-	-	-	-	-	-	transcriptome mapping of less than 40%
44	Polychromic Reporter Mice Reveal Unappreciated Innate Lymphoid Cell Progenitor Heterogeneity and Elusive ILC3 Progenitors in Bone Marrow	10.1016/j.immuni.2019.05.002	31128961	2019	https://www.sciencedirect.com/science/article/pii/S1074761319302018?via%3Dihub	cells	Mouse	spleen, MLN, liver and thymus	SmartSeq2	scran and sva	Salmon	MAD Threshold	MAD Threshold	>1	MAD Threshold	-	-	-	-	3 median-absolute-deviations below from the median were removed to all qc, ComBat
45	The Major Risk Factors for Alzheimer’s Disease: Age, Sex, and Genes Modulate the Microglia Response to Aβ Plaques	10.1016/j.celrep.2019.03.099	31018141	2019	https://www.sciencedirect.com/science/article/pii/S2211124719304383?via%3Dihub	cells	Mouse	Brain	SmartSeq2	Seurat	-	median ± 4 ∗ median absolute deviation	median ± 4 ∗ median absolute deviation	-	<10%	-	-	-	-	batch effects exclusion
46	On the discovery of population-specific state transitions from multi-sample multi-condition single-cell RNA sequencing data	10.1101/713412	BioRxiv	2019	https://www.biorxiv.org/content/10.1101/713412v1.full	nuclei	Human	PBMC	10x	Seurat	CellRanger	-	< Median + 2.5 MAD	>20	< Median + 2.5 MAD	-	-	-	doublet filtering	-
47	Transcriptomic Profiling of the Developing Cardiac Conduction System at Single-Cell Resolution	10.1161/CIRCRESAHA.118.314578	31284824	2019	https://www.ahajournals.org/doi/full/10.1161/CIRCRESAHA.118.314578?url_ver=Z39.88-2003&rfr_id=ori%3Arid%3Acrossref.org&rfr_dat=cr_pub%3Dpubmed&	cells	Mouse	Heart	10x	Seurat	CellRanger	1000-5M	500-6000	-	-	-	-	-	-	-
48	A Cellular Taxonomy of the Bone Marrow Stroma in Homeostasis and Leukemia	10.1016/j.cell.2019.04.040	31130381	2019	https://www.sciencedirect.com/science/article/pii/S0092867419304593	cells	Mouse	Bone Marrow	10x	Seurat	CellRanger	-	>500	-	mito genes removed	ribo genes removed	-	-	-	-
49	Epigenetic evolution and lineage histories of chronic lymphocytic leukaemia	10.1038/s41586-019-1198-z	31092926	2019	https://www.nature.com/articles/s41586-019-1198-z	cells	Human	Blood	SmartSeq2	Custom R and Python Script	STAR	-	>2000	>5	<20%; removed	-	-	-	-	-
50	Single cell RNA-seq study of wild type and Hox9,10,11 mutant developing uterus	10.1101/395574	30872674	2019	https://www.nature.com/articles/s41598-019-40923-w	cells	Mouse	Uterus	DropSeq	Seurat		-	>500	>5	<20%	-	-	-	-	cells with more than 8% histone gene expression and more than 0.4% hemoglobin gene expression were removed.
51	Lymphocyte activation gene (LAG)-3 is associated with mucosal inflammation and disease activity in ulcerative colitis	10.1093/ecco-jcc/jjaa054	32179884	2020	https://academic.oup.com/ecco-jcc/advance-article/doi/10.1093/ecco-jcc/jjaa054/5807948	cells	Human	Colon	10x	Seurat	CellRanger	Novel Approach	200-3000	>=10	<10%	-	-	-	-	Lower UMI cutoff was the local minimum of UMI distribution to the left of mode. Upper cutoff was determined for each sample individually using a novel approach based on matched TCR-sequencing data.
52	Single-cell transcriptomics of blood reveals a natural killer cell subset depletion in tuberculosis	10.1016/j.ebiom.2020.102686	32114394	2020	https://www.thelancet.com/journals/ebiom/article/PIIS2352-3964(20)30061-X/fulltext#seccesectitle0014	cells	Human	Blood	10x	Seurat	CellRanger	top 7% cells with the highest number of UMIs removed	500-3500	-	<7%	-	-	-	-	-
53	High expression of ACE2 receptor of 2019-nCoV on the epithelial cells of oral mucosa	10.1038/s41368-020-0074-x	32094336	2020	https://www.nature.com/articles/s41368-020-0074-x	cells	Human	Tongue	10x	Seurat	CellRanger	>500	>200	>=3	<5%	-	-	-	-	-
54	Single-cell sperm transcriptomes and variants from fathers of children with and without autism spectrum disorder	10.1038/s41525-020-0117-4	32133155	2020	https://www.nature.com/articles/s41525-020-0117-4	cells	Human	Sperm	10x	Seurat	CellRanger	>25	>10	>=20	<40%	-	-	-	-	-
55	Single-cell analysis of olfactory neurogenesis and differentiation in adult humans	10.1038/s41593-020-0587-9	32066986	2020	https://www.nature.com/articles/s41593-020-0587-9	cells	Human	Brain	10x	Seurat	CellRanger	>400	100-8000	-	<10%	-	-	-	-	-
56	Distinct microbial and immune niches of the human colon	10.1038/s41590-020-0602-z	32066951	2020	https://www.nature.com/articles/s41590-020-0602-z	cells	Human	Colon	10x	Scanpy	CellRanger	-	700-6000	>=3	-	-	-	-	-	Nonimmune cells were excluded from the final analysis
57	Regenerative lineages and immune-mediated pruning in lung cancer metastasis	10.1038/s41591-019-0750-6	32042191	2020	https://www.nature.com/articles/s41591-019-0750-6	cells	Human	Lung	10x	Custom Scripts	Sequence Quality Control (SEQC) package	-	-	Removed genes present in less than 10 cells and genes with low expression levels: whose count values were more than 5 standard deviations away from the second mode of log-log distribution of transcript counts and genes	<=20%	-	-	-	-	-
58	The Repertoire of Serous Ovarian Cancer Non-genetic Heterogeneity Revealed by Single-Cell Sequencing of Normal Fallopian Tube Epithelial Cells	10.1016/j.ccell.2020.01.003	32049047	2020	https://www.sciencedirect.com/science/article/pii/S1535610820300428?via%3Dihub	cells	Human	Fallopian Tube	SmartSeq2	Custom Scripts	STAR	>100K	1200-7500	-	-	-	-	-	DoubletFinder	-
59	Cell stress in cortical organoids impairs molecular subtype specification	10.1038/s41586-020-1962-0	31996853	2020	https://www.nature.com/articles/s41586-020-1962-0	cells	Human	Brain	10x	Seurat	CellRanger	-	>=500	-	<10%	-	-	-	-	-
60	Targeted therapy guided by single-cell transcriptomic analysis in drug-induced hypersensitivity syndrome: a case report	10.1038/s41591-019-0733-7	31959990	2020	https://www.nature.com/articles/s41591-019-0733-7	cells	Human	Blood, Skin	10x	Seurat	CellRanger	2000-15000/50000	0/500-3500/NA	>2/3	<7/10%	-	-	-	-	Cutoffs vary by sample, see paper
61	Sampling artifacts in single-cell genomics cohort studies	10.1101/2020.01.15.897066	N/A	2020	https://www.biorxiv.org/content/10.1101/2020.01.15.897066v1.full	cells	Human	Blood	10x	Seurat	CellRanger	Lower Cutoff	Lower Cutoff	>10/15	Upper Cutoff	-	-	-	DoubletFinder	Do not report specific cutoff numbers
62	Single-cell transcriptional profiles in human skeletal muscle	10.1038/s41598-019-57110-6	31937892	2020	https://www.nature.com/articles/s41598-019-57110-6	cells	Human/Mouse	Skeletal Muscle	10x	Seurat	CellRanger	Upper Cutoff	Lower Cutoff	-	<=5%	-	-	-	-	Do not report specific cutoff numbers for nUMI, nGene	Have different cutoffs for mouse
63	A census of cell types and paracrine interactions in colorectal cancer	10.1101/2020.01.10.901579	N/A	2020	https://www.biorxiv.org/content/10.1101/2020.01.10.901579v1.full.pdf+html	cells	Human	Colon	10x	Seurat/Scanpy	CellRanger	1000-50000	500-5000	-	<80%	-	-	-	-	fraction of spliced reads between 0.3 and 0.9, fraction of unspliced reads between 0.1 and 0.7 and fraction of ambiguous reads between 0 and 0.2 were removed.
64	Immune Landscape of Viral- and Carcinogen-Driven Head and Neck Cancer	10.1016/j.immuni.2019.11.014	31924475	2020	https://www.sciencedirect.com/science/article/pii/S1074761319304959?via%3Dihub	cells	Human	Neck	10x	Seurat	CellRanger	<20,000	>200	See other QC	-	-	-	-	-	Fewer reads than 3 counts in 1% of cells, or genes expressed in fewer than 1% of cells
65	A single-cell atlas of the human healthy airways	10.1101/2019.12.21.884759	N/A	2019	https://www.biorxiv.org/content/10.1101/2019.12.21.884759v1.full.pdf+html	cells	Human	Lung, Airways	10x	Seurat	CellRanger	<3MAD	>500	-	<3MAD/removed	genes removed	-	SoupX	DoubletDetection	-
66	Ultra-high throughput single-cell RNA sequencing by combinatorial fluidic indexing	10.1101/2019.12.17.879304	N/A	2019	https://www.biorxiv.org/content/10.1101/2019.12.17.879304v1.full	cells	Human	Cell Lines	scifi-RNA-seq	Scanpy	STAR	>200	>500	See other QC	<3 SD	<3 SD	-	-	-	genes that were in lower 10% percentile of cumulative UMI counts were removed
67	Single cell transcriptional signatures of the human placenta in term and preterm parturition	10.7554/eLife.52004	31829938	2019	https://elifesciences.org/articles/52004	cells	Human	Placenta	10x	Seurat	CellRanger	-	>200	>10	<10%	-	-	-	-	-
68	Dissecting intratumor heterogeneity of nodal B cell lymphomas on the transcriptional, genetic, and drug response level	10.1101/850438	N/A	2019	https://www.biorxiv.org/content/10.1101/850438v1.full	cells	Human	Lymph Nodes	10x	Seurat	CellRanger	Upper Cutoff	>200	>3	<5%	-	-	-	-	-
69	Single-cell transcriptomics from human pancreatic islets: sample preparation matters	10.1093/biomethods/bpz019	31984226	2019	https://academic.oup.com/biomethods/article/4/1/bpz019/5678780	cells	Human	Pancreas	10x	Seurat	CellRanger	Within 2.5 SD from median	Within 2.5 SD from median	removed genes expressed in <0.2% of cells in a sample.	-	-	-	-	-	-
70	Single-cell transcriptomics reveals diverse and complex gene expression alterations in human trisomy 18	10.1101/863332	N/A	2019	https://www.biorxiv.org/content/10.1101/863332v1.full	cells	Human	Many Tissues	10x	Seurat	CellRanger	-	>200	-	<10%	-	-	-	-	-
71	Single-cell multiomic analysis identifies regulatory programs in mixed-phenotype acute leukemia	10.1038/s41587-019-0332-7	31792411	2019	https://www.nature.com/articles/s41587-019-0332-7	cells	Human	Bone Marrow	CITE-seq	Seurat	CellRanger	1000-10000	>400	-	genes removed	genes removed	-	-	-	-
72	A single-cell atlas of entorhinal cortex from individuals with Alzheimer’s disease reveals cell-type-specific gene expression regulation	10.1038/s41593-019-0539-4	31768052	2019	https://www.nature.com/articles/s41593-019-0539-4	cells	Human	Brain	DroNc-seq	Seurat	CellRanger	5th and 95th percentile	5th and 95th percentile	>0	<10%	-	-	-	-	-
73	Single-Cell Transcriptomics Uncovers Zonation of Function in the Mesenchyme during Liver Fibrosis	10.1016/j.celrep.2019.10.024	31722201	2019	https://www.sciencedirect.com/science/article/pii/S2211124719313245	cells	Human/Mouse	Liver	10x	Seurat	CellRanger	-	>=300	>=3	<=30%	-	-	-	-	-
74	Transcriptional Basis of Mouse and Human Dendritic Cell Heterogeneity	10.1016/j.cell.2019.09.035	31668803	2019	https://www.sciencedirect.com/science/article/pii/S009286741931116X?via%3Dihub	cells	Human/Mouse	Spleen	10x	Custom Scripts	SEQC	-	>=1000	>=10	<20%	-	-	-	-	-
75	Single-cell transcriptomics of human T cells reveals tissue and activation signatures in health and disease	10.1038/s41467-019-12464-3	31624246	2019	https://www.nature.com/articles/s41467-019-12464-3	cells	Human	Lung, Lymph node, Bone marrow, Blood	10x	Seurat	STAR	Within 2.5 SD from mean	Within 2.5 SD from mean	-	<=10%	-	-	Custom	-	removed cells for which the ratio of molecules aligning to whole gene bodies to molecules aligning exclusively to exons was >1.5.
76	Decoding human fetal liver haematopoiesis	10.1038/s41586-019-1652-y	31597962	2019	https://www.nature.com/articles/s41586-019-1652-y#Abs1	cells	Human	Liver, Kidney, Skin	10x/SmartSeq2	Seurat	CellRanger/STAR	-	>200	>=3	<=20%	-	-	-	Custom data-driven doublet detection method; see paper for more details	-
77	Resolving the fibrotic niche of human liver cirrhosis at single-cell level	10.1038/s41586-019-1631-3	31597160	2019	https://www.nature.com/articles/s41586-019-1631-3#Abs1	cells	Human	Liver	10x	Seurat	CellRanger	-	>=300	>=3	<30%	-	-	-	Clusters expressing more than one lineage signature in more than 25% of cells were removed as doublets	-
78	Single‐cell RNA sequencing reveals chemokine self‐feeding of myeloma cells promotes extramedullary metastasis	10.1002/1873-3468.13623	31561267	2019	https://febs.onlinelibrary.wiley.com/doi/pdf/10.1002/1873-3468.13623	cells	Human	Blood, Bone marrow	SmartSeq2	Seurat	SALMON	>1KK	>1000	-	<20%	-	-	-	-	-
79	Spatiotemporal immune zonation of the human kidney	10.1126/science.aat5031	31604275	2019	https://science.sciencemag.org/content/365/6460/1461	cells	Human	Kidney	10x	Seurat	CellRanger	>200/500	-	-	<20/30/70%	-	DropletUtils	soupX	-	-
80	The single-cell transcriptomic landscape of early human diabetic nephropathy	10.1073/pnas.1908706116	31506348	2019	https://www.pnas.org/content/116/39/19619	nuclei	Human	Kidney	10x	Seurat	STAR	-	>500	>3	-	-	-	-	-	-
81	Probabilistic cell-type assignment of single-cell RNA-seq for tumor microenvironment profiling	10.1038/s41592-019-0529-1	31501550	2019	https://www.nature.com/articles/s41592-019-0529-1	cells	Human	tumor microenvironment	10x	Seurat	CellRanger	< 3 MADs from the median	< 3 MADs from the median	-	<20%	<50%	-	-	-	-
82	Single-cell RNA-sequencing reveals profibrotic roles of distinct epithelial and mesenchymal lineages in pulmonary fibrosis	10.1101/753806	-	2019	https://www.biorxiv.org/content/10.1101/753806v1.full	cells	Human	Lung	10x	Seurat	CellRanger	-	>1000	-	<25%	-	-	-	Doublet cells were identified as expressing markers for different cell types	-
83	Single Cell RNA-seq reveals ectopic and aberrant lung resident cell populations in Idiopathic Pulmonary Fibrosis	10.1101/759902	-	2019	https://www.biorxiv.org/content/10.1101/759902v3.full	cells	Human	Lung	10x	Seurat	CellRanger/STAR	>1000	-	-	<20%	-	-	Custom method, see paper	-	-
84	Single-cell transcriptomics identifies an effectorness gradient shaping the response of CD4+ T cells to cytokines	10.1101/753731	-	2019	https://www.biorxiv.org/content/10.1101/753731v1.full	cells	Human	Blood	10x	Seurat	CellRanger	-	>500	-	<7.5%	-	-	-	-	-
85	Heterogeneity of human bone marrow and blood natural killer cells defined by single-cell transcriptome	10.1038/s41467-019-11947-7	31477722	2019	https://www.nature.com/articles/s41467-019-11947-7#Abs1	cells	Human	Blood, Bone marrow	10x	Seurat	CellRanger	-	200-2500	-	<5%	-	-	-	-	-
86	Single-Cell Analysis of Crohn’s Disease Lesions Identifies a Pathogenic Cellular Module Associated with Resistance to Anti-TNF Therapy	10.1016/j.cell.2019.08.008	31474370	2019	https://www.sciencedirect.com/science/article/pii/S0092867419308967?via%3Dihub#sec4	cells	Human	Blood, Small intestine	10x	Custom Scripts	CellRanger	>800	-	-	<0.25%	-	-	-	-	filtered out epithelial cells
87	Single-Cell Analysis of the Muscle Stem Cell Hierarchy Identifies Heterotypic Communication Signals Involved in Skeletal Muscle Regeneration	10.1016/j.celrep.2020.02.067	32160558	2020	https://www.sciencedirect.com/science/article/pii/S2211124720302357	cells	Mouse	Tibialis anterior	10x	Seurat	CellRanger	>1000	>200	>3	<20%	-	-	-	obvious outliers in number of UMIs removed	-
88	Dissecting cellular crosstalk by sequencing physically interacting cells	10.1038/s41587-020-0442-2	32152598	2020	https://www.nature.com/articles/s41587-020-0442-2	cells	Mouse	Culture, Lung	PIC-seq	Custom Scripts	HISAT	500-500K	-	-	<20%	-	-	-	-	-
89	Functional hypoxia drives neuroplasticity and neurogenesis via brain erythropoietin	10.1038/s41467-020-15041-1	32152318	2020	https://www.nature.com/articles/s41467-020-15041-1	cells	Mouse	Brain	Drop-seq	Seurat	-	-	1000-8000	>3	<40%	-	-	-	-	-
90	Single nucleus RNASeq profiling of mouse lung: reduced dissociation bias and improved detection of rare cell types compared with single cell RNASeq	10.1101/2020.03.06.981407	-	2020	https://www.biorxiv.org/content/10.1101/2020.03.06.981407v1.full	cells/nuclei	Mouse	Lung	10x	Seurat	zUMIs and STAR	-	>200	>5	<10%	-	-	-	-	-
91	Differentiation reveals the plasticity of age-related change in murine muscle progenitors	10.1101/2020.03.05.979112	-	2020	biorxiv.org/content/10.1101/2020.03.05.979112v1.full	cells	Mouse	Muscle	10x	Custom Scripts	CellRanger	-	-	>10	<20%	-	-	-	Doublets identified using solo neural network classification scheme	-
92	Ageing compromises mouse thymus function and remodels epithelial cell differentiation	10.1101/2020.03.02.973008	-	2020	https://www.biorxiv.org/content/10.1101/2020.03.02.973008v1.full	cells	Mouse	Thymus	10x/Smart-seq2	Scanpy	CellRanger	>1000	-	-	< 2 MADs from median	-	-	-	-	-
93	Diversification of molecularly defined myenteric neuron classes revealed by single cell RNA-sequencing	10.1101/2020.03.02.955757	-	2020	https://www.biorxiv.org/content/10.1101/2020.03.02.955757v1.full	cells	Mouse	Gastrointestinal tract	10x	Seurat	-	<60K	1500-8000	-	<10%/25%	-	-	-	-	-
94	Single-cell mapping reveals new markers and functions of lymphatic endothelial cells in lymph nodes	10.1101/2020.01.09.900241	-	2020	https://www.biorxiv.org/content/10.1101/2020.01.09.900241v1.full	cells	Mouse	Lymph node	Smart-seq2	Seurat	STAR	<2.5 MADs from median	<2.5 MADs from median	-	<3 MADs from median	-	-	-	-	-
95	Single-Cell Molecular and Cellular Architecture of the Mouse Neurohypophysis	10.1101/2020.01.05.895052	31915267	2020	https://www.eneuro.org/content/7/1/ENEURO.0345-19.2019	cells	Mouse	Epididymis	GEXSCOPE	Seurat	CellRanger	1000-10K	400-5000	-	<25%	-	-	-	-	-
96	A single-cell transcriptional roadmap of the mouse and human lymph node lymphatic vasculature	10.1101/2019.12.31.892166	-	2020	https://www.biorxiv.org/content/10.1101/2019.12.31.892166v1.full	cells	Mouse	Lymph node	10x/Smart-seq2	Seurat	CellRanger	-	>100	>3	-	-	-	-	-	-
97	A single cell transcriptional atlas of early synovial joint development	10.1101/2019.12.23.887208	-	2019	https://www.biorxiv.org/content/10.1101/2019.12.23.887208v1.full	cells	Mouse	Synovial joints	10x	Scanpy	CellRanger	-	>500	>10	<5%	-	-	-	-	-
98	Combined single-cell and spatial transcriptomics reveal the molecular, cellular and spatial bone marrow niche organization	10.1038/s41556-019-0439-6	31871321	2019	https://www.nature.com/articles/s41556-019-0439-6	cells	Mouse	Bone marrow	10x	Seurat	CellRanger/kallisto	-	>500	-	<5%	-	-	-	-	-
99	The Molecular Anatomy of Mouse Skin during Hair Growth and Rest	10.1016/j.stem.2020.01.012	32109378	2019	https://www.sciencedirect.com/science/article/pii/S1934590920300126	cells	Mouse	Skin	10x	Seurat	CellRanger	-	-	-	-	-	-	-	removed clusters containing biologically ‘‘dubious’’ signatures	-
100	Integrated single-cell analysis of multicellular immune dynamics during hyperacute HIV-1 infection	10.1038/s41591-020-0799-2	-	2020	https://www.nature.com/articles/s41591-020-0799-2	cells	Human	Peripheral Blood	Smart-seq2	Seurat	Ordovas-Montanes	750-6000	-	>=5	<20%	-	-	-	-	-
101	A human cell atlas of fetal gene expression	10.1126/science.aba7721	33184181	2020	https://science.sciencemag.org/content/370/6518/eaba7721/tab-article-info		Human	Many Tissues	sci-RNA-seq3	Seurat	STAR	>250	-	-	-	-	-	-	iterative clustering strategy	-
102	Single-cell RNA sequencing of human kidney	10.1038/s41597-019-0351-8	31896769	2020	https://www.nature.com/articles/s41597-019-0351-8	cells	Human	Kidney	10x	Seurat	CellRanger	-	200-2500	-	<30%	-	-	-	-	-
103	Decoding myofibroblast origins in human kidney fibrosis	10.1038/s41586-020-2941-1	33176333	2020	https://www.nature.com/articles/s41586-020-2941-1	cells	Human	Kidney	10x/smart-seq2	Various R packages	Alevin; Salmon	< 5 MAD from median of percentage of total counts in top 500 genes	-	-	cells clustered into two clusters using bivariate Gaussian mixture, cells in cluster with higher mito content were removed	<5 MAD from median	-	-	cells with substantial expression profiles from two or more cell types	Cell clusters with no DE genes with p_val < 0.05 or cells with DE genes dominated by ribosomal or housekeeping were removed, then cells were reclustered
104	Transcriptional and Cellular Diversity of the Human Heart	10.1161/CIRCULATIONAHA.119.045401	32403949	2020	https://www.ahajournals.org/doi/10.1161/CIRCULATIONAHA.119.045401	nuclei	Human	Heart	10x	Seurat/Scanpy	CellRanger	-	>100 and upper outlier CO	-	<5%	-	CellBender	-	-	upper outlier cutoff was calculated as Q3 + 1.5 * IQR
105	A molecular cell atlas of the human lung from single-cell RNA sequencing	10.1038/s41586-020-2922-4	33208946	2020	https://www.nature.com/articles/s41586-020-2922-4	cells	Human	Lung	10x/smart-seq2	Seurat	CellRanger	>1000/>50,000	>500	-	-	-	-	-	cells with substantial expression profiles from two or more cell types	-
106	Developmental cell programs are co-opted in inflammatory skin disease	10.1126/science.aba6500	33479125	2021	https://science.sciencemag.org/content/371/6527/eaba6500	cells	Human	Skin	10x/Smart-seq2	Seurat/scanpy	CellRanger/STAR	-	>200	>=3	<20%	-	-	-	Scrublet	-
107	A single-cell and single-nucleus RNA-Seq toolbox for fresh and frozen human tumors	10.1038/s41591-020-0844-1	32405060	2020	https://www.nature.com/articles/s41591-020-0844-1	cells/nuclei	Human	Tumors (multiple tissues)	10x	Seurat/scanpy	CellRanger	>400/1000	>200/500	-	<20%	-	-	-	-	First cutoff is for 10xv2, second is for 10xv3
2	A cellular census of human lungs identifies novel cell states in health and in asthma	10.1038/s41591-019-0468-5	31209336	2019	https://www.nature.com/articles/s41591-019-0468-5	cells	Human	Lung	SmartSeq2	Seurat	CellRanger	-	1000-4000	-	<15%	-	-	SoupX	curated doublet removal, Scrublet	-
2	A cellular census of human lungs identifies novel cell states in health and in asthma	10.1038/s41591-019-0468-5	31209336	2019	https://www.nature.com/articles/s41591-019-0468-5	cells	Human	Lung	DropSeq	Seurat	CellRanger	-	200-4000	-	<20%	-	-	SoupX	curated doublet removal, Scrublet	-
										REFERENCE	REMOVED	0	0	0	4	3
											CUTOFF	48	72	35	69	2
											MULTIPLE CUTOFFS	5	5	3	5	0
											DATA DRIVEN	11	12	2	6	2
											CUTSTOM	1	0	1	1	0
											NO FILTERING	42	18	65	22	100	104	102	91
											SOME FILTERING	65	89	41	85	7	4	6	17
											ALL CUTOFFS (COMBINED)	53	77	38	74	2

## Sheet: Table S2 Human
Table S2: Table of datasets with details of source tissue, samples, publications.
Source	Tissue	Name (if different from tissue	Organism	Technology	Reference Genome	Preprocessing Software	Project Link	Data Link	Paper Link	Manuscript reference number	Data Origin	Data Format	Number of samples	Number of cells after basic QC	Starsolo
EBI	Blood and Bone Marrow	E-GEOD-89232-dendritic_cells	Human	SmartSeq2	hg19	RSEM	https://www.ebi.ac.uk/gxa/sc/experiments/E-GEOD-89232/results/tsne	ftp://ftp.ebi.ac.uk/pub/databases/microarray/data/atlas/sc_experiments/E-GEOD-89232/	https://europepmc.org/article/MED/27864467	[31]	Contacted EBI for FTP link	aggregated_counts.mtx + barcodes and genes tsv	16
EBI	Bone Marrow	E-CURD-6-bone_marrow	Human	Fluidigm/SMARTer	GRch37/hg19	featureCounts	https://www.ebi.ac.uk/gxa/sc/experiments/E-CURD-6/results/tsne	ftp://ftp.ebi.ac.uk/pub/databases/microarray/data/atlas/sc_experiments/E-CURD-6/	https://europepmc.org/article/MED/30545929	[32]	Contacted EBI for FTP link	aggregated_counts.mtx + barcodes and genes tsv	8
EBI	Breast Epithileal	E-CURD-7-breast_epithileal2	Human	10x V2	GRCh38	CellRanger	https://www.ebi.ac.uk/gxa/sc/experiments/E-CURD-7/results/tsne	ftp://ftp.ebi.ac.uk/pub/databases/microarray/data/atlas/sc_experiments/E-CURD-7/	https://europepmc.org/article/MED/29795293	[33]	Contacted EBI for FTP link	aggregated_counts.mtx + barcodes and genes tsv	3
EBI	Decidual tissue and Peripheral blood	E-MTAB-6701-fetal-maternal_interface	Human	10x V2(study has SmartSeq2 which we did not process)	hg19/GRCh37	CellRanger	https://www.ebi.ac.uk/gxa/sc/experiments/E-MTAB-6701/results/tsne	ftp://ftp.ebi.ac.uk/pub/databases/microarray/data/atlas/sc_experiments/E-MTAB-6701/	https://europepmc.org/article/MED/30429548	[54]	Contacted EBI for FTP link	aggregated_counts.mtx + barcodes and genes tsv	7
EBI	Endocrine Pancreas	E-GEOD-83139-pancreatic_endocrine	Human	SmartSeq	Not specified	RNA-seq unified mapper	https://www.ebi.ac.uk/gxa/sc/experiments/E-GEOD-83139/results/tsne	ftp://ftp.ebi.ac.uk/pub/databases/microarray/data/atlas/sc_experiments/E-GEOD-83139/	https://europepmc.org/article/MED/27364731	[34]	Contacted EBI for FTP link	aggregated_counts.mtx + barcodes and genes tsv	9
EBI	Lung	E-GEOD-130148-lung	Human	10x V2	hg19	CellRanger	https://www.ebi.ac.uk/gxa/sc/experiments/E-GEOD-130148/results/tsne	ftp://ftp.ebi.ac.uk/pub/databases/microarray/data/atlas/sc_experiments/E-GEOD-130148/	https://europepmc.org/article/MED/31209336	[35]	Contacted EBI for FTP link	aggregated_counts.mtx + barcodes and genes tsv	4
EBI	Lung Epithileal	E-GEOD-86618-lung_epithelial	Human	Fluidigm C1/SMARTer v3	GRCh37/hg19	Cufflinks	https://www.ebi.ac.uk/gxa/sc/experiments/E-GEOD-86618/results/tsne	ftp://ftp.ebi.ac.uk/pub/databases/microarray/data/atlas/sc_experiments/E-GEOD-86618/	https://europepmc.org/article/MED/27942595	[36]	Contacted EBI for FTP link	aggregated_counts.mtx + barcodes and genes tsv	9
EBI	Lung Tumor	E-MTAB-6653-lung_carcinomas	Human	10x V2	hg19	CellRanger	https://www.ebi.ac.uk/gxa/sc/experiments/E-MTAB-6653/results/tsne	ftp://ftp.ebi.ac.uk/pub/databases/microarray/data/atlas/sc_experiments/E-MTAB-6653/	https://www.nature.com/articles/s41591-018-0096-5	[37]	Contacted EBI for FTP link	aggregated_counts.mtx + barcodes and genes tsv	3
EBI	Pancreas	E-GEOD-81547-pancreas	Human	SmartSeq2	hg19	STAR/HT-Seq	https://www.ebi.ac.uk/gxa/sc/experiments/E-GEOD-81547/results/tsne	ftp://ftp.ebi.ac.uk/pub/databases/microarray/data/atlas/sc_experiments/E-GEOD-81547/	https://europepmc.org/article/MED/28965763	[38]	Contacted EBI for FTP link	aggregated_counts.mtx + barcodes and genes tsv	8
EBI	Pancreatic Islets	E-ENAD-27-islet	Human	Fluidigm C1/SMARTer v1	GRCh37	RSEM	https://www.ebi.ac.uk/gxa/sc/experiments/E-ENAD-27/results/tsne	ftp://ftp.ebi.ac.uk/pub/databases/microarray/data/atlas/sc_experiments/E-ENAD-27/	https://europepmc.org/article/MED/27864352	[39]	Contacted EBI for FTP link	aggregated_counts.mtx + barcodes and genes tsv	8
EBI	Pancreatic Islets	E-GEOD-81608-islet2	Human	Fluidigm C1/SMARTer	GRCh37	CLC Bio Genomics Workbench	https://www.ebi.ac.uk/gxa/sc/experiments/E-GEOD-81608/results/tsne	ftp://ftp.ebi.ac.uk/pub/databases/microarray/data/atlas/sc_experiments/E-GEOD-81608/	https://www.cell.com/cell-metabolism/pdf/S1550-4131(16)30434-X.pdf	[40]	Contacted EBI for FTP link	aggregated_counts.mtx + barcodes and genes tsv	18
EBI	Retina	E-MTAB-7316-retina	Human	10x V2	GRCh38	CellRanger	https://www.ebi.ac.uk/gxa/sc/experiments/E-MTAB-7316/results/tsne	ftp://ftp.ebi.ac.uk/pub/databases/microarray/data/atlas/sc_experiments/E-MTAB-7316/	https://www.embopress.org/doi/abs/10.15252/embj.2018100811	[41]	Contacted EBI for FTP link	aggregated_counts.mtx + barcodes and genes tsv	3
Human Tissue Atlas	Adipose	-	Human	Microwell Seq	GRCh38	STAR	https://db.cngb.org/HCL/	https://figshare.com/articles/HCL_DGE_Data/7235471	https://www.nature.com/articles/s41586-020-2157-4	[42]	Downloaded from website	txt files	1
Human Tissue Atlas	Adrenal Gland	-	Human	Microwell Seq	GRCh38	STAR	https://db.cngb.org/HCL/	https://figshare.com/articles/HCL_DGE_Data/7235471	https://www.nature.com/articles/s41586-020-2157-4	[42]	Downloaded from website	txt files	2
Human Tissue Atlas	Artery	-	Human	Microwell Seq	GRCh38	STAR	https://db.cngb.org/HCL/	https://figshare.com/articles/HCL_DGE_Data/7235471	https://www.nature.com/articles/s41586-020-2157-4	[42]	Downloaded from website	txt files	1
Human Tissue Atlas	Ascending Colon	-	Human	Microwell Seq	GRCh38	STAR	https://db.cngb.org/HCL/	https://figshare.com/articles/HCL_DGE_Data/7235471	https://www.nature.com/articles/s41586-020-2157-4	[42]	Downloaded from website	txt files	1
Human Tissue Atlas	Bladder	-	Human	Microwell Seq	GRCh38	STAR	https://db.cngb.org/HCL/	https://figshare.com/articles/HCL_DGE_Data/7235471	https://www.nature.com/articles/s41586-020-2157-4	[42]	Downloaded from website	txt files	2
Human Tissue Atlas	Bone Marrow	-	Human	Microwell Seq	GRCh38	STAR	https://db.cngb.org/HCL/	https://figshare.com/articles/HCL_DGE_Data/7235471	https://www.nature.com/articles/s41586-020-2157-4	[42]	Downloaded from website	txt files	2
Human Tissue Atlas	Cerebellum	-	Human	Microwell Seq	GRCh38	STAR	https://db.cngb.org/HCL/	https://figshare.com/articles/HCL_DGE_Data/7235471	https://www.nature.com/articles/s41586-020-2157-4	[42]	Downloaded from website	txt files	1
Human Tissue Atlas	Cervix	-	Human	Microwell Seq	GRCh38	STAR	https://db.cngb.org/HCL/	https://figshare.com/articles/HCL_DGE_Data/7235471	https://www.nature.com/articles/s41586-020-2157-4	[42]	Downloaded from website	txt files	1
Human Tissue Atlas	Duodenum	-	Human	Microwell Seq	GRCh38	STAR	https://db.cngb.org/HCL/	https://figshare.com/articles/HCL_DGE_Data/7235471	https://www.nature.com/articles/s41586-020-2157-4	[42]	Downloaded from website	txt files	1
Human Tissue Atlas	Epityphlon	-	Human	Microwell Seq	GRCh38	STAR	https://db.cngb.org/HCL/	https://figshare.com/articles/HCL_DGE_Data/7235471	https://www.nature.com/articles/s41586-020-2157-4	[42]	Downloaded from website	txt files	1
Human Tissue Atlas	Esophagus	-	Human	Microwell Seq	GRCh38	STAR	https://db.cngb.org/HCL/	https://figshare.com/articles/HCL_DGE_Data/7235471	https://www.nature.com/articles/s41586-020-2157-4	[42]	Downloaded from website	txt files	2
Human Tissue Atlas	Fallopian Tube	-	Human	Microwell Seq	GRCh38	STAR	https://db.cngb.org/HCL/	https://figshare.com/articles/HCL_DGE_Data/7235471	https://www.nature.com/articles/s41586-020-2157-4	[42]	Downloaded from website	txt files	1
Human Tissue Atlas	Gall Bladder	-	Human	Microwell Seq	GRCh38	STAR	https://db.cngb.org/HCL/	https://figshare.com/articles/HCL_DGE_Data/7235471	https://www.nature.com/articles/s41586-020-2157-4	[42]	Downloaded from website	txt files	2
Human Tissue Atlas	Heart	-	Human	Microwell Seq	GRCh38	STAR	https://db.cngb.org/HCL/	https://figshare.com/articles/HCL_DGE_Data/7235471	https://www.nature.com/articles/s41586-020-2157-4	[42]	Downloaded from website	txt files	2
Human Tissue Atlas	Ileum	-	Human	Microwell Seq	GRCh38	STAR	https://db.cngb.org/HCL/	https://figshare.com/articles/HCL_DGE_Data/7235471	https://www.nature.com/articles/s41586-020-2157-4	[42]	Downloaded from website	txt files	1
Human Tissue Atlas	Jejunum	-	Human	Microwell Seq	GRCh38	STAR	https://db.cngb.org/HCL/	https://figshare.com/articles/HCL_DGE_Data/7235471	https://www.nature.com/articles/s41586-020-2157-4	[42]	Downloaded from website	txt files	1
Human Tissue Atlas	Kidney	-	Human	Microwell Seq	GRCh38	STAR	https://db.cngb.org/HCL/	https://figshare.com/articles/HCL_DGE_Data/7235471	https://www.nature.com/articles/s41586-020-2157-4	[42]	Downloaded from website	txt files	4
Human Tissue Atlas	Liver	-	Human	Microwell Seq	GRCh38	STAR	https://db.cngb.org/HCL/	https://figshare.com/articles/HCL_DGE_Data/7235471	https://www.nature.com/articles/s41586-020-2157-4	[42]	Downloaded from website	txt files	5
Human Tissue Atlas	Lung	-	Human	Microwell Seq	GRCh38	STAR	https://db.cngb.org/HCL/	https://figshare.com/articles/HCL_DGE_Data/7235471	https://www.nature.com/articles/s41586-020-2157-4	[42]	Downloaded from website	txt files	6
Human Tissue Atlas	Muscle	-	Human	Microwell Seq	GRCh38	STAR	https://db.cngb.org/HCL/	https://figshare.com/articles/HCL_DGE_Data/7235471	https://www.nature.com/articles/s41586-020-2157-4	[42]	Downloaded from website	txt files	1
Human Tissue Atlas	Omentum	-	Human	Microwell Seq	GRCh38	STAR	https://db.cngb.org/HCL/	https://figshare.com/articles/HCL_DGE_Data/7235471	https://www.nature.com/articles/s41586-020-2157-4	[42]	Downloaded from website	txt files	2
Human Tissue Atlas	Pancreas	-	Human	Microwell Seq	GRCh38	STAR	https://db.cngb.org/HCL/	https://figshare.com/articles/HCL_DGE_Data/7235471	https://www.nature.com/articles/s41586-020-2157-4	[42]	Downloaded from website	txt files	1
Human Tissue Atlas	Peripheral Blood	-	Human	Microwell Seq	GRCh38	STAR	https://db.cngb.org/HCL/	https://figshare.com/articles/HCL_DGE_Data/7235471	https://www.nature.com/articles/s41586-020-2157-4	[42]	Downloaded from website	txt files	7
Human Tissue Atlas	Pleura	-	Human	Microwell Seq	GRCh38	STAR	https://db.cngb.org/HCL/	https://figshare.com/articles/HCL_DGE_Data/7235471	https://www.nature.com/articles/s41586-020-2157-4	[42]	Downloaded from website	txt files	1
Human Tissue Atlas	Prostate	-	Human	Microwell Seq	GRCh38	STAR	https://db.cngb.org/HCL/	https://figshare.com/articles/HCL_DGE_Data/7235471	https://www.nature.com/articles/s41586-020-2157-4	[42]	Downloaded from website	txt files	1
Human Tissue Atlas	Rectum	-	Human	Microwell Seq	GRCh38	STAR	https://db.cngb.org/HCL/	https://figshare.com/articles/HCL_DGE_Data/7235471	https://www.nature.com/articles/s41586-020-2157-4	[42]	Downloaded from website	txt files	1
Human Tissue Atlas	Sigmoid Colon	-	Human	Microwell Seq	GRCh38	STAR	https://db.cngb.org/HCL/	https://figshare.com/articles/HCL_DGE_Data/7235471	https://www.nature.com/articles/s41586-020-2157-4	[42]	Downloaded from website	txt files	1
Human Tissue Atlas	Spleen	-	Human	Microwell Seq	GRCh38	STAR	https://db.cngb.org/HCL/	https://figshare.com/articles/HCL_DGE_Data/7235471	https://www.nature.com/articles/s41586-020-2157-4	[42]	Downloaded from website	txt files	2
Human Tissue Atlas	Stomach	-	Human	Microwell Seq	GRCh38	STAR	https://db.cngb.org/HCL/	https://figshare.com/articles/HCL_DGE_Data/7235471	https://www.nature.com/articles/s41586-020-2157-4	[42]	Downloaded from website	txt files	5
Human Tissue Atlas	Temporal Lobe	-	Human	Microwell Seq	GRCh38	STAR	https://db.cngb.org/HCL/	https://figshare.com/articles/HCL_DGE_Data/7235471	https://www.nature.com/articles/s41586-020-2157-4	[42]	Downloaded from website	txt files	3
Human Tissue Atlas	Thyroid	-	Human	Microwell Seq	GRCh38	STAR	https://db.cngb.org/HCL/	https://figshare.com/articles/HCL_DGE_Data/7235471	https://www.nature.com/articles/s41586-020-2157-4	[42]	Downloaded from website	txt files	2
Human Tissue Atlas	Trachea	-	Human	Microwell Seq	GRCh38	STAR	https://db.cngb.org/HCL/	https://figshare.com/articles/HCL_DGE_Data/7235471	https://www.nature.com/articles/s41586-020-2157-4	[42]	Downloaded from website	txt files	1
Human Tissue Atlas	Transverse Colon	-	Human	Microwell Seq	GRCh38	STAR	https://db.cngb.org/HCL/	https://figshare.com/articles/HCL_DGE_Data/7235471	https://www.nature.com/articles/s41586-020-2157-4	[42]	Downloaded from website	txt files	3
Human Tissue Atlas	Uterus	-	Human	Microwell Seq	GRCh38	STAR	https://db.cngb.org/HCL/	https://figshare.com/articles/HCL_DGE_Data/7235471	https://www.nature.com/articles/s41586-020-2157-4	[42]	Downloaded from website	txt files	1
Other	Adipose	-	Human	10x V2	GRCh38	CellRanger	-	https://www.ncbi.nlm.nih.gov/geo/query/acc.cgi?acc=GSE154027	https://www.nature.com/articles/s41591-020-01227-z	[30]	GSE154027	Original Format Unknown	2
Other	Blood	-	Human	10x V2	GRCh38	CellRanger	https://data.humancellatlas.org/	https://data.humancellatlas.org/explore/projects/cc95ff89-2e68-4a08-a234-480eca21ce79	-		Contacted Author for Dataset	raw_gene_bc_matrices_h5.h5	32
Other	Brain	ASD_snRNAseq	Human	10x V2	GRCh38	CellRanger	-	https://science.sciencemag.org/content/364/6441/685	https://science.sciencemag.org/content/364/6441/685	[53]	Contacted Author for Dataset	brain.h5	41
Other	Brain	-	Human	10x V2	GRCh38	CellRanger	-	-	https://www.biorxiv.org/content/10.1101/476036v1.full-text	[52]	Contacted Author for Dataset	Original Format Unknown	20
Other	Colon	Colon (Epithileal)	Human	10x (V1, V2 and V3)	hg19 human	CellRanger	https://singlecell.broadinstitute.org/single_cell	https://singlecell.broadinstitute.org/single_cell/study/SCP259/intra-and-inter-cellular-rewiring-of-the-human-colon-during-ulcerative-colitis#study-download	https://doi.org/10.1016/j.cell.2019.06.029	[51]	Downloaded from website	gene_sorted-Epi/Fib/Imm.matrix.mtx + barcodes and genes tsv	10
Other	Colon	Colon (Fibroblast)	Human	10x (V1, V2 and V3)	hg19 human	CellRanger	https://singlecell.broadinstitute.org/single_cell	https://singlecell.broadinstitute.org/single_cell/study/SCP259/intra-and-inter-cellular-rewiring-of-the-human-colon-during-ulcerative-colitis#study-download	https://doi.org/10.1016/j.cell.2019.06.029	[51]	Downloaded from website	gene_sorted-Epi/Fib/Imm.matrix.mtx + barcodes and genes tsv	14
Other	Colon	Colon (Immune)	Human	10x (V1, V2 and V3)	hg19 human	CellRanger	https://singlecell.broadinstitute.org/single_cell	https://singlecell.broadinstitute.org/single_cell/study/SCP259/intra-and-inter-cellular-rewiring-of-the-human-colon-during-ulcerative-colitis#study-download	https://doi.org/10.1016/j.cell.2019.06.029	[51]	Downloaded from website	gene_sorted-Epi/Fib/Imm.matrix.mtx + barcodes and genes tsv	14
Other	Heart	Heart Circulation	Human	10x V2	GRCh38	CellRanger	-	https://www.ahajournals.org/doi/10.1161/CIRCULATIONAHA.119.045401	https://www.ahajournals.org/doi/10.1161/CIRCULATIONAHA.119.045401	[50]	Contacted Author for Dataset	heart_circulation.h5ad	7
Other	Kidney	kidney2	Human	10x V2	GRCh38	CellRanger	-	-	https://www.nature.com/articles/s41597-019-0351-8	[49]	Contacted Author for Dataset	matrix.mtx + barcodes and genes tsv	3
Other	Liver	-	Human	10x V2	GRCh38	CellRanger	-	-	https://aasldpubs.onlinelibrary.wiley.com/doi/10.1002/hep4.1854	[48]	Contacted Author for Dataset	Original Format Unknown	4
Other	Lung	krasnow_lung	Human	10x	GRCh38	CellRanger	-	https://www.synapse.org/#!Synapse:syn21560510	https://www.nature.com/articles/s41586-020-2922-4	[47]	Contacted Author for Dataset		19
Other	Olfactory Epithelium	-	Human	10x V3	GRCh38	CellRanger	-	https://www.ncbi.nlm.nih.gov/geo/query/acc.cgi?acc=GSE139522	https://www.nature.com/articles/s41593-020-0587-9	[46]	Downloaded from website	matrix.mtx + barcodes and genes tsv	4
Other	Retina	-	Human	10x V2	GRCh37	CellRanger	-	https://www.sciencedirect.com/science/article/pii/S0092867419300376	https://www.sciencedirect.com/science/article/pii/S0092867419300376	[45]	Contacted Author for Dataset	RDS file	39
Other	Skin	-	Human	10x V2	GRCh38	CellRanger	-	https://singlecell.broadinstitute.org/single_cell/study/SCP1479/single-nucleus-cross-tissue-molecular-reference-maps#study-download	https://www.biorxiv.org/content/10.1101/2021.07.19.452954v1.full	[44]	Downloaded from website	Original Format Unknown	4
HTAPP	CCL	CLL_cells	Human	10x V2	GRCh38	CellRanger	-	https://www.ncbi.nlm.nih.gov/geo/query/acc.cgi?acc=GSE140819	https://www.nature.com/articles/s41591-020-0844-1	[78]	GSE140819	raw_gene_bc_matrices_h5.h5	1
HTAPP	CCL	CLL_nuclei	Human	10x V2	GRCh38	CellRanger	-	https://www.ncbi.nlm.nih.gov/geo/query/acc.cgi?acc=GSE140819	https://www.nature.com/articles/s41591-020-0844-1	[78]	GSE140819	raw_gene_bc_matrices_h5.h5	1
HTAPP	Glioma	glioma_cells	Human	10x V2	GRCh38	CellRanger	-	https://www.ncbi.nlm.nih.gov/geo/query/acc.cgi?acc=GSE140819	https://www.nature.com/articles/s41591-020-0844-1	[78]	GSE140819	raw_gene_bc_matrices_h5.h5	1
HTAPP	Glioma	glioma_nuclei	Human	10x V2	GRCh38	CellRanger	-	https://www.ncbi.nlm.nih.gov/geo/query/acc.cgi?acc=GSE140819	https://www.nature.com/articles/s41591-020-0844-1	[78]	GSE140819	raw_gene_bc_matrices_h5.h5	1
HTAPP	Lung (Cancer)	lung_cancer_cells	Human	10x V2	GRCh38	CellRanger	-	https://www.ncbi.nlm.nih.gov/geo/query/acc.cgi?acc=GSE140819	https://www.nature.com/articles/s41591-020-0844-1	[78]	GSE140819	raw_gene_bc_matrices_h5.h5	5
HTAPP	MBC	MBC_cells	Human	10x V2	GRCh38	CellRanger	-	https://www.ncbi.nlm.nih.gov/geo/query/acc.cgi?acc=GSE140819	https://www.nature.com/articles/s41591-020-0844-1	[78]	GSE140819	raw_gene_bc_matrices_h5.h5	4
HTAPP	MBC	MBC_nuclei	Human	10x V2	GRCh38	CellRanger	-	https://www.ncbi.nlm.nih.gov/geo/query/acc.cgi?acc=GSE140819	https://www.nature.com/articles/s41591-020-0844-1	[78]	GSE140819	raw_gene_bc_matrices_h5.h5	6
HTAPP	Melanoma	melanoma_nuclei	Human	10x V2	GRCh38	CellRanger	-	https://www.ncbi.nlm.nih.gov/geo/query/acc.cgi?acc=GSE140819	https://www.nature.com/articles/s41591-020-0844-1	[78]	GSE140819	raw_gene_bc_matrices_h5.h5	2
HTAPP	Neuroblastoma	neuroblastoma_cells	Human	10x V2	GRCh38	CellRanger	-	https://www.ncbi.nlm.nih.gov/geo/query/acc.cgi?acc=GSE140819	https://www.nature.com/articles/s41591-020-0844-1	[78]	GSE140819	raw_gene_bc_matrices_h5.h5	4
HTAPP	Neuroblastoma	neuroblastoma_nuclei	Human	10x V2	GRCh38	CellRanger	-	https://www.ncbi.nlm.nih.gov/geo/query/acc.cgi?acc=GSE140819	https://www.nature.com/articles/s41591-020-0844-1	[78]	GSE140819	raw_gene_bc_matrices_h5.h5	6
HTAPP	Ovarian	ovarian_cells	Human	10x V2	GRCh38	CellRanger	-	https://www.ncbi.nlm.nih.gov/geo/query/acc.cgi?acc=GSE140819	https://www.nature.com/articles/s41591-020-0844-1	[78]	GSE140819	raw_gene_bc_matrices_h5.h5	2
HTAPP	Ovarian	ovarian_nuclei_V2	Human	10x V2	GRCh38	CellRanger	-	https://www.ncbi.nlm.nih.gov/geo/query/acc.cgi?acc=GSE140819	https://www.nature.com/articles/s41591-020-0844-1	[78]	GSE140819	raw_gene_bc_matrices_h5.h5	3
HTAPP	Ovarian	ovarian_nuclei_V3	Human	10x V2	GRCh38	CellRanger	-	https://www.ncbi.nlm.nih.gov/geo/query/acc.cgi?acc=GSE140819	https://www.nature.com/articles/s41591-020-0844-1	[78]	GSE140819	raw_gene_bc_matrices_h5.h5	3
HTAPP	Sarcoma	sarcoma_nuclei_V2	Human	10x V2	GRCh38	CellRanger	-	https://www.ncbi.nlm.nih.gov/geo/query/acc.cgi?acc=GSE140819	https://www.nature.com/articles/s41591-020-0844-1	[78]	GSE140819	raw_gene_bc_matrices_h5.h5	1
HTAPP	Sarcoma	sarcoma_nuclei_V3	Human	10x V3	GRCh38	CellRanger	-	https://www.ncbi.nlm.nih.gov/geo/query/acc.cgi?acc=GSE140819	https://www.nature.com/articles/s41591-020-0844-1	[78]	GSE140819	raw_gene_bc_matrices_h5.h5	2
PanglaoDB	Bone marrow	-	Human	10x V2	GRCh38	custom Python script	https://panglaodb.se/index.html	SRA779509	https://insight.jci.org/articles/view/124928	[66]	Downloaded from website	Rdata file	25
PanglaoDB	Liver	-	Human	10x V2	GRCh38	custom Python script	https://panglaodb.se/index.html	SRA716608	https://www.nature.com/articles/s41467-018-06318-7	[67]	Downloaded from website	Rdata file	5
PanglaoDB	Substantia Nigra	-	Human	10x V2	GRCh38	custom Python script	https://panglaodb.se/index.html	SRA850958	https://pubmed.ncbi.nlm.nih.gov/31178122/	[65]	Downloaded from website	Rdata file	9
PanglaoDB	Lung Epithelial	-	Human	10x V2	GRCh38	custom Python script	https://panglaodb.se/index.html	SRA729910	https://pubmed.ncbi.nlm.nih.gov/30135312/	[64]	Downloaded from website	Rdata file	2
PanglaoDB	Mammary Gland	-	Human	10x V2	GRCh38	custom Python script	https://panglaodb.se/index.html	SRA823777	https://pubmed.ncbi.nlm.nih.gov/30770823/	[63]	Downloaded from website	Rdata file	2
PanglaoDB	Pancreatic Islet	-	Human	10x V2	GRCh38	custom Python script	https://panglaodb.se/index.html	SRA701877	https://pubmed.ncbi.nlm.nih.gov/29950394/	[62]	Downloaded from website	Rdata file	12
PanglaoDB	Prostate	-	Human	10x V2	GRCh38	custom Python script	https://panglaodb.se/index.html	SRA742961	https://pubmed.ncbi.nlm.nih.gov/30566875/	[61]	Downloaded from website	Rdata file	15
PanglaoDB	Testis	-	Human	10x V2	GRCh38	custom Python script	https://panglaodb.se/index.html	SRA826293	https://pubmed.ncbi.nlm.nih.gov/30726734/	[60]	Downloaded from website	Rdata file	8

## Sheet: Table S2 Mouse
Table S2: Table of datasets with details of source tissue, samples, publications.
Dataset	Tissue	Name (if different from tissue	Organism	Technology	Reference Genome	Preprocessing Software	Project Link	Data Link	Paper Link	Manuscript reference number	Data Origin	Data Format	Number of samples	Number of cells after basic QC	Starsolo
tabula_muris_smartseq	Adipose	-	Mouse	SmartSeq2	ensembl mm10	Kallisto	https://www.ebi.ac.uk/gxa/sc/experiments/E-ENAD-15/downloads	ftp://ftp.ebi.ac.uk/pub/databases/microarray/data/atlas/sc_experiments/E-ENAD-15/	https://www.nature.com/articles/s41586-018-0590-4	[56]	Contacted EBI for FTP link	aggregated_counts.mtx + barcodes and genes tsv	21
tabula_muris_smartseq	Bladder	-	Mouse	SmartSeq2	ensembl mm10	Kallisto	https://www.ebi.ac.uk/gxa/sc/experiments/E-ENAD-15/downloads	ftp://ftp.ebi.ac.uk/pub/databases/microarray/data/atlas/sc_experiments/E-ENAD-15/	https://www.nature.com/articles/s41586-018-0590-4	[56]	Contacted EBI for FTP link	aggregated_counts.mtx + barcodes and genes tsv	6
tabula_muris_smartseq	Bone Marrow	-	Mouse	SmartSeq2	ensembl mm10	Kallisto	https://www.ebi.ac.uk/gxa/sc/experiments/E-ENAD-15/downloads	ftp://ftp.ebi.ac.uk/pub/databases/microarray/data/atlas/sc_experiments/E-ENAD-15/	https://www.nature.com/articles/s41586-018-0590-4	[56]	Contacted EBI for FTP link	aggregated_counts.mtx + barcodes and genes tsv	5
tabula_muris_smartseq	Cerebellum	-	Mouse	SmartSeq2	ensembl mm10	Kallisto	https://www.ebi.ac.uk/gxa/sc/experiments/E-ENAD-15/downloads	ftp://ftp.ebi.ac.uk/pub/databases/microarray/data/atlas/sc_experiments/E-ENAD-15/	https://www.nature.com/articles/s41586-018-0590-4	[56]	Contacted EBI for FTP link	aggregated_counts.mtx + barcodes and genes tsv	7
tabula_muris_smartseq	Cerebral Cortex	-	Mouse	SmartSeq2	ensembl mm10	Kallisto	https://www.ebi.ac.uk/gxa/sc/experiments/E-ENAD-15/downloads	ftp://ftp.ebi.ac.uk/pub/databases/microarray/data/atlas/sc_experiments/E-ENAD-15/	https://www.nature.com/articles/s41586-018-0590-4	[56]	Contacted EBI for FTP link	aggregated_counts.mtx + barcodes and genes tsv	5
tabula_muris_smartseq	Colon	-	Mouse	SmartSeq2	ensembl mm10	Kallisto	https://www.ebi.ac.uk/gxa/sc/experiments/E-ENAD-15/downloads	ftp://ftp.ebi.ac.uk/pub/databases/microarray/data/atlas/sc_experiments/E-ENAD-15/	https://www.nature.com/articles/s41586-018-0590-4	[56]	Contacted EBI for FTP link	aggregated_counts.mtx + barcodes and genes tsv	13
tabula_muris_smartseq	Diaphragm	-	Mouse	SmartSeq2	ensembl mm10	Kallisto	https://www.ebi.ac.uk/gxa/sc/experiments/E-ENAD-15/downloads	ftp://ftp.ebi.ac.uk/pub/databases/microarray/data/atlas/sc_experiments/E-ENAD-15/	https://www.nature.com/articles/s41586-018-0590-4	[56]	Contacted EBI for FTP link	aggregated_counts.mtx + barcodes and genes tsv	4
tabula_muris_smartseq	Fat	-	Mouse	SmartSeq2	ensembl mm10	Kallisto	https://www.ebi.ac.uk/gxa/sc/experiments/E-ENAD-15/downloads	ftp://ftp.ebi.ac.uk/pub/databases/microarray/data/atlas/sc_experiments/E-ENAD-15/	https://www.nature.com/articles/s41586-018-0590-4	[56]	Contacted EBI for FTP link	aggregated_counts.mtx + barcodes and genes tsv	7
tabula_muris_smartseq	Heart and Aorta	-	Mouse	SmartSeq2	ensembl mm10	Kallisto	https://www.ebi.ac.uk/gxa/sc/experiments/E-ENAD-15/downloads	ftp://ftp.ebi.ac.uk/pub/databases/microarray/data/atlas/sc_experiments/E-ENAD-15/	https://www.nature.com/articles/s41586-018-0590-4	[56]	Contacted EBI for FTP link	aggregated_counts.mtx + barcodes and genes tsv	39
tabula_muris_smartseq	Hippocampus	-	Mouse	SmartSeq2	ensembl mm10	Kallisto	https://www.ebi.ac.uk/gxa/sc/experiments/E-ENAD-15/downloads	ftp://ftp.ebi.ac.uk/pub/databases/microarray/data/atlas/sc_experiments/E-ENAD-15/	https://www.nature.com/articles/s41586-018-0590-4	[56]	Contacted EBI for FTP link	aggregated_counts.mtx + barcodes and genes tsv	7
tabula_muris_smartseq	Kidney	-	Mouse	SmartSeq2	ensembl mm10	Kallisto	https://www.ebi.ac.uk/gxa/sc/experiments/E-ENAD-15/downloads	ftp://ftp.ebi.ac.uk/pub/databases/microarray/data/atlas/sc_experiments/E-ENAD-15/	https://www.nature.com/articles/s41586-018-0590-4	[56]	Contacted EBI for FTP link	aggregated_counts.mtx + barcodes and genes tsv	6
tabula_muris_smartseq	Limb Muscle	-	Mouse	SmartSeq2	ensembl mm10	Kallisto	https://www.ebi.ac.uk/gxa/sc/experiments/E-ENAD-15/downloads	ftp://ftp.ebi.ac.uk/pub/databases/microarray/data/atlas/sc_experiments/E-ENAD-15/	https://www.nature.com/articles/s41586-018-0590-4	[56]	Contacted EBI for FTP link	aggregated_counts.mtx + barcodes and genes tsv	6
tabula_muris_smartseq	Liver	-	Mouse	SmartSeq2	ensembl mm10	Kallisto	https://www.ebi.ac.uk/gxa/sc/experiments/E-ENAD-15/downloads	ftp://ftp.ebi.ac.uk/pub/databases/microarray/data/atlas/sc_experiments/E-ENAD-15/	https://www.nature.com/articles/s41586-018-0590-4	[56]	Contacted EBI for FTP link	aggregated_counts.mtx + barcodes and genes tsv	4
tabula_muris_smartseq	Lung	-	Mouse	SmartSeq2	ensembl mm10	Kallisto	https://www.ebi.ac.uk/gxa/sc/experiments/E-ENAD-15/downloads	ftp://ftp.ebi.ac.uk/pub/databases/microarray/data/atlas/sc_experiments/E-ENAD-15/	https://www.nature.com/articles/s41586-018-0590-4	[56]	Contacted EBI for FTP link	aggregated_counts.mtx + barcodes and genes tsv	6
tabula_muris_smartseq	Mammary Gland	-	Mouse	SmartSeq2	ensembl mm10	Kallisto	https://www.ebi.ac.uk/gxa/sc/experiments/E-ENAD-15/downloads	ftp://ftp.ebi.ac.uk/pub/databases/microarray/data/atlas/sc_experiments/E-ENAD-15/	https://www.nature.com/articles/s41586-018-0590-4	[56]	Contacted EBI for FTP link	aggregated_counts.mtx + barcodes and genes tsv	4
tabula_muris_smartseq	Pancreas	-	Mouse	SmartSeq2	ensembl mm10	Kallisto	https://www.ebi.ac.uk/gxa/sc/experiments/E-ENAD-15/downloads	ftp://ftp.ebi.ac.uk/pub/databases/microarray/data/atlas/sc_experiments/E-ENAD-15/	https://www.nature.com/articles/s41586-018-0590-4	[56]	Contacted EBI for FTP link	aggregated_counts.mtx + barcodes and genes tsv	8
tabula_muris_smartseq	Skin	-	Mouse	SmartSeq2	ensembl mm10	Kallisto	https://www.ebi.ac.uk/gxa/sc/experiments/E-ENAD-15/downloads	ftp://ftp.ebi.ac.uk/pub/databases/microarray/data/atlas/sc_experiments/E-ENAD-15/	https://www.nature.com/articles/s41586-018-0590-4	[56]	Contacted EBI for FTP link	aggregated_counts.mtx + barcodes and genes tsv	6
tabula_muris_smartseq	Spleen	-	Mouse	SmartSeq2	ensembl mm10	Kallisto	https://www.ebi.ac.uk/gxa/sc/experiments/E-ENAD-15/downloads	ftp://ftp.ebi.ac.uk/pub/databases/microarray/data/atlas/sc_experiments/E-ENAD-15/	https://www.nature.com/articles/s41586-018-0590-4	[56]	Contacted EBI for FTP link	aggregated_counts.mtx + barcodes and genes tsv	6
tabula_muris_smartseq	Striatum	-	Mouse	SmartSeq2	ensembl mm10	Kallisto	https://www.ebi.ac.uk/gxa/sc/experiments/E-ENAD-15/downloads	ftp://ftp.ebi.ac.uk/pub/databases/microarray/data/atlas/sc_experiments/E-ENAD-15/	https://www.nature.com/articles/s41586-018-0590-4	[56]	Contacted EBI for FTP link	aggregated_counts.mtx + barcodes and genes tsv	7
tabula_muris_smartseq	Thymus	-	Mouse	SmartSeq2	ensembl mm10	Kallisto	https://www.ebi.ac.uk/gxa/sc/experiments/E-ENAD-15/downloads	ftp://ftp.ebi.ac.uk/pub/databases/microarray/data/atlas/sc_experiments/E-ENAD-15/	https://www.nature.com/articles/s41586-018-0590-4	[56]	Contacted EBI for FTP link	aggregated_counts.mtx + barcodes and genes tsv	5
tabula_muris_smartseq	Tongue	-	Mouse	SmartSeq2	ensembl mm10	Kallisto	https://www.ebi.ac.uk/gxa/sc/experiments/E-ENAD-15/downloads	ftp://ftp.ebi.ac.uk/pub/databases/microarray/data/atlas/sc_experiments/E-ENAD-15/	https://www.nature.com/articles/s41586-018-0590-4	[56]	Contacted EBI for FTP link	aggregated_counts.mtx + barcodes and genes tsv	5
tabula_muris_smartseq	Trachea	-	Mouse	SmartSeq2	ensembl mm10	Kallisto	https://www.ebi.ac.uk/gxa/sc/experiments/E-ENAD-15/downloads	ftp://ftp.ebi.ac.uk/pub/databases/microarray/data/atlas/sc_experiments/E-ENAD-15/	https://www.nature.com/articles/s41586-018-0590-4	[56]	Contacted EBI for FTP link	aggregated_counts.mtx + barcodes and genes tsv	5
Mouse Cell Atlas	Bladder	-	Mouse	Microwell Seq	Mus_musculus.GRCm38.88	STAR	http://bis.zju.edu.cn/MCA/	https://figshare.com/articles/MCA_DGE_Data/5435866	https://www.cell.com/cell/fulltext/S0092-8674(18)30116-8	[57]	Downloaded from figshare	txt files	1
Mouse Cell Atlas	Bone Marrow	-	Mouse	Microwell Seq	Mus_musculus.GRCm38.88	STAR	http://bis.zju.edu.cn/MCA/	https://figshare.com/articles/MCA_DGE_Data/5435866	https://www.cell.com/cell/fulltext/S0092-8674(18)30116-8	[57]	Downloaded from figshare	txt files	3
Mouse Cell Atlas	Brain	-	Mouse	Microwell Seq	Mus_musculus.GRCm38.88	STAR	http://bis.zju.edu.cn/MCA/	https://figshare.com/articles/MCA_DGE_Data/5435866	https://www.cell.com/cell/fulltext/S0092-8674(18)30116-8	[57]	Downloaded from figshare	txt files	2
Mouse Cell Atlas	Kidney	-	Mouse	Microwell Seq	Mus_musculus.GRCm38.88	STAR	http://bis.zju.edu.cn/MCA/	https://figshare.com/articles/MCA_DGE_Data/5435866	https://www.cell.com/cell/fulltext/S0092-8674(18)30116-8	[57]	Downloaded from figshare	txt files	2
Mouse Cell Atlas	Liver	-	Mouse	Microwell Seq	Mus_musculus.GRCm38.88	STAR	http://bis.zju.edu.cn/MCA/	https://figshare.com/articles/MCA_DGE_Data/5435866	https://www.cell.com/cell/fulltext/S0092-8674(18)30116-8	[57]	Downloaded from figshare	txt files	2
Mouse Cell Atlas	Lung	-	Mouse	Microwell Seq	Mus_musculus.GRCm38.88	STAR	http://bis.zju.edu.cn/MCA/	https://figshare.com/articles/MCA_DGE_Data/5435866	https://www.cell.com/cell/fulltext/S0092-8674(18)30116-8	[57]	Downloaded from figshare	txt files	3
Mouse Cell Atlas	Mammary Gland Involution	-	Mouse	Microwell Seq	Mus_musculus.GRCm38.88	STAR	http://bis.zju.edu.cn/MCA/	https://figshare.com/articles/MCA_DGE_Data/5435866	https://www.cell.com/cell/fulltext/S0092-8674(18)30116-8	[57]	Downloaded from figshare	txt files	2
Mouse Cell Atlas	Mammary Gland Lactation	-	Mouse	Microwell Seq	Mus_musculus.GRCm38.88	STAR	http://bis.zju.edu.cn/MCA/	https://figshare.com/articles/MCA_DGE_Data/5435866	https://www.cell.com/cell/fulltext/S0092-8674(18)30116-8	[57]	Downloaded from figshare	txt files	2
Mouse Cell Atlas	Mammary Gland Pregnancy	-	Mouse	Microwell Seq	Mus_musculus.GRCm38.88	STAR	http://bis.zju.edu.cn/MCA/	https://figshare.com/articles/MCA_DGE_Data/5435866	https://www.cell.com/cell/fulltext/S0092-8674(18)30116-8	[57]	Downloaded from figshare	txt files	1
Mouse Cell Atlas	Mammary Gland Virgin	-	Mouse	Microwell Seq	Mus_musculus.GRCm38.88	STAR	http://bis.zju.edu.cn/MCA/	https://figshare.com/articles/MCA_DGE_Data/5435866	https://www.cell.com/cell/fulltext/S0092-8674(18)30116-8	[57]	Downloaded from figshare	txt files	4
Mouse Cell Atlas	Mesenchymal Stem Cells	-	Mouse	Microwell Seq	Mus_musculus.GRCm38.88	STAR	http://bis.zju.edu.cn/MCA/	https://figshare.com/articles/MCA_DGE_Data/5435866	https://www.cell.com/cell/fulltext/S0092-8674(18)30116-8	[57]	Downloaded from figshare	txt files	1
Mouse Cell Atlas	Muscle	-	Mouse	Microwell Seq	Mus_musculus.GRCm38.88	STAR	http://bis.zju.edu.cn/MCA/	https://figshare.com/articles/MCA_DGE_Data/5435866	https://www.cell.com/cell/fulltext/S0092-8674(18)30116-8	[57]	Downloaded from figshare	txt files	1
Mouse Cell Atlas	Ovary	-	Mouse	Microwell Seq	Mus_musculus.GRCm38.88	STAR	http://bis.zju.edu.cn/MCA/	https://figshare.com/articles/MCA_DGE_Data/5435866	https://www.cell.com/cell/fulltext/S0092-8674(18)30116-8	[57]	Downloaded from figshare	txt files	2
Mouse Cell Atlas	Pancreas	-	Mouse	Microwell Seq	Mus_musculus.GRCm38.88	STAR	http://bis.zju.edu.cn/MCA/	https://figshare.com/articles/MCA_DGE_Data/5435866	https://www.cell.com/cell/fulltext/S0092-8674(18)30116-8	[57]	Downloaded from figshare	txt files	1
Mouse Cell Atlas	Peripheral Blood	-	Mouse	Microwell Seq	Mus_musculus.GRCm38.88	STAR	http://bis.zju.edu.cn/MCA/	https://figshare.com/articles/MCA_DGE_Data/5435866	https://www.cell.com/cell/fulltext/S0092-8674(18)30116-8	[57]	Downloaded from figshare	txt files	6
Mouse Cell Atlas	Placenta	-	Mouse	Microwell Seq	Mus_musculus.GRCm38.88	STAR	http://bis.zju.edu.cn/MCA/	https://figshare.com/articles/MCA_DGE_Data/5435866	https://www.cell.com/cell/fulltext/S0092-8674(18)30116-8	[57]	Downloaded from figshare	txt files	2
Mouse Cell Atlas	Prostate	-	Mouse	Microwell Seq	Mus_musculus.GRCm38.88	STAR	http://bis.zju.edu.cn/MCA/	https://figshare.com/articles/MCA_DGE_Data/5435866	https://www.cell.com/cell/fulltext/S0092-8674(18)30116-8	[57]	Downloaded from figshare	txt files	2
Mouse Cell Atlas	Small Intestine	-	Mouse	Microwell Seq	Mus_musculus.GRCm38.88	STAR	http://bis.zju.edu.cn/MCA/	https://figshare.com/articles/MCA_DGE_Data/5435866	https://www.cell.com/cell/fulltext/S0092-8674(18)30116-8	[57]	Downloaded from figshare	txt files	3
Mouse Cell Atlas	Spleen	-	Mouse	Microwell Seq	Mus_musculus.GRCm38.88	STAR	http://bis.zju.edu.cn/MCA/	https://figshare.com/articles/MCA_DGE_Data/5435866	https://www.cell.com/cell/fulltext/S0092-8674(18)30116-8	[57]	Downloaded from figshare	txt files	1
Mouse Cell Atlas	Stomach	-	Mouse	Microwell Seq	Mus_musculus.GRCm38.88	STAR	http://bis.zju.edu.cn/MCA/	https://figshare.com/articles/MCA_DGE_Data/5435866	https://www.cell.com/cell/fulltext/S0092-8674(18)30116-8	[57]	Downloaded from figshare	txt files	1
Mouse Cell Atlas	Testis	-	Mouse	Microwell Seq	Mus_musculus.GRCm38.88	STAR	http://bis.zju.edu.cn/MCA/	https://figshare.com/articles/MCA_DGE_Data/5435866	https://www.cell.com/cell/fulltext/S0092-8674(18)30116-8	[57]	Downloaded from figshare	txt files	2
Mouse Cell Atlas	Thymus	-	Mouse	Microwell Seq	Mus_musculus.GRCm38.88	STAR	http://bis.zju.edu.cn/MCA/	https://figshare.com/articles/MCA_DGE_Data/5435866	https://www.cell.com/cell/fulltext/S0092-8674(18)30116-8	[57]	Downloaded from figshare	txt files	2
Mouse Cell Atlas	Trophoblast Stem Cells	-	Mouse	Microwell Seq	Mus_musculus.GRCm38.88	STAR	http://bis.zju.edu.cn/MCA/	https://figshare.com/articles/MCA_DGE_Data/5435866	https://www.cell.com/cell/fulltext/S0092-8674(18)30116-8	[57]	Downloaded from figshare	txt files	1
Mouse Cell Atlas	Uterus	-	Mouse	Microwell Seq	Mus_musculus.GRCm38.88	STAR	http://bis.zju.edu.cn/MCA/	https://figshare.com/articles/MCA_DGE_Data/5435866	https://www.cell.com/cell/fulltext/S0092-8674(18)30116-8	[57]	Downloaded from figshare	txt files	2
Other	Bipolar Retina	-	Mouse	Drop-seq	GRCm38	STAR	https://singlecell.broadinstitute.org/single_cell	https://singlecell.broadinstitute.org/single_cell/study/SCP3/retinal-bipolar-neuron-drop-seq#study-summary	https://doi.org/10.1016/j.cell.2016.07.054	[68]	Downloaded from website	matrix.mtx + barcodes and genes tsv	6
Other	Retina	-	Mouse	Drop-seq	mm10	STAR	https://singlecell.broadinstitute.org/single_cell	https://singlecell.broadinstitute.org/single_cell/study/SCP301/c57b6-wild-type-p14-retina-by-drop-seq	https://www.cell.com/fulltext/S0092-8674(15)00549-8#secsectitle0010	[55]	Contacted Author for Dataset	RDS file	7
Tabula Muris	Bladder	-	Mouse	10x V2	gencode vM19	CellRanger	https://tabula-muris.ds.czbiohub.org/	https://s3.console.aws.amazon.com/s3/buckets/czb-tabula-muris-senis/	https://www.nature.com/articles/s41586-018-0590-4	[56]	Contacted Author for AWS Bucket	matrix.gencode.vM19.mtx + barcodes and genes tsv	3
Tabula Muris	Heart and Aorta	-	Mouse	10x V2	gencode vM19	CellRanger	https://tabula-muris.ds.czbiohub.org/	https://s3.console.aws.amazon.com/s3/buckets/czb-tabula-muris-senis/	https://www.nature.com/articles/s41586-018-0590-4	[56]	Contacted Author for AWS Bucket	matrix.gencode.vM19.mtx + barcodes and genes tsv	1
Tabula Muris	Kidney	-	Mouse	10x V2	gencode vM19	CellRanger	https://tabula-muris.ds.czbiohub.org/	https://s3.console.aws.amazon.com/s3/buckets/czb-tabula-muris-senis/	https://www.nature.com/articles/s41586-018-0590-4	[56]	Contacted Author for AWS Bucket	matrix.gencode.vM19.mtx + barcodes and genes tsv	3
Tabula Muris	Limb Muscle	-	Mouse	10x V2	gencode vM19	CellRanger	https://tabula-muris.ds.czbiohub.org/	https://s3.console.aws.amazon.com/s3/buckets/czb-tabula-muris-senis/	https://www.nature.com/articles/s41586-018-0590-4	[56]	Contacted Author for AWS Bucket	matrix.gencode.vM19.mtx + barcodes and genes tsv	2
Tabula Muris	Liver	-	Mouse	10x V2	gencode vM19	CellRanger	https://tabula-muris.ds.czbiohub.org/	https://s3.console.aws.amazon.com/s3/buckets/czb-tabula-muris-senis/	https://www.nature.com/articles/s41586-018-0590-4	[56]	Contacted Author for AWS Bucket	matrix.gencode.vM19.mtx + barcodes and genes tsv	3
Tabula Muris	Lung	-	Mouse	10x V2	gencode vM19	CellRanger	https://tabula-muris.ds.czbiohub.org/	https://s3.console.aws.amazon.com/s3/buckets/czb-tabula-muris-senis/	https://www.nature.com/articles/s41586-018-0590-4	[56]	Contacted Author for AWS Bucket	matrix.gencode.vM19.mtx + barcodes and genes tsv	4
Tabula Muris	Mammary Gland	-	Mouse	10x V2	gencode vM19	CellRanger	https://tabula-muris.ds.czbiohub.org/	https://s3.console.aws.amazon.com/s3/buckets/czb-tabula-muris-senis/	https://www.nature.com/articles/s41586-018-0590-4	[56]	Contacted Author for AWS Bucket	matrix.gencode.vM19.mtx + barcodes and genes tsv	2
Tabula Muris	Marrow	-	Mouse	10x V2	gencode vM19	CellRanger	https://tabula-muris.ds.czbiohub.org/	https://s3.console.aws.amazon.com/s3/buckets/czb-tabula-muris-senis/	https://www.nature.com/articles/s41586-018-0590-4	[56]	Contacted Author for AWS Bucket	matrix.gencode.vM19.mtx + barcodes and genes tsv	2
Tabula Muris	Spleen	-	Mouse	10x V2	gencode vM19	CellRanger	https://tabula-muris.ds.czbiohub.org/	https://s3.console.aws.amazon.com/s3/buckets/czb-tabula-muris-senis/	https://www.nature.com/articles/s41586-018-0590-4	[56]	Contacted Author for AWS Bucket	matrix.gencode.vM19.mtx + barcodes and genes tsv	2
Tabula Muris	Thymus	-	Mouse	10x V2	gencode vM19	CellRanger	https://tabula-muris.ds.czbiohub.org/	https://s3.console.aws.amazon.com/s3/buckets/czb-tabula-muris-senis/	https://www.nature.com/articles/s41586-018-0590-4	[56]	Contacted Author for AWS Bucket	matrix.gencode.vM19.mtx + barcodes and genes tsv	1
Tabula Muris	Tongue	-	Mouse	10x V2	gencode vM19	CellRanger	https://tabula-muris.ds.czbiohub.org/	https://s3.console.aws.amazon.com/s3/buckets/czb-tabula-muris-senis/	https://www.nature.com/articles/s41586-018-0590-4	[56]	Contacted Author for AWS Bucket	matrix.gencode.vM19.mtx + barcodes and genes tsv	3
Tabula Muris	Trachea	-	Mouse	10x V2	gencode vM19	CellRanger	https://tabula-muris.ds.czbiohub.org/	https://s3.console.aws.amazon.com/s3/buckets/czb-tabula-muris-senis/	https://www.nature.com/articles/s41586-018-0590-4	[56]	Contacted Author for AWS Bucket	matrix.gencode.vM19.mtx + barcodes and genes tsv	2
Tabula Senis (24m)	Bladder	-	Mouse	10x V2	gencode vM19	CellRanger	https://tabula-muris.ds.czbiohub.org/	https://s3.console.aws.amazon.com/s3/buckets/czb-tabula-muris-senis/	https://www.biorxiv.org/content/10.1101/661728v1.full	[58]	Contacted Author for AWS Bucket	raw_gene_bc_matrices_h5.h5	3
Tabula Senis (24m)	BM	-	Mouse	10x V2	gencode vM19	CellRanger	https://tabula-muris.ds.czbiohub.org/	https://s3.console.aws.amazon.com/s3/buckets/czb-tabula-muris-senis/	https://www.biorxiv.org/content/10.1101/661728v1.full	[58]	Contacted Author for AWS Bucket	raw_gene_bc_matrices_h5.h5	4
Tabula Senis (24m)	Heart	-	Mouse	10x V2	gencode vM19	CellRanger	https://tabula-muris.ds.czbiohub.org/	https://s3.console.aws.amazon.com/s3/buckets/czb-tabula-muris-senis/	https://www.biorxiv.org/content/10.1101/661728v1.full	[58]	Contacted Author for AWS Bucket	raw_gene_bc_matrices_h5.h5	4
Tabula Senis (24m)	Hepatocytes	-	Mouse	10x V2	gencode vM19	CellRanger	https://tabula-muris.ds.czbiohub.org/	https://s3.console.aws.amazon.com/s3/buckets/czb-tabula-muris-senis/	https://www.biorxiv.org/content/10.1101/661728v1.full	[58]	Contacted Author for AWS Bucket	raw_gene_bc_matrices_h5.h5	2
Tabula Senis (24m)	Kidney	-	Mouse	10x V2	gencode vM19	CellRanger	https://tabula-muris.ds.czbiohub.org/	https://s3.console.aws.amazon.com/s3/buckets/czb-tabula-muris-senis/	https://www.biorxiv.org/content/10.1101/661728v1.full	[58]	Contacted Author for AWS Bucket	raw_gene_bc_matrices_h5.h5	4
Tabula Senis (24m)	Muscle	-	Mouse	10x V2	gencode vM19	CellRanger	https://tabula-muris.ds.czbiohub.org/	https://s3.console.aws.amazon.com/s3/buckets/czb-tabula-muris-senis/	https://www.biorxiv.org/content/10.1101/661728v1.full	[58]	Contacted Author for AWS Bucket	raw_gene_bc_matrices_h5.h5	4
Tabula Senis (24m)	Pancrease_exo	-	Mouse	10x V2	gencode vM19	CellRanger	https://tabula-muris.ds.czbiohub.org/	https://s3.console.aws.amazon.com/s3/buckets/czb-tabula-muris-senis/	https://www.biorxiv.org/content/10.1101/661728v1.full	[58]	Contacted Author for AWS Bucket	raw_gene_bc_matrices_h5.h5	1
Tabula Senis (24m)	Spleen	-	Mouse	10x V2	gencode vM19	CellRanger	https://tabula-muris.ds.czbiohub.org/	https://s3.console.aws.amazon.com/s3/buckets/czb-tabula-muris-senis/	https://www.biorxiv.org/content/10.1101/661728v1.full	[58]	Contacted Author for AWS Bucket	raw_gene_bc_matrices_h5.h5	4
Tabula Senis (24m)	Thymus	-	Mouse	10x V2	gencode vM19	CellRanger	https://tabula-muris.ds.czbiohub.org/	https://s3.console.aws.amazon.com/s3/buckets/czb-tabula-muris-senis/	https://www.biorxiv.org/content/10.1101/661728v1.full	[58]	Contacted Author for AWS Bucket	raw_gene_bc_matrices_h5.h5	3
Tabula Senis (24m)	Tongue	-	Mouse	10x V2	gencode vM19	CellRanger	https://tabula-muris.ds.czbiohub.org/	https://s3.console.aws.amazon.com/s3/buckets/czb-tabula-muris-senis/	https://www.biorxiv.org/content/10.1101/661728v1.full	[58]	Contacted Author for AWS Bucket	raw_gene_bc_matrices_h5.h5	3
Tabula Senis (30m)	Fat	-	Mouse	10x V2	gencode vM19	CellRanger	https://tabula-muris.ds.czbiohub.org/	https://s3.console.aws.amazon.com/s3/buckets/czb-tabula-muris-senis/	https://www.biorxiv.org/content/10.1101/661728v1.full	[58]	Contacted Author for AWS Bucket	raw_gene_bc_matrices_h5.h5	2
Tabula Senis (30m)	Heart and Aorta	-	Mouse	10x V2	gencode vM19	CellRanger	https://tabula-muris.ds.czbiohub.org/	https://s3.console.aws.amazon.com/s3/buckets/czb-tabula-muris-senis/	https://www.biorxiv.org/content/10.1101/661728v1.full	[58]	Contacted Author for AWS Bucket	raw_gene_bc_matrices_h5.h5	4
Tabula Senis (30m)	Kidney	-	Mouse	10x V2	gencode vM19	CellRanger	https://tabula-muris.ds.czbiohub.org/	https://s3.console.aws.amazon.com/s3/buckets/czb-tabula-muris-senis/	https://www.biorxiv.org/content/10.1101/661728v1.full	[58]	Contacted Author for AWS Bucket	raw_gene_bc_matrices_h5.h5	4
Tabula Senis (30m)	Large Intestine	-	Mouse	10x V2	gencode vM19	CellRanger	https://tabula-muris.ds.czbiohub.org/	https://s3.console.aws.amazon.com/s3/buckets/czb-tabula-muris-senis/	https://www.biorxiv.org/content/10.1101/661728v1.full	[58]	Contacted Author for AWS Bucket	raw_gene_bc_matrices_h5.h5	3
Tabula Senis (30m)	Limb Muscle	-	Mouse	10x V2	gencode vM19	CellRanger	https://tabula-muris.ds.czbiohub.org/	https://s3.console.aws.amazon.com/s3/buckets/czb-tabula-muris-senis/	https://www.biorxiv.org/content/10.1101/661728v1.full	[58]	Contacted Author for AWS Bucket	raw_gene_bc_matrices_h5.h5	2
Tabula Senis (30m)	Liver	-	Mouse	10x V2	gencode vM19	CellRanger	https://tabula-muris.ds.czbiohub.org/	https://s3.console.aws.amazon.com/s3/buckets/czb-tabula-muris-senis/	https://www.biorxiv.org/content/10.1101/661728v1.full	[58]	Contacted Author for AWS Bucket	raw_gene_bc_matrices_h5.h5	4
Tabula Senis (30m)	Lung	-	Mouse	10x V2	gencode vM19	CellRanger	https://tabula-muris.ds.czbiohub.org/	https://s3.console.aws.amazon.com/s3/buckets/czb-tabula-muris-senis/	https://www.biorxiv.org/content/10.1101/661728v1.full	[58]	Contacted Author for AWS Bucket	raw_gene_bc_matrices_h5.h5	4
Tabula Senis (30m)	Marrow	-	Mouse	10x V2	gencode vM19	CellRanger	https://tabula-muris.ds.czbiohub.org/	https://s3.console.aws.amazon.com/s3/buckets/czb-tabula-muris-senis/	https://www.biorxiv.org/content/10.1101/661728v1.full	[58]	Contacted Author for AWS Bucket	raw_gene_bc_matrices_h5.h5	3
Tabula Senis (30m)	Pancreas	-	Mouse	10x V2	gencode vM19	CellRanger	https://tabula-muris.ds.czbiohub.org/	https://s3.console.aws.amazon.com/s3/buckets/czb-tabula-muris-senis/	https://www.biorxiv.org/content/10.1101/661728v1.full	[58]	Contacted Author for AWS Bucket	raw_gene_bc_matrices_h5.h5	3
Tabula Senis (30m)	Spleen	-	Mouse	10x V2	gencode vM19	CellRanger	https://tabula-muris.ds.czbiohub.org/	https://s3.console.aws.amazon.com/s3/buckets/czb-tabula-muris-senis/	https://www.biorxiv.org/content/10.1101/661728v1.full	[58]	Contacted Author for AWS Bucket	raw_gene_bc_matrices_h5.h5	4

## Sheet: Table S3
Table S3: Details of annotations used in the evaluation of the automatic annotation strategy
Annotation	Automatic Annotation	Category	project	tissue	method	cluster	Markers
endocardial cell	Endothelial cells	same cell type, different names	tabula_muris	Heart_and_Aorta	1.4-none-0	16	Gm42418; Tm4sf1; Cfh; Fabp5; Npr3; Eng; Mgp; Cpe; Emcn; Cytl1; Pecam1; Cavin2; Vim; Apoe; Aplp2; Cgnl1; Igfbp4; Plvap; Cd9; Rbp1; Mmrn2; Selenop; Gm10076; Id3; Vwf
cardiac muscle cell	Cardiomyocytes	same cell type, different names	tabula_muris	Heart_and_Aorta	1.4-none-0	20	Nppa; Myh6; Atp2a2; Ttn; Myl7; Myl4; Sln; Tnnt2; Mb; Tnni3; Actc1; Pam; Cox6a2; mt-Nd5; Tpm1; mt-Co1; Ryr2; Tnnc1; Cox7a1; Cox8b; Gpx3; Fabp3; Pln; Clu; mt-Nd4l
kidney tubule cell	Distal tubule cells	same cell type, different names	tabula_muris	Kidney	1.4-none-0	18	Slc12a3; Defb1; Tmem52b; Wnk1; Tmem213; Klk1; Egf; Atp1a1; Pgam2; Kng2; Ppp1r1a; Clu; Kcnj1; Sfrp1; Atp1b1; Mt1; Slc16a7; Umod; Clcnkb; Nudt4; Calb1; Sdc4; Gabarapl1; Hoxd8; Wfdc2
kidney tubule cell	Proximal tubule cells	same cell type, different names	tabula_muris	Kidney	1.4-none-0	10	Miox; Spink1; Hao2; Slc27a2; Pck1; Slc34a1; Gsta2; Aldob; Acaa1b; Rdh16f2; Cyp4a14; Rida; Akr1c21; Cltrn; Ndrg1; Lrp2; Slc22a8; Slc13a3; Nat8f1; Ttc36; Sult1d1; Pah; Slc22a12; Cyp4a10; Ass1
T cell	Gamma delta T cells	same cell type, different names	tabula_muris	Thymus	1.4-none-0	4	Hist1h2ap; Hmgb2; Tuba1b; Top2a; Pclaf; Hmgn2; Birc5; Ube2c; Rrm2; Stmn1; Cks2; Nusap1; H2afx; Hist1h2ae; Ccna2; Ube2s; Tubb4b; Tmpo; H2afz; Cdca3; Cdk1; Spc24; Lockd; Cdca8; Mki67
T cell	T memory cells	same cell type, different names	tabula_muris	Limb_Muscle	1.4-none-0	13	Trbc2; Cd3d; Cd3g; Cd52; Coro1a; Rac2; Trac; Limd2; Tmsb10; Ms4a4b; Cd3e; Ptpn18; Shisa5; Rps15a; Gm11478; Rpl13a; Ptprc; Cd53; Rps27rt; Rps7; Rps28; Lck; Rpl12; Rpl39; Rpl27
immature T cell	T cells	same cell type, different names	tabula_muris_smartseq2	Thymus	1.4-none-0	1	Dntt; Cd8b1; Cd8a; Rag1; Arpp21; Aqp11; Ccr9; Glcci1; Ldhb; Rag2; Cd4; Endou; Rmnd5a; Tcf7; Satb1; Ly6d; Xrcc6; Btg2; Chrna9; Arl5c; Lck; Slc16a5; Themis; Dhrs3; Mier1
immature T cell	T memory cells	same cell type, different names	tabula_muris_smartseq2	Thymus	1.4-none-0	2	H2-K1; Shisa5; Ms4a4b; H2-D1; Ccnd2; Ccr7; Cd53; Ms4a6b; Itgb7; Cnn2; B2m; Gimap4; Gimap3; Ifi27l2a; Cd2; Cd52; Ltb; H2-Q7; Fxyd5; Atp1b3; Rpl3; Tmsb10; Vim; Anxa6; Tapbp
immature T cell	Gamma delta T cells	same cell type, different names	tabula_muris_smartseq2	Thymus	1.4-joint_clustering_old	5	Rrm2; Hmgb2; Tuba1b; Stmn1; Mki67; Hist1h2ap; Top2a; Uhrf1; Hmgn2; H2az1; Pclaf; Gm4739; Mcm5; Pcna; Ccna2; Ccnb2; Mcm6; Slbp; Tmpo; Birc5; Mcm3; Anp32e; Mcm7; Dut; Anxa2
naive B cell	B cells	same cell type, different names	tabula_muris_smartseq2	Bone_Marrow	1.4-none-0	1	Cd74; H2-Aa; H2-Eb1; H2-Ab1; H2-DMb2; Igkc; Cd79a; Ighd; Fcmr; Cd79b; Ms4a1; Iglc2; Ly6d; Iglc3; Ighm; H2-Ob; Ltb; Shisa5; Cd19; Cd55; Fcer2a; Bank1; Ets1; Gimap6; Tnfrsf13c
pro-B cell	B cells	same cell type, different names	tabula_muris_smartseq2	Bone_Marrow	1.4-none-0	3	Vpreb3; Cd79a; Cd79b; Ighm; Tifa; Ly6d; Cnp; Chchd10; Spib; Ebf1; Arl5c; Fam129c; Cecr2; Pou2af1; Igkc; Fcrla; Akap12; Pafah1b3; Atp1b1; Dnajc7; Blnk; Cd19; Rhoh; Sox4; Bach2
immature B cell	B cells	same cell type, different names	tabula_muris_smartseq2	Bone_Marrow	1.4-none-0	7	Ms4a1; Cd74; Ly6d; Cd79a; Igkc; Cd79b; Ighm; Tnfrsf13c; Spib; Fcmr; Vpreb3; Iglc1; Cd19; Iglc3; Sdc4; Siglecg; Iglc2; Fam129c; Cd72; Cnp; Hck; Pou2af1; Pax5; Btg1; Chchd10
late pro-B cell	B cells	same cell type, different names	tabula_muris_smartseq2	Bone_Marrow	1.4-none-0	9	Vpreb3; Tifa; Mki67; Rrm2; Top2a; Stmn1; Ccna2; Cd79a; Tuba1b; Smarca4; Pclaf; Myl4; Pou2af1; Lgals9; Chchd10; Blnk; Ccnb2; Arntl; Uhrf1; Lrmp; Mzb1; Ebf1; Ighm; Hist1h2ap; Hmgb2
stromal cell	Fibroblasts	same cell type, different names	tabula_muris	Lung	1.4-none-0	2	Inmt; Gsn; Mgp; Sod3; Gpx3; Npnt; Bgn; Pcolce2; Macf1; Mfap4; Col3a1; Fhl1; Cd81; Serping1; Limch1; Mxra8; Prelp; Igfbp7; Pdgfra; Hsd11b1; Tns1; Sparcl1; Cxcl14; G0s2; Olfml3
natural killer cell	NK cells	same cell type, different names	tabula_muris	Lung	1.4-none-0	5	Ccl5; Gzma; Nkg7; AW112010; Tyrobp; Fcer1g; Cd52; Klrd1; Klrk1; Id2; Klre1; Ms4a4b; Klrb1c; Prf1; Ncr1; Rac2; Sytl3; Ptprcap; Gzmb; Selplg; Hcst; Arhgdib; Pfn1; H2afz; Lgals1
stromal cell	Pericytes	same cell type, different names	tabula_muris_smartseq2	Lung	1.4-joint_clustering_old	18	Postn; Gucy1a1; Pdzd2; Cox4i2; Mfge8; Gucy1b1; Lhfp; Pdgfrb; Hsd11b1; Pde5a; Sparcl1; Vtn; Ifitm1; Itga1; Trpc6; Maged2; Lipg; Art3; Ltbp2; Nkain4; Trarg1; Higd1b; Cstdc2; Sparc; Kcnk3
luminal cell of lactiferous duct	Epithelial cells	same cell type, different names	tabula_muris	Mammary_Gland	1.4-none-0	16	Plet1; Wfdc18; Epcam; Krt18; Krt8; Mfge8; Fxyd3; Lcn2; Tm4sf1; Sdc4; Krt19; Cldn7; Lypd3; Sfn; Lmna; Efhd2; Fcgbp; Clu; Aldh1a3; Csn3; S100a16; Tnfrsf12a; Anxa2; Basp1; Cldn4
keratinocyte	Epithelial cells	same cell type, different names	tabula_muris	Tongue	1.4-none-0	5	Krt13; Krt4; Fabp5; Mt2; Mt4; 2610528A11Rik; Ly6d; Barx2; Pir; Mt1; Calml3; Dmkn; Krt32; Gpx2; Rab25; Them5; Calm4; Perp; Rpl15; Adh7; Lgals3; Rps6; Mif; S100a14; Rpl13a
basal cell	Epithelial cells	same cell type, different names	tabula_muris	Mammary_Gland	1.4-none-0	11	Acta2; Krt14; Krt17; Cxcl14; Sfn; Tpm2; Tagln; Mt2; Lcn2; Lgals7; Apoe; Mt1; Rbp1; Fxyd3; Tnfrsf12a; Sox4; Cd9; Dstn; Slpi; Fst; Cd63; Ifitm3; Epcam; Pmepa1; Krt5
mesenchymal stem cell	Fibroblasts	same cell type, different names	tabula_muris	Limb_Muscle	1.4-none-0	2	Dcn; Gsn; Col3a1; Clec3b; Smoc2; Col1a2; Col1a1; Lum; Serping1; Igfbp6; Mt2; Cxcl1; Serpinf1; Dpt; Ccl11; Pcolce; Mt1; Tnfaip6; Myoc; Col6a1; Mfap5; Gpx3; Bgn; Fstl1; Rnase4
mesenchymal cell	Fibroblasts	same cell type, different names	tabula_muris_smartseq2	Trachea	1.4-none-0	11	Col23a1; Fbln1; Crispld2; Mfap4; Mgp; Aqp1; Spon1; Aldh3a1; Hhip; Fmo2; Sparcl1; Adh7; Mmp2; Hsd11b1; Spon2; Igfbp3; Cyp2e1; Dpt; Serping1; Ces1d; Ces1f; Igfbp4; Dkk3; Nbl1; Gsn
type II pneumocyte	Pulmonary alveolar type II cells	same cell type, different names	tabula_muris	Lung	1.4-joint_clustering_old	37	Sftpc; Sftpa1; Sftpb; Cxcl15; Lyz2; Slc34a2; Sftpd; Cbr2; Wfdc2; Scd1; Sfta2; Lamp3; S100g; Chil1; Cd74; Napsa; Npc2; Ager; Lpcat1; Ctsh; Cldn18; Chchd10; Cd36; H2-Aa; Hc
mesenchymal stem cell of adipose	Fibroblasts	same cell type, different names	tabula_muris_smartseq2	Adipose	1.4-none-0	4	Mgp; Fbln1; Dcn; Gsn; Inmt; Fmo2; Serping1; Bgn; Gdf10; F3; Serpinf1; Entpd2; C7; Dpt; Lum; Gpc3; Gas1; Pcolce; Penk; Crispld2; Igfbp7; Ogn; Col3a1; Cygb; Sparc
keratinocyte stem cell	Epithelial cells	same cell type, different names	tabula_muris_smartseq2	Skin	1.4-none-0	1	Sparc; Tgm5; Cd34; Postn; Ccn2; Krt24; S100a4; Grem1; Prss23; Ccn1; Dkk3; Sfrp1; Ptn; Id2; Timp2; Il31ra; Aqp3; Ecm1; Krt6a; Angptl7; Il11ra1; Plpp3; Pdzrn4; Lgr5; Calml3
pancreatic acinar cell	Acinar cells	same cell type, different names	tabula_muris_smartseq2	Pancreas	1.4-none-0	10	Cela2a; Amy2a4; Amy2a2; Amy2a3; Ctrb1; Cel; Cela1; Pnlip; Prss2; Cpb1; Try4; Pnliprp1; Cpa1; Nupr1; Cela3b; Ctrl; Dmbt1; Zg16; 2210010C04Rik; Rnase1; Try5; Rbpjl; Cpa2; Pdia2; Gp2
lung endothelial cell	Endothelial cells	same cell type, different names	tabula_muris_smartseq2	Lung	1.4-none-0	1	Cldn5; Gpihbp1; Tspan7; Tmem100; Plvap; Ly6a; Cd93; Pltp; Egfl7; Ly6c1; Icam2; Ramp2; Calcrl; Tm4sf1; Hpgd; Cyp4b1; BC028528; Hilpda; Slc9a3r2; Ppp1r16b; Clec14a; Esam; Ctla2a; Ece1; Glp1r
endothelial cell of hepatic sinusoid	Endothelial cells	same cell type, different names	tabula_muris_smartseq2	Liver	1.4-none-0	1	Dnase1l3; Clec4g; Igfbp7; Ptprb; Ehd3; Gpr182; Gpihbp1; Stab2; Kdr; Fcgr2b; Mrc1; Cyp4b1; Plpp1; Aqp1; Tinagl1; Eng; Oit3; F8; Sparc; Cd55; Plpp3; Stab1; Tspan7; Adgrf5; Egfl7
skeletal muscle satellite cell	Satellite cells	same cell type, different names	tabula_muris_smartseq2	Limb_Muscle	1.4-none-0	3	Erfe; Odc1; Asb5; Chodl; Gal; Des; Pakap; Crlf1; Vcam1; Pakap_ENSMUSG00000089945; Cxcl1; Cd82; Gpx3; Sdc4; Trib1; F2r; Errfi1; Stx11; Mt2; Slc43a3; Dag1; Txnrd1; Cdh15; Uck2; Pxdc1
epithelial cell of proximal tubule	Proximal tubule cells	same cell type, different names	tabula_muris_smartseq2	Kidney	1.4-none-0	4	Gpx3; Aldob; Miox; Slc34a1; Ass1; Gatm; Acsm2; Fbp1; Slc5a2; Keg1; Cltrn; Sord; Akr1a1; Ndrg1; Idh1; Pah; Spp2; Akr1c21; Pdzk1; Dnase1; Rida; Pdzk1ip1; Slc4a4; Pck1; Selenop
microglial cell	Microglia	same cell type, different names	tabula_muris_smartseq2	Cerebellum	1.4-none-0	1	Hexb; Csf1r; C1qb; Ctss; Ctsd; Selplg; Cx3cr1; C1qa; C1qc; Tmem119; Olfml3; Cst3; P2ry12; Lgmn; Laptm5; Grn; Siglech; Vsir; Unc93b1; Itgb5; Ly86; Gpr34; Fcgr3; Ctsz; P2ry13
oligodendrocyte precursor cell	Oligodendrocyte progenitor cells	same cell type, different names	tabula_muris_smartseq2	Cerebellum	1.4-joint_clustering_old	15	Olig1; Neu4; Gpr37l1; Ptprz1; Cntn1; Cspg5; S100a16; Bcan; Pllp; Vcan; Qpct; Syt11; Lhfpl3; Sulf2; Tspan3; Tsc22d1; Olig2; Snx1; Rtn1; Slc22a17; C1ql1; Aldoc; Ncam1; Gpr17; Ckb
astrocyte of the cerebral cortex	Astrocytes	same cell type, different names	tabula_muris_smartseq2	Cerebral_Cortex	1.4-none-0	5	Aldoc; Clu; Slc1a2; Atp1a2; Sparcl1; Cpe; Gpr37l1; Apoe; Ndrg2; Pla2g7; Mfge8; Ntsr2; Acsbg1; Plpp3; Gja1; Gpm6a; Bcan; Mmd2; Slc1a3; Ntrk2; Atp1b2; Cspg5; Mlc1; Scg3; Acsl6
epithelial cell of large intestine	Epithelial cells	same cell type, different names	tabula_muris_smartseq2	Colon	1.4-none-0	1	Gm8979; Gm27149; Gm10800; Lars2; Rps19; Rps8; Rpl36; Ncl; Rps18; Rpl35; Rpl13; Rps15; mt-Nd2; Gm2000; Gm28437; Rpsa; Rpl37a; mt-Nd4l; mt-Cytb; mt-Nd4; mt-Nd1; Zfp101; Rpl10a; Rps12-ps3; Rps5
enterocyte of epithelium of large intestine	Enterocytes	same cell type, different names	tabula_muris_smartseq2	Colon	1.4-none-0	5	Car1; Sprr2a2; Cyp2c55; 1810065E05Rik; Krt20; Ces2c; Ces2a; Aqp8; Fabp2; Ces2e; Pmp22; Sectm1b; Emp1; Sdcbp2; Muc3; Mal; Lypd8; Guca2a; Prdx6; Prss30; Sprr2a1; Selenop; Lgals3; Selenbp1; Cyp4b1
large intestine goblet cell	Goblet cells	same cell type, different names	tabula_muris_smartseq2	Colon	1.4-none-0	12	Zg16; Tff3; Clca1; Fcgbp; Muc2; Spink1; Sval1; Rep15; Sprr2a2; Mptx1; Agr2; Ccl6; Ramp1; Bcas1; Fer1l6; Fhl1; Nupr1; Hsd11b2; Spink4; Klk1; Gm1123; Tpsg1; Sycn; Cdkn1a; Anxa3
skeletal muscle satellite stem cell	Satellite cells	same cell type, different names	tabula_muris_smartseq2	Diaphragm	1.4-none-0	2	Chodl; Sdc4; Gpx3; Des; Mt2; Errfi1; Cd82; Trib1; Odc1; Myc; Crlf1; Mt1; Vcam1; Asb5; Myod1; Runx1; Gnas; Slc43a3; Sbno2; Pde4b; Cebpd; Cd63; Tnfrsf12a; Pdpn; Eef2
fibroblast of cardiac tissue	Fibroblasts	same cell type, different names	tabula_senis_24m	Heart	1.4-none-0	5	Gsn; Dcn; Mgp; Bgn; Dpt; Igfbp4; Serping1; Gpx3; Cygb; Fbln1; Cfh; Lum; Igfbp7; Htra3; Ccdc80; Lgals1; Dpep1; Col1a2; S100a6; Rbp1; Col3a1; Mt1; Rnase4; Lhfp; Timp2
granulocyte	Neutrophils	same cell type, different names	tabula_muris_smartseq2	Bone_Marrow	1.4-none-0	5	Ngp; S100a8; Ltf; S100a9; Lcn2; Camp; Chil3; Lyz2; Cd177; Ifitm6; Anxa1; Pglyrp1; Hp; Ly6g; Wfdc21; Ly6a2; Mmp9; Lrg1; Plbd1; Chil1; Cybb; Ly6c2; Adpgk; Lgals3; Trem3
keratinocyte stem cell	Fibroblasts	validated by marker genes	tabula_muris_smartseq2	Skin	1.4-none-0	1	Sparc; Tgm5; Cd34; Postn; Ccn2; Krt24; S100a4; Grem1; Prss23; Ccn1; Dkk3; Sfrp1; Ptn; Id2; Timp2; Il31ra; Aqp3; Ecm1; Krt6a; Angptl7; Il11ra1; Plpp3; Pdzrn4; Lgr5; Calml3
luminal epithelial cell of mammary gland	Epithelial cells	same cell type, different names	tabula_muris	Mammary_Gland	1.4-joint_clustering_old	17	Krt18; Krt19; Krt8; Ptn; Wfdc2; Areg; Gpx3; Prlr; Epcam; S100a6; F3; Krt7; Cldn4; Slc12a2; Glul; Nupr1; Cd164; Fam25c; Ly6d; Lgals3; Spint2; Cd24a; Tgm2; AW112010; Cited1
fenestrated cell	Endothelial cells	same cell type, different names	tabula_muris	Kidney	1.4-none-0	7	Ly6c1; Emcn; Plpp1; Klf2; Tm4sf1; Ifitm3; Fabp4; H2-D1; Ly6e; Plvap; Egfl7; B2m; Eng; Slc9a3r2; Sparc; Meis2; Gimap6; Cd200; Sgk1; Plpp3; Flt1; Rhob; Ehd4; Id3; Pecam1
macrophage dendritic cell progenitor	Macrophages	same cell type, different names	tabula_senis_24m	Spleen	1.4-none-0	31	Bst2; Siglech; Irf8; Ctsl; Tyrobp; Grn; Cox6a2; Lgals1; Atp1b1; Ctsb; Pld4; Mpeg1; Tcf4; Psap; Ccr9; Plac8; Rnase6; Gm21762; Selplg; Lair1; Ly6c2; Pltp; Ctsh; Lag3; Upb1
megakaryocyte-erythroid progenitor cell	Erythroid-like and erythroid precursor cells	same cell type, different names	tabula_senis_30m	Marrow	1.4-joint_clustering_old	18	Car1; Car2; Tmem14c; Blvrb; Cpox; Ctse; Hebp1; Rps2; Rrm2; Prdx2; Anp32b; Cldn13; Tuba1b; Hmbs; Dut; Hsp90aa1; Mgst3; Alad; Dek; Eef1g; Aqp1; Ran; Hmgb3; Klf1; C1qtnf12
leukocyte	Macrophages	validated by marker genes	tabula_muris	Trachea	1.4-none-0	13	Lyz2; Cd74; Fcer1g; Tyrobp; H2-Aa; H2-Ab1; Cxcl2; Ctss; C1qb; H2-Eb1; C1qa; C1qc; Apoe; Cd14; Ccl9; Cyba; Ctsc; Laptm5; Cd52; Ccl6; Srgn; Cd83; Csf1r; Lgmn; Slfn2
chondroblast	Fibroblasts	validated by marker genes	tabula_muris	Limb_Muscle	1.4-none-0	7	Fmod; Thbs4; Col1a1; Col1a2; Serpinf1; Dcn; Tnmd; Cilp; Cilp2; Mgp; Chad; Igfbp6; Prelp; Comp; Sparc; Bgn; Mfap4; Cpxm2; Itgbl1; Pcolce; Mt2; Ogn; Prg4; Aebp1; Apod
b cell (plasmocyte)	plasma cells	same cell type, different names	human_tissue_atlas	Artery	1.4-none-0	13	IGHG1; IGHG4; IGKC; JCHAIN; SSR4; IGHG3; HERPUD1; RGS1; PELI1; MZB1; LINC00152; NEAT1; DNAAF1; GADD45A; XBP1; CFLAR; IGLC2; FAM107B; EIF2AK3; CYTIP; CXCR4; BIRC3; TSC22D3; SRGN; PRDX4
endothelial cell (apc)	endothelial cells	same cell type, different names	human_tissue_atlas	Artery	1.4-joint_clustering_old	3	AQP1; ACKR1; A2M; TM4SF1; CD74; LIFR; PECAM1; SELE; PLVAP; EPAS1; FABP4; VWF; SOCS3; THBD; ESAM; HLA-DRB1; HES1; IFI27; ADGRL4; ID3; HLA-E; HLA-DRA; TSPAN7; SPARCL1; FKBP1A
stratified epithelial cell	epithelial cells	same cell type, different names	human_tissue_atlas	Cervix	1.4-none-0	9	SLPI; WFDC2; TFF3; SCGB3A1; SCGB2A1; PIGR; SAA1; AGR2; LCN2; TACSTD2; S100A2; CD74; FCGBP; KRT8; KRT18; ANXA1; CD55; DEFB1; CLDN4; EZR; MUC5B; LGALS3; ELF3; LTF; CXCL3
erythroid cell	Erythroid-like and erythroid precursor cells	same cell type, different names	human_tissue_atlas	Bone-Marrow	1.4-joint_clustering_old	9	CA1; HBD; AHSP; HBM; PRDX2; GYPA; BLVRB; GYPB; HBA2; FTH1; HBA1; SLC4A1; IFI27; MGST3; HEMGN; CA2; UROD; HBB; ALAS2; TFRC; HMBS; HMGB2; TUBA1B; SLC25A37; GYPC
B cell (Plasmocyte)	B cells	same cell type, different names	human_tissue_atlas	Trachea	1.4-none-0	14	IGHG1; IGKC; JCHAIN; IGHG4; MZB1; IGHG3; SSR4; HERPUD1; FKBP11; SRGN; XBP1; SEC11C; HSP90B1; ISG20; PPIB; IGLC2; SSR3; PRDX4; FAM46C; DERL3; ITM2C; PDIA6; HSPA5; HLA-C; TP53INP1
Pancreas exocrine cell	Acinar cells	same cell type, different names	human_tissue_atlas	Pancreas	1.4-none-0	1	CLPS; CEL; CTRC; PRSS3; CPA1; PNLIPRP1; CELA3B; PNLIP; SYCN; GP2; CPB1; REG1CP; CUZD1; CTRB1; RP11-331F4.4; AMY2A; AMY2B; GATM; PNLIPRP2; REG3G; NEAT1; KLK1; BTG2; PRSS1; SERPINI2
EC	Endothelial cells	same cell type, different names	human_other	adipose	1.4-none-0	15	CLDN5; FABP4; RBP7; SPARCL1; FABP5; IFI27; GNG11; CAV1; CD36; GPIHBP1; ID1; SDPR; CA4; MT2A; BST2; MT1E; CD300LG; CLEC14A; MT1M; MGLL; EPAS1; HLA-E; TM4SF1; ID3; A2M
Pericyte/EC	Endothelial cells	same cell type, different names	human_other	adipose	1.4-none-0	17	FABP4; CLDN5; RGS5; RBP7; FABP5; SPARCL1; NDUFA4L2; CD36; IFI27; ID1; A2M; EPAS1; GNG11; CAV1; APOLD1; FAM213A; MGLL; ADIRF; MT1E; GPIHBP1; TAGLN; SPARC; TIMP4; POSTN; BST2
Fenestrated_endothelial	Endothelial cells	same cell type, different names	human_other	adipose	1.4-none-0	19	ACKR1; SPARCL1; AQP1; PLVAP; PECAM1; IFI27; VWF; CD74; ECSCR_ENSG00000249751; SNCG; ADIRF; CLU; CLDN5; HLA-DRA; FABP5; SDPR; HLA-E; MT1X; HYAL2; GNG11; TM4SF1; JAM2; ENG; NRN1; MT2A
Myeloid(Mono+/DC/Mac)	Dendritic cells	same cell type, different names	human_other	adipose	1.4-none-0	5	LYZ; HLA-DRA; HLA-DPB1; CD74; TYROBP; HLA-DPA1; HLA-DRB1; HLA-DRB5; SRGN; FCER1G; HLA-DQA1; HLA-DQB1; LST1; AIF1; C1orf162; MS4A6A; HLA-DMA; AREG; CST3; COTL1; SAT1; CTSS; CLEC10A; FCN1; LAPTM5
Smooth muscle cell	Myocytes	same cell type, different names	human_tissue_atlas	Muscle	1.4-none-0	10	TNNC2; MYL1; CKM; MYLPF; ACTA1; SLN; TNNT3; ENO3; ALDOA; TCAP; COX6A2; TPM1; GAPDH; CA3; DES; MB; MYOZ1; TPM2; TNNI2; PGAM2; ATP2A1; MYBPC1; SLC25A4; COX7A1; MYBPC2
Smooth muscle cell	Fibroblasts	same cell type, different names	human_tissue_atlas	Cervix	1.4-none-0	4	DCN; FBLN1; CXCL1; COL1A2; LUM; PTGS2; PTGDS; THBS2; APOD; CXCL2; LIF; MMP2; CFD; CSF3; IL6; IGFBP7; TNFAIP6; SERPINE2; SFRP4; CXCL12; COL1A1; GPNMB; MEDAG; PHLDA1; COL14A1
Enterocyte	Epithelial cells	same cell type, different names	human_tissue_atlas	Ileum	1.4-none-0	9	REG1A; OLFM4; AGR2; SPINK1; MT1G; TSPAN8; GPX2; MT1E; ACTG1; TXN; RPLP0; KRT18; ATP5G3; KRT8; HSPE1; COX4I1; MGST1; PIGR; RPSA; LGALS4; RPL3; PTMA; C15orf48; RPL7A; PPIA
Epithelial cell	Proximal tubule cells	same cell type, different names	human_tissue_atlas	Kidney	1.4-none-0	10	GPX3; NAT8; MGST1; MT1G; SPP1; PDZK1IP1; ALDOB; TXN; GATM; CXCL14; PCK1; TMEM27; GSTA1; MT1X; PLIN2; SLC17A3; CRYAB; AQP1; MT1E; ENPEP; MT1H; SLC13A1; UGT2B7; BBOX1; CYR61
Loop of Henle	Epithelial cells	same cell type, different names	human_tissue_atlas	Kidney	1.4-none-0	12	FXYD4; CLDN4; GDF15; LINC00152; S100A2; MIR4435-2HG; KRT19; KRT18; MTATP6P1; AQP2; SAT1; EPCAM; S100A6; WFDC2; CYSTM1; S100A11; ACTG1; GSTM3; ATF3; NDUFA4; KRT8; IER3; KLF6; CA2; CYCS
AT2 cell	Pulmonary alveolar type II cells	same cell type, different names	human_tissue_atlas	Lung	1.4-none-0	7	MALAT1; SFTPB; SFTPA2; SFTPA1; NAPSA; SLC34A2; SFTPC; SLPI; MUC1; CTSH; CLDN18; NPC2; SFTA2; CYB5A; SCD; ADIRF; EMP2; RNASE1; SFTPD; LAMP3; RPLP0; KRT19; DHCR24; AQP1; CPM
Endothelial cell (endothelial to mesenchymal transition)	Endothelial cells	same cell type, different names	human_tissue_atlas	Lung	1.4-none-0	9	MALAT1; A2M; EPAS1; MGP; DCN; LUM; GPX3; TIMP3; SFTPA2; HSPA1A; IGKC; SFTPB; IFITM3; SPARCL1; ADIRF; CAV1; SFTPA1; ADH1B; MFAP4; SFTPC; SPARC; HLA-E; SCGB1A1; TMEM100; IGHA1
Natural Killer	NK cells	same cell type, different names	human_other	krasnow_lung	1.4-none-0	7	NKG7; GNLY; GZMB; PRF1; CST7; KLRD1; KLRB1; CD7; CCL4; FGFBP2; CTSW; CD247; GZMA; CCL5; KLRF1; SPON2; ID2; FCGR3A; ITGB2; CLIC3; BTG1; PLAC8; GZMH; ZFP36L2; HCST
Alveolar Epithelial Type 2	Epithelial cells	same cell type, different names	human_other	krasnow_lung	1.4-none-0	12	SFTPC; SFTPA1; SFTPA2; SFTPB; NAPSA; SFTPD; SLPI; PGC; SFTA2; CXCL17; SLC34A2; MUC1; NPC2; HOPX; CYB5A; RNASE1; PEBP4; SFTA3; SELENBP1; MALL; C16orf89; CXCL2; CTSH; MGST1; LAMP3
Alveolar Epithelial Type 1	Epithelial cells	same cell type, different names	human_other	krasnow_lung	1.4-none-0	30	AGER; EMP2; KRT7; CYP4B1; KRT18; CAV1; GPRC5A; KRT19; TACSTD2; LMO7; HOPX; TSPAN13; CLDN18; FOLR1; KRT8; RNASE1; FXYD3; CD55; MYL9; SLC39A8; AQP4; ANXA3; CLIC3; CEACAM6; RTKN2
B	B cells	same cell type, different names	human_other	krasnow_lung	1.4-none-0	32	CD79A; IGHM; LTB; CD37; IGKC; CD79B; CXCR4; MS4A1; CD52; RPS17; IGHD; CORO1A; LINC00926; BTG1; RPS21; RPS29; RCSD1; RPL39; LAPTM5; LIMD2; RPS27; RPS10; RPL17; EEF2; HLA-DQA1
Thyroid follicular cell	Epithelial cells	same cell type, different names	human_tissue_atlas	Thyroid	1.4-none-0	3	ID2; TFF3; GPX3; ID3; MT1X; TG; CRYAB; CTSB; MT1E; FOSB; PCP4; CLU; CD24; FOS; PEBP1; MT1G; SNHG5; RGS16; MT1F; BEX3; PRDX1; GSTP1; TPO; SOX4; ASAH1
Pre-adipocyte	Fibroblasts	same cell type, different names	human_other	adipose	1.4-joint_clustering_old	9	APOD; DCN; GSN; GPC3; CFD; C1S; FBLN1; MGP; COL6A2; CXCL14; C1R; LUM; SOD3; CEBPD; SRPX; JUN; COL1A2; CXCL12; MMP2; GPX3; FBLN2; SERPINF1; IGFBP6; C3; IGFBP5
Adipocyte_progenitor(Diff)	Fibroblasts	same cell type, different names	human_other	adipose	1.4-joint_clustering_old	11	DCN; IGFBP6; MFAP5; CCDC80; CFD; WISP2; IGFBP5; COL1A2; LUM; FBN1; MGP; PLAC9; COL6A2; FSTL1; C1R; COL3A1; COL1A1; TPPP3; TNXB; MFAP4; SERPINF1; CLU; FN1; C1S; S100A10
Capillary	Endothelial cells	same cell type, different names	human_other	krasnow_lung	1.4-none-0	3	FCN3; CLDN5; TMEM100; TIMP3; EPAS1; MT1M; IFI27; EDN1; RAMP2; HYAL2; CAVIN2; CA4; MT2A; EGFL7; IFITM3; MT1X; MT1E; RNASE1; DEPP1; CAV1; NOTCH4; RAMP3; AQP1; VWF; TCIM
Capillary Aerocyte	Endothelial cells	same cell type, different names	human_other	krasnow_lung	1.4-none-0	11	CLDN5; HPGD; EDNRB; AQP1; RAMP2; CA4; CAVIN2; TIMP3; DEPP1; GNG11; EMCN; CAV1; ADIRF; IFI27; CNN3; GPX3; IL1RL1; TMEM204; ICAM2; HLA-E; TMEM100; HYAL2; EMP2; EPAS1; APP
Artery	Endothelial cells	same cell type, different names	human_other	krasnow_lung	1.4-none-0	25	MGP; CLDN5; DEPP1; MT1M; IFI27; TM4SF1; EPAS1; RAMP2; MT1E; MT2A; FAM107A; IFITM3; CLEC14A; MT1X; RNASE1; ID1; GPX3; TFPI; CAV1; TIMP3; TMEM100; IGFBP4; PTPRB; ARGLU1; CTNNAL1
Lymphatic	Endothelial cells	same cell type, different names	human_other	krasnow_lung	1.4-none-0	36	CCL21; IGFBP7; TFF3; GNG11; MMRN1; CLDN5; CAVIN2; TFPI; NNMT; AKAP12; ADIRF; ECSCR; TM4SF1; CLU; CD9; RAMP2; SNCG; PPFIBP1; APP; HSPB1; CD59; CAV1; HYAL2; PRSS23; THBD
atrial myocyte	Cardiomyocytes	same cell type, different names	tabula_senis_24m	Heart	1.4-none-0	18	Nppa; Myh6; Atp2a2; Myl4; Myl7; Sln; Actc1; Mb; Tnnt2; Pam; Tnni3; Cox6a2; Ttn; Tpm1; Cox8b; Cox7a1; Gpx3; Pln; Tnnc1; Fabp3; Clu; Tcap; Lpl; Ankrd1; Chchd10
bladder cell	Epithelial cells	same cell type, different names	tabula_muris	Bladder	1.4-none-0	12	Sprr1a; Foxq1; Upk1a; Upk3a; Krt18; Gstm1; Wfdc2; Cldn4; Ivl; Gsta4; Fmo5; S100a6; Ly6d; Krt8; Krt7; 2200002D01Rik; Krt19; Sptssb; Fxyd3; Akr1b3; Gsto1; Mal; Rpl36; Rps28; Sfn
bladder cell	Fibroblasts	same cell type, different names	tabula_muris_smartseq2	Bladder	1.4-none-0	2	Dcn; Pi16; Fbln1; Sparcl1; Cd34; Lum; Lbp; Scara5; Clec3b; Sparc; Mfap5; Serping1; Inmt; Serpina3n; Col1a2; Col3a1; Igfbp6; Mgp; Nbl1; Timp3; Ccdc80; Vim; Pmp22; Tuba1a; Efemp1
bladder urothelial cell	Epithelial cells	same cell type, different names	tabula_muris_smartseq2	Bladder	1.4-none-0	4	Ivl; Cldn4; Krt7; Krt8; Wfdc2; Krt15; Krt18; Ly6d; Gsta4; Tacstd2; Fmo5; Gsto1; Krt23; Upk1a; Krt19; Sprr1a; Aqp3; Upk3a; Foxq1; Perp; Ctse; Igfbp2; Krt5; Sfn; Ezr
brain pericyte	Smooth muscle cells	same cell type, different names	tabula_muris_smartseq2	Cerebellum	1.4-none-0	13	Acta2; Myl9; Tagln; Mfge8; Tpm2; Myh11; Mylk; Igfbp7; Sparcl1; Tpm1; Cald1; Bcam; Csrp1; Tinagl1; Crip1; Vim; Pcp4l1; Fos; Rgs4; Hspb1; Wtip; Cavin1; Dstn; Myl6; Timp3
Brush cell of epithelium proper of large intestine	Tuft cells	same cell type, different names	tabula_muris_smartseq2	Colon	1.4-none-0	17	Dclk1; Fyb; Gm10800; Matk; Eppk1; Ly6g6f; Trpm5; Sh2d6; Avil; Tuba1a; Kctd12; Pik3r5; Hck; Rgs13; Ptpn18; Krt18; Agt; Sh2d7; Atp2a3; Cd24a; Ltc4s; Cdkn1c; Alox5; Gm10719; Gm10718
cardiac neuron	Schwann cells	same cell type, different names	tabula_muris_smartseq2	Heart_and_Aorta	1.4-none-0	21	Prnp; Plp1; Gfra3; Cnp; Kcna1; Vwa1; Scn7a; Apod; Cd59a; Ncam1; Gpr37l1; Cdh19; Gpm6b; Gas7; Art3; Matn2; Plekhb1; Sema3b; Kcna2; Dbi; Sparc; Chl1; Cryab; Tax1bp3; Deptor
DN1 thymic pro-T cell	NK cells	same cell type, different names	tabula_muris_smartseq2	Thymus	1.4-none-0	8	Nkg7; Id2; Cxcr6; Ctsw; Ms4a4b; H2-K1; Ly6c2; Klrb1c; H2-Q7; Cd7; Il7r; Cxcr3; Il2rb; H2-D1; Ccnd2; Shisa5; S100a6; Gimap3; Capg; Klrd1; Ms4a6b; Efhd2; Ifitm10; Dusp2; Gimap4
DN4 thymocyte	T memory cells	same cell type, different names	tabula_senis_24m	Thymus	1.4-none-0	9	Tmsb10; Rps28; Gm10076; Rpl13a; Rpl38; Rpl27a; Uba52; Gm15427; Rpl35; Rpl27; Trbc2; Rpl15; Tpt1-ps3; Rps6-ps4; Gm9794; Rps10; Gm8730; Rpl36; Rpl30; Cd3g; Rpl3-ps1; Cd3d; Gm9616; Rps6; Rpl24
endothelial cell of coronary artery	Endothelial cells	same cell type, different names	tabula_senis_24m	Heart	1.4-none-0	2	Fabp4; Ly6c1; Cd36; Gpihbp1; Mgll; Cav1; Klf2; Ly6a; Gng11; Cldn5; Egfl7; Rgcc; Cdh5; Tspan13; Cxcl12; Sparcl1; Sgk1; Cd300lg; Id1; Cavin2; Tcf15; Lims2; Eng; Pecam1; Sparc
enterocyte of epithelium of large intestine	Epithelial cells	same cell type, different names	tabula_senis_30m	Large_Intestine	1.4-none-0	13	Rn7sk; Car1; 2200002D01Rik; Hmgcs2; Selenbp1; Krt19; Gm9843; Guca2a; Krt8; Phgr1; 1810065E05Rik; Lgals4; Cyp2c55; Lgals3; Mgst3; Chchd10; H2afj; Uqcr11; Higd1a; Rpl36; Uqcr10; Rps28; Atpif1; Gm10076; 2610528A11Rik
epidermal cell	Epithelial cells	same cell type, different names	tabula_muris_smartseq2	Skin	1.4-none-0	5	Krt10; Krt1; Krt77; Ly6d; Clca3a2; Calm4; Krtdap; Gltp; Dsg1a; Tmprss4; Acer1; Tacstd2; Aldh3b2; Rab25; Ly6g6c; Oas1f; Zfp750; Elovl4; Bbox1; Tmem45a; Plbd1; Il34; Ptgs1; Slco3a1; Serpinb2
epithelial cell of large intestine	Enterocytes	same cell type, different names	tabula_muris_smartseq2	Colon	1.4-none-0	2	Hmgcs2; Sult1a1; Mgst1; Dmbt1; Aldob; Kcne3; Ugt2b5; Cldn15; Ces1d; Idh1; Hao2; Car2; Hadh; Tm4sf20; Gsta4; Cnbp; Csrp2; Gstm1; Ppp1r1b; Adh5; Aldh1b1; Kcnq1; Idh3b; Ugt1a7c; Gpx2
epithelial cell of lung	Pulmonary alveolar type II cells	same cell type, different names	tabula_muris_smartseq2	Lung	1.4-none-0	5	Sftpc; Sftpa1; Cbr2; Lyz2; Sftpd; Sftpb; Cxcl15; Wfdc2; Chil1; Slc34a2; Ager; Muc1; Scd1; Cldn18; Napsa; Lamp3; Aqp5; Cldn3; Atp1b1; Spint2; Lgi3; Dram1; Ctsh; Rnase4; Alcam
hematopoietic stem cell	Erythroid-like and erythroid precursor cells	same cell type, different names	tabula_muris	Marrow	1.4-none-0	15	Car2; Hbb-bt; Hba-a1; Hba-a2; Gypa; Alas2; Prdx2; Hmbs; Slc4a1; Hbb-bs; Ctse; Rhd; Fech; Blvrb; Snca; Slc25a37; Glrx5; Hemgn; Trim10; Cpox; Atpif1; Aqp1; Cd24a; Ube2l6; Mgst3
kidney collecting duct cell	Epithelial cells	same cell type, different names	tabula_muris	Kidney	1.4-none-0	27	Hsd11b2; Aqp2; Aqp3; S100g; Defb1; Rhcg; Tmem213; Calb1; Fxyd4; Nudt4; Tmem52b; Rhbg; Cdh16; Scd2; Tfcp2l1; Scnn1b; Wfdc2; Krt7; Atp1b1; Aif1l; Cystm1; Mal; Serinc3; Pdzk1ip1; Scnn1a
Kupffer cell	Macrophages	same cell type, different names	tabula_muris_smartseq2	Liver	1.4-none-0	6	Lyz2; Clec4f; Tyrobp; Cd5l; C1qb; Wfdc17; Ctss; Fcna; Fcer1g; C1qc; Cfp; Vsig4; Tmsb4x; C1qa; Ccl6; Cd74; Csf1r; Laptm5; Folr2; Ctsc; Cd68; H2-Ab1; Hmox1; Lgals3; Ucp2
large intestine goblet cell	Epithelial cells	same cell type, different names	tabula_muris_smartseq2	Colon	1.4-none-0	10	Muc2; Mptx1; Agr2; Ccl6; Spink4; Cd177; Ramp1; Hgfac; B3gnt7; Tspan13; St6galnac6; Klk1; Spdef; Gm1123; Ccn3; Reg4; Plpp1; Sval1; Nupr1; Hepacam2; Slc12a8; Tpsg1; Oit1; Hpd; Cgref1
leukocyte	T cells	same cell type, different names	tabula_muris_smartseq2	Heart_and_Aorta	1.4-none-0	18	Rac2; Coro1a; Laptm5; Il2rg; Selplg; Ptprcap; H2-Q7; Arhgdib; Gimap3; Itgb7; Cd52; Cd53; Trbc2; Lcp1; Skap1; Btg1; Ptprc; Lck; Nkg7; H2-K1; Cd82; Limd2; Ms4a4b; Itgb2; Shisa5
lymphocyte	B cells	same cell type, different names	tabula_muris_smartseq2	Diaphragm	1.4-none-0	6	H2-Aa; H2-Ab1; Cd74; H2-Eb1; Cd79a; Igkc; H2-DMb2; Ighm; Ly6d; Cd37; Arhgdib; Coro1a; Rac2; Cd52; Ms4a1; Cd79b; Srgn; Napsa; H2-DMa; Ctss; Il2rg; Ppp1r16b; Fcmr; Cd53; Sh3bgrl3
mesenchymal cell	Smooth muscle cells	same cell type, different names	tabula_muris_smartseq2	Trachea	1.4-none-0	19	Acta2; Myl9; Tagln; Myh11; Mylk; Tpm2; Gm13889; Adamts4; Tinagl1; Rgs4; Pdlim3; Cald1; Des; Tpm1; Gucy1a1; Mustn1; Pcp4l1; Adamts1; Bcam; Sparcl1; Rgs5; Rrad; S1pr3; Rasd1; Lcmt2
monocyte	Macrophages	same cell type, different names	tabula_muris_smartseq2	Lung	1.4-none-0	13	Lyz2; Fcer1g; Tyrobp; Ctss; Ear2; Laptm5; Lsp1; Coro1a; Cybb; Csf1r; Itgb2; Cebpb; Ccl6; Gpx1; Ptprc; Spi1; Itgal; Cytip; Clec4a3; Cd68; Alox5ap; Lcp1; Arhgdib; Gsr; Myo1g
myeloid cell	Macrophages	same cell type, different names	tabula_muris_smartseq2	Adipose	1.4-none-0	7	Lyz2; C1qb; H2-Ab1; Ccl6; H2-Aa; Cd74; C1qc; Cfp; Ccl9; C1qa; H2-Eb1; Fcer1g; Mrc1; Ctsc; Tyrobp; Retnla; Apoe; Csf1r; Cd68; Fcrls; Ctss; Pltp; Ptafr; Pld4; Pf4
myeloid cell	Neutrophils	same cell type, different names	tabula_muris_smartseq2	Adipose	1.4-none-0	13	S100a9; S100a8; Il1b; Retnlg; Tyrobp; Csf3r; Hdc; Mxd1; Slpi; Hp; G0s2; Hcar2; Cxcl2; Ccl6; Mmp9; Acod1; Srgn; Il1r2; Trem1; Alox5ap; Lilr4b; C5ar1; Pglyrp1; Lilrb4a; Ifitm1
myeloid cell	Dendritic cells	same cell type, different names	tabula_muris_smartseq2	Adipose	1.4-none-0	22	H2-Ab1; H2-Aa; H2-Eb1; Plbd1; Cd74; Naaa; H2-DMb1; Irf8; H2-DMa; Cd83; Lyz2; Ppt1; Mpeg1; Gm2a; Ckb; Wdfy4; Pld4; Alox5ap; Naga; Cst3; Cd24a; Napsa; Ucp2; Fnbp1; Lsp1
naive B cell	B cells	same cell type, different names	tabula_senis_24m	BM	1.4-none-0	23	Cd79a; Cd74; Iglc2; Cd79b; H2-Aa; H2-Eb1; H2-Ab1; Fcmr; Ighm; Iglc3; Ly86; Cd37; Lsp1; Crip1; Igkc; Rpl35; Ly6e; Plac8; Ms4a1; Napsa; Scd1; Ms4a6c; C130026I21Rik; Rpl36; Eef1g
pancreatic A cell	Alpha cells	same cell type, different names	tabula_muris_smartseq2	Pancreas	1.4-none-0	1	Gcg; Ttr; Gpx3; Resp18; Pyy; Chga; Pcsk2; Mafb; 1700086L19Rik; Cpe; Pappa2; Rbp4; Cltrn; Peg3; Slc7a2; Pcsk1n; Scg5; Sfrp5; Gnas; Aplp1; C8b; Slc30a8; Etv1; Lpl; Castor2
pancreatic ductal cell	Epithelial cells	same cell type, different names	tabula_muris_smartseq2	Pancreas	1.4-none-0	5	Spp1; Apoe; Clu; Ces1d; Cp; Mgst1; Ambp; Gas6; Krt8; Cldn3; Scara3; Dbi; Dcdc2a; Krt18; Krt19; Lurap1l; Fgfr3; Cat; Fmo2; Anxa2; Cd24a; Anxa5; St3gal4; Hhex; Crip2
pancreatic stellate cell	Fibroblasts	same cell type, different names	tabula_muris_smartseq2	Pancreas	1.4-none-0	16	Dcn; Gsn; Sparc; Col3a1; Smoc2; Col1a2; Col6a2; Col6a1; Lum; Bgn; Htra3; Sparcl1; Dpep1; Igfbp4; Pcolce; Penk; Crispld2; Hsd11b1; C1s1; Dpt; Mgp; Nid1; Mmp2; Serping1; Ccn1
proerythroblast	Erythroid-like and erythroid precursor cells	same cell type, different names	tabula_senis_24m	BM	1.4-none-0	9	Car2; Gypa; Prdx2; Hbb-bt; Rhd; Hist1h2ap; Hba-a1; Hmbs; Hemgn; Hba-a2; Alas2; Cpox; Slc4a1; Ctse; Mgst3; Cd24a; Blvrb; Tubb4b; Alad; Ube2c; Fech; Atpif1; Aqp1; Bsg; Slc25a37
proerythroblast + erythroblast	Erythroid-like and erythroid precursor cells	same cell type, different names	tabula_senis_24m	BM	1.4-none-0	32	Hbb-bt; Hba-a2; Hba-a1; Alas2; Car2; Prdx2; Gypa; Snca; Hbb-bs; Retnlg; Fech; Blvrb; Ube2l6; Cd24a; Wfdc21; Slc4a1; Mkrn1; S100a6; Gpx1; Slc25a37; S100a11; Isg20; Apol11b; Msrb1; Hmbs
professional antigen presenting cell	Dendritic cells	same cell type, different names	tabula_muris_smartseq2	Heart_and_Aorta	1.4-none-0	24	Ccl5; Ccr7; Lsp1; Tmem123; Fscn1; Epsti1; Gm10800; Cd74; Apol7c; Net1; Samsn1; Csf2rb; Marcksl1; Selplg; H2-Q7; Laptm5; Ccl22; Cacnb3; Tmem176b; Btg1; Id2; Ucp2; Tmsb4x; H2az1; Zmynd15
professional antigen presenting cell	B cells	same cell type, different names	tabula_senis_24m	Thymus	1.4-none-0	2	Uba52; Rpl13a; Gm10076; Rpl27a; Rps28; Gm15427; Rpl35; Rpl38; Rpl27; Gm9843; Rps10; Rpl30; Rpl36; Rps27rt; Gm9794; Rpl15; Ebf1; Tmsb10; Cd79a; Gm9616; H2-DMb2; Rps21; Rpl24; H2-Eb1; Rps6-ps4
skeletal muscle satellite stem cell	Myoblasts	same cell type, different names	tabula_muris_smartseq2	Diaphragm	1.4-none-0	3	Cd82; Arl4d; Des; Tnfrsf12a; Sdc4; Asb5; Musk; Pdlim4; Gpx3; Odc1; Chrdl2; Cnn3; Tgif1; Cd63; Crip2; Myod1; Mt2; Fxyd6; Akr1b3; Acta2; Chrnb1; Myc; Erfe; Cdh13; Itm2a
T cell	NK cells	same cell type, different names	tabula_muris	Spleen	1.4-none-0	17	Ccl5; Gzma; Nkg7; Fcer1g; AW112010; Klrk1; Tyrobp; Klre1; Klrb1c; Klrd1; Id2; Ncr1; Lgals1; Ms4a4b; Ctsd; Ctsw; Selplg; Prf1; Klrc2; Anxa2; Il2rb; Cd7; Klra4; H2afz; Hcst
type B pancreatic cell	Beta cells	same cell type, different names	tabula_muris_smartseq2	Pancreas	1.4-none-0	3	Ins2; Ins1; Iapp; G6pc2; Chga; Scg2; Fam151a; Pcsk1; Bace2; Ero1lb; Prss53; Ucn3; Cpe; Slc2a2; Prlr; Scg3; Slc30a8; Hadh; Glp1r; Peg3; Papss2; Chgb; Atp2a3; Enho; Sez6l
Edge cases
Enterocyte progenitor	Epithelial cells	Automatic annotation is superior; only for this cluster	human_tissue_atlas	Rectum	1.4-none-0	13	FOS; HSPH1; ACTG1; ZFAND2A; HSPD1; PPP1R15A; PCK1; BAG3; HSPA1B; JUN; NR4A1; FKBP4; HSPB1; ACTB; ZFP36; SERPINH1; HSP90AA1; EGR1; DNAJA1; TXN; ELF3; EPCAM; HSP90AB1; S100A10; UBC
smooth muscle cell	Mast cells	Automatic annotation is superior; only for this cluster	human_tissue_atlas	Muscle	1.4-none-0	13	TPSB2; TPSAB1; CPA3; CTSG; FOSB; HSP90AA1; SRGN; KIT; SELK; SLC2A3; ANXA1; PPP1R15A; CMA1; RGS2; GLUL; CD44; TPSD1; CAPG; HSPA1A; NFKBIA; NR4A1; RGS1; CTSD; HSPH1; HSPA8
Fibroblast	NK cells	Automatic annotation is superior; only for this cluster	human_tissue_atlas	Pleura	1.4-joint_clustering_old	15	CCL4; CCL5; GNLY; NKG7; SRGN; GZMA; CCL4L2; PRF1; CXCR4; CD53; DNAJA1; CFD; SDCBP; MFAP5; PFDN5; GPI; HSP90AA1; IGFBP5; LUM; RPL30; DCN; FTH1; RPS27
Enterocyte progenitor	Acinar cells	Automatic annotation is superior; only for this cluster	human_tissue_atlas	Pancreas	1.4-joint_clustering_old	2	SAT1; SAA1; SOD2; B2M; GSTA1; ALB; MT1G; MT1M; REG3A; NNMT; FTL; OLFM4; IFITM3; MT1H; MT1E; FTH1; RPL14; RPL15; CYB5A; MGST1; RPL39; RPS19; RPL10; RPS3; RPL19
blood cell	Macrophages	Automatic annotation is superior; only for this cluster	tabula_muris_smartseq2	Trachea	1.4-none-0	10	H2-Ab1; Cd74; H2-Aa; H2-Eb1; Lyz2; Plbd1; H2-DMa; H2-DMb1; Laptm5; Ctss; Cytip; Cd83; Cd53; Coro1a; Il1b; Tyrobp; Csf2rb; Srgn; Alox5ap; Plek; Cd14; Ucp2; Pld4; Cd52; Fcer1g
blood cell	Macrophages	Automatic annotation is superior; only for this cluster	tabula_muris_smartseq2	Trachea	1.4-none-0	14	H2-Ab1; Cd74; H2-Aa; H2-Eb1; C1qb; Cd14; Cd83; Ctss; Il1b; C1qa; C1qc; Csf1r; Rgs1; Laptm5; Apoe; Bcl2a1b; Cxcl2; Tlr2; Cybb; Ccrl2; Ctsc; Ccl4; C5ar1; Ms4a7; Cxcl16
blood cell	Macrophages	Automatic annotation is superior; only for this cluster	tabula_muris_smartseq2	Trachea	1.4-none-0	17	Lyz2; C1qb; C1qc; C1qa; Csf1r; Ccl9; Pf4; C5ar1; Mrc1; Cd14; Ctss; Ctsc; Cd83; F13a1; Trf; Cbr2; Fcer1g; H2-Ab1; C3ar1; H2-Aa; Folr2; Ptafr; Apoe; Cd74; Fcgr3
blood cell	T cells	Automatic annotation is superior; only for this cluster	tabula_muris_smartseq2	Trachea	1.4-none-0	20	Dntt; Lck; Trbc2; Tcf7; Selplg; Coro1a; Stmn1; Cd24a; Rhoh; Ppp1r16b; Sla2; Satb1; Lat; Trbc1; Cd3g; Ly6d; Laptm5; Xrcc6; Myb; Aqp11; Ptprc; Cd27; Skap1; Hmgb2; Rac2
endothelial cell	Smooth muscle cells	Automatic annotation is superior; only for this cluster	tabula_muris_smartseq2	Adipose	1.4-none-0	25	Acta2; Myl9; Tagln; Tpm2; Myh11; Tpm1; Sparcl1; Tinagl1; Rgs4; Mylk; Nrip2; Pcp4l1; Rasd1; Sncg; Fabp4; Mfge8; Cald1; Rrad; Igfbp7; Tsc22d1; Bcam; Csrp1; Des; Mustn1; Gucy1a1
endothelial cell	Smooth muscle cells	Automatic annotation is superior; only for this cluster	tabula_muris_smartseq2	Fat	1.4-none-0	20	Acta2; Tagln; Myl9; Tpm2; Myh11; Mylk; Rgs4; Tpm1; Tinagl1; Bcam; Nrip2; Rrad; Gucy1a1; Ptp4a3; Pcp4l1; Mfge8; Ccdc3; Des; Mustn1; Rcan2; Sparcl1; Fabp4; Sncg; Pdlim3; Sorbs2
epithelial cell	Schwann cells	Automatic annotation is superior; only for this cluster	tabula_muris_smartseq2	Trachea	1.4-none-0	21	Art3; Plp1; Kcna1; Mbp; Plekhb1; Gatm; Gpm6b; Cdh19; Prnp; Cnp; Sorbs1; Mpz; Cryab; Cd59a; Sfrp5; Mal; Vwa1; Apoe; Hmgcs2; Ncam1; Chl1; Gpr37l1; Matn2; Cyp2j9; Sema3b
erythrocyte	Macrophages	Automatic annotation is superior; only for this cluster	tabula_muris	Heart_and_Aorta	1.4-none-0	17	C1qa; C1qb; Lyz2; C1qc; Pf4; Apoe; Wfdc17; Tyrobp; Trf; Ctss; Cd74; Fcer1g; Ctsc; Ftl1-ps1; Ccl6; Csf1r; Ctsb; Ifi27l2a; Dab2; Selenop; Fcgr3; Ccl9; Alox5ap; Laptm5; Mrc1
fibroblast	Epithelial cells	Automatic annotation is superior; only for this cluster	tabula_muris	Kidney	1.4-none-0	26	Cryab; S100a11; Bcam; Btg2; Apela; Jund; Junb; Tsc22d1; Igfbp7; Fos; Spint2; Egr1; Myl12a; Tmsb10; Malat1; Gstm1; Epcam; Jun; H3f3b; Nupr1; Hes1; Litaf; Dag1; Cald1; Sdc4
hematopoietic stem cell	B cells	Automatic annotation is superior; only for this cluster	tabula_muris	Marrow	1.4-none-0	26	Jchain; Igkc; Ighm; Iglc2; Iglc1; Mzb1; Txndc5; Cd74; Hsp90b1; Xbp1; Pdia4; Ly6a; Ssr4; Iglv1; Creld2; Rexo2; Iglc3; Manf; Sec11c; Sdf2l1; Spcs1; Hspa5; Derl3; Edem1; Herpud1
kidney collecting duct epithelial cell	Distal tubule cells	Automatic annotation is superior; only for this cluster	tabula_muris_smartseq2	Kidney	1.4-none-0	6	Umod; Slc12a1; Egf; Spp1; Wfdc15b; Atp1b1; Atp1a1; Kng2; Ppp1r1a; Slc5a3; Ldhb; Ly6a; Nudt4; Ckb; Atp5b; Idh2; Epcam; Cldn10; Klk1; Spint2; Cd24a; Mt1; Cyfip2; Sdc4; Cdh16
kidney collecting duct epithelial cell	Distal tubule cells	Automatic annotation is superior; only for this cluster	tabula_muris_smartseq2	Kidney	1.4-none-0	8	Slc12a3; Defb1; Clu; Atp1a1; Calb1; Pgam2; Tmem52b; Ldhb; Umod; Klk1; Atp1b1; Kng2; Kcnj1; Nudt4; Klhl3; Fxyd2; Pkm; Clcnkb; Tmem213; Slc16a7; Sdc4; Ppp1r1a; Oxct1; Ndufa1; Slc25a5
lymphocyte	Erythroid-like and erythroid precursor cells	Automatic annotation is superior; only for this cluster	tabula_senis_24m	Kidney	1.4-none-0	14	Hba-a1; Hba-a2; Hbb-bt; Hbb-bs; Car2; Gypa; Alas2; Slc4a1; Hmbs; Rhd; Tmcc2; Prdx2; Ctse; Snca; Fech; Slc25a37; Ube2l6; Cldn13; Cd24a; Creg1; Nt5c3; Trim10; Urod; Gpx1; Bsg
mast cell	Basophils	Automatic annotation is superior; only for this cluster	tabula_muris	Lung	1.4-none-0	42	Ccl3; Ccl4; Ccl6; Ifitm1; Ccl9; Hdc; Osm; Tyrobp; Fxyd5; Gm12840; Alox5ap; Plac8; Cd7; Srgn; Fcer1g; Gata2; Cyp4f18; Cd63; Lilr4b; Ier2; Rgs2; Arhgdib; Nfkbia; Fcer1a; Zfp36
monocyte	Dendritic cells	Automatic annotation is superior; only for this cluster	tabula_muris_smartseq2	Bone_Marrow	1.4-none-0	16	H2-Aa; H2-Ab1; H2-Eb1; Cd74; Plbd1; H2-DMb1; Cst3; Naaa; Ifi205; Irf8; Id2; Itpripl1; Ckb; Mpeg1; Naga; Pld4; Itgb7; Rab7b; Lgals3; Gm2a; Crip1; Aif1; H2-DMa; Sod1; Anxa2
myofibroblast cell	Pericytes	Automatic annotation is superior; only for this cluster	tabula_muris_smartseq2	Heart_and_Aorta	1.4-none-0	12	Rgs5; Kcnj8; Rgs4; Vtn; Steap4; Colec11; Mfge8; Abcc9; Gja4; Gucy1a1; Cox4i2; Tpm2; Pdgfrb; Atp1b2; Higd1b; Tinagl1; Myl9; Serpini1; Aspn; Acta2; Mylk; Ndufa4l2; Cald1; Errfi1; Sod3
natural killer cell	T cells	Automatic annotation is superior; only for this cluster	tabula_muris_smartseq2	Liver	1.4-none-0	12	Coro1a; Nkg7; Rac2; Lck; Ccl5; Ms4a4b; Il2rb; Laptm5; Gimap3; H2-Q7; Cxcr6; Dusp2; Selplg; Ccnd2; Itgb2; Cd3g; Sh3bgrl3; Ptprc; Cd52; Ptprcap; Lsp1; Tmsb4x; Il2rg; Shisa5; Trbc2
pre-NK cell	Erythroid-like and erythroid precursor cells	Automatic annotation is superior; only for this cluster	tabula_senis_24m	Spleen	1.4-none-0	17	Car2; Hba-a1; Hbb-bt; Hba-a2; Prdx2; Hbb-bs; Hmbs; Cpox; Hist1h2ap; Atpif1; Cd24a; Rhd; Blvrb; Ube2c; Glrx5; Hmgb2; Ctse; Klf1; Aqp1; Tubb4b; Gypa; Gclm; Cldn13; Cks2; Alad

## Sheet: Table S4
Table S4: Results of comparisons of clustering algorithms on ddqc results
Tissue	Method	# Cells retained post ddqc	% of cells retained
Heart_and_Aorta	hierarchical-1.4-mad-2	2571	94.5
Heart_and_Aorta	k_means-1.4-mad-2	2574	94.6
Heart_and_Aorta	leiden-1.4-mad-2	2587	95
Heart_and_Aorta	louvain-1.4-mad-2 (default ddqc)	2586	95
Heart_and_Aorta	spectral_leiden-1.4-mad-2	2585	95
Heart_and_Aorta	spectral_louvain-1.4-mad-2	2585	95
Heart_and_Aorta	Common Cells (Intersection)	2568	94.3
Lung	hierarchical-1.4-mad-2	15719	97
Lung	k_means-1.4-mad-2	15682	96.8
Lung	leiden-1.4-mad-2	15892	98.1
Lung	louvain-1.4-mad-2 (default ddqc)	15854	97.8
Lung	spectral_leiden-1.4-mad-2	15842	97.7
Lung	spectral_louvain-1.4-mad-2	15814	97.6
Lung	Common Cells (Intersection)	15601	96.3

## Sheet: Table S5 Krasnow Lung
Table S5: Results of comparisons of clustering vs automated annotation algorithms on ddqc results
barcodekey	n_counts	n_genes	percent_mito	percent_ribo	ddqc_cluster	cell_typist	cell_typist_passed_qc	ddqc_cluster_passed_qc
P1_1-AAACCTGAGATCCCGC-1	186	130	2.68817	30.1075	17	CD8 T cells	TRUE	TRUE
P1_1-AAACCTGAGCGATAGC-1	3609	972	2.82627	48.573	13	CD4 T cells	TRUE	TRUE
P1_1-AAACCTGAGGAATTAC-1	1451	283	0.895934	15.162	35	Plasma cells	TRUE	TRUE
P1_1-AAACCTGAGGCAAAGA-1	3589	1199	3.70577	35.0794	13	CD8 T cells	TRUE	TRUE
P1_1-AAACCTGAGGGCACTA-1	214	140	23.8318	17.757	24	AT1	FALSE	FALSE
P1_1-AAACCTGAGGGTTCCC-1	254	188	5.51181	20.4724	17	CD8 T cells	TRUE	TRUE
P1_1-AAACCTGCAGACGTAG-1	247	171	3.64372	36.0324	17	CD8 T cells	TRUE	TRUE
P1_1-AAACCTGGTATTCGTG-1	7890	2056	3.43473	27.3638	7	Classical monocytes	TRUE	TRUE
P1_1-AAACCTGGTGATGTCT-1	4222	1125	7.29512	40.8337	13	CD4 T cells	TRUE	TRUE
P1_1-AAACCTGGTTCCAACA-1	383	257	12.0104	6.52742	7	Classical monocytes	FALSE	FALSE
P1_1-AAACCTGTCATCTGCC-1	126	106	6.34921	23.8095	24	CD8 T cells	TRUE	TRUE
P1_1-AAACCTGTCGCCAAAT-1	135	115	2.22222	22.2222	24	EC general capillary	TRUE	TRUE
P1_1-AAACCTGTCGGTTCGG-1	153	123	6.53595	17.6471	24	Club (nasal)	TRUE	TRUE
P1_1-AAACCTGTCTACCAGA-1	151	116	3.31126	13.245	4	CD8 T cells	TRUE	TRUE
P1_1-AAACGGGAGACAATAC-1	4453	1274	2.11094	46.3732	13	CD4 T cells	TRUE	TRUE
P1_1-AAACGGGCAACAACCT-1	290	220	7.93103	17.5862	24	Suprabasal	TRUE	TRUE
P1_1-AAACGGGCAGGGCATA-1	676	330	1.47929	43.9349	17	B cells	TRUE	TRUE
P1_1-AAACGGGGTAAGAGAG-1	3745	1254	3.39119	34.9533	13	CD8 T cells	TRUE	TRUE
P1_1-AAACGGGGTAAGTAGT-1	119	101	7.56303	15.9664	24	AT1	TRUE	TRUE
P1_1-AAACGGGGTACCGCTG-1	136	104	2.94118	30.8824	17	CD8 T cells	TRUE	TRUE
P1_1-AAACGGGGTCGACTAT-1	287	169	2.09059	1.0453	36	Smooth muscle	TRUE	TRUE
P1_1-AAACGGGGTCTGATTG-1	214	162	12.6168	18.2243	24	Club (nasal)	FALSE	TRUE
P1_1-AAACGGGTCATCGATG-1	3034	1213	2.96638	27.5544	13	CD4 T cells	TRUE	TRUE
P1_1-AAAGATGAGCTGGAAC-1	1256	511	10.1115	14.3312	13	CD4 T cells	FALSE	FALSE
P1_1-AAAGATGCACACAGAG-1	150	118	3.33333	5.33333	40	Alveolar macrophages	TRUE	TRUE
P1_1-AAAGATGCACCGAAAG-1	178	133	1.1236	16.8539	24	Club (nasal)	TRUE	TRUE
P1_1-AAAGATGGTACAAGTA-1	3312	973	3.35145	45.8031	13	CD4 T cells	TRUE	TRUE
P1_1-AAAGATGGTCTCTCGT-1	2821	1037	3.93477	31.4782	13	CD8 T cells	TRUE	TRUE
P1_1-AAAGATGTCCGTAGTA-1	737	356	11.8046	10.0407	34	B cells	FALSE	FALSE
P1_1-AAAGCAAAGACGCTTT-1	174	113	2.29885	6.89655	4	Alveolar macrophages	TRUE	TRUE
P1_1-AAAGCAAAGCGCCTCA-1	219	169	4.56621	18.7215	17	CD8 T cells	TRUE	TRUE
P1_1-AAAGCAAAGGCATTGG-1	198	131	5.05051	12.1212	1	Alveolar macrophages	TRUE	TRUE
P1_1-AAAGCAAAGTGTGAAT-1	5561	1342	3.14692	50.8901	13	CD4 T cells	TRUE	TRUE
P1_1-AAAGCAACATTGAGCT-1	218	141	3.66972	46.789	17	EC general capillary	TRUE	TRUE
P1_1-AAAGCAAGTAAAGGAG-1	143	105	2.0979	23.0769	4	Alveolar macrophages	TRUE	TRUE
P1_1-AAAGCAAGTCATGCAT-1	278	183	4.67626	11.5108	1	Alveolar macrophages	TRUE	TRUE
P1_1-AAAGCAATCGCAAACT-1	740	415	13.3784	10	7	Classical monocytes	FALSE	FALSE
P1_1-AAAGTAGAGACTAGAT-1	2068	882	7.3501	17.6983	7	Classical monocytes	TRUE	TRUE
P1_1-AAAGTAGAGTGTGAAT-1	3094	1136	1.71299	35.585	13	CD8 T cells	TRUE	TRUE
P1_1-AAAGTAGCAAGTCTAC-1	154	118	4.54545	25.974	21	Multiciliated (non-nasal)	TRUE	TRUE
P1_1-AAAGTAGCACTTACGA-1	7669	2169	3.1034	22.9365	7	Non-classical monocytes	TRUE	TRUE
P1_1-AAAGTAGTCATGCAAC-1	4253	1416	8.0649	23.9831	7	Non-classical monocytes	TRUE	TRUE
P1_1-AAATGCCCAACACGCC-1	2742	1128	2.95405	26.5135	6	NK cells	TRUE	TRUE
P1_1-AAATGCCCACATAACC-1	4638	1468	2.69513	35.5541	13	CD8 T cells	TRUE	TRUE
P1_1-AAATGCCCAGATTGCT-1	9295	2447	2.50672	38.8166	13	NK cells	TRUE	TRUE
P1_1-AAATGCCCAGCGTAAG-1	123	104	0	21.9512	9	Suprabasal	TRUE	TRUE
P1_1-AAATGCCCATTTCAGG-1	3752	1235	3.59808	38.6727	13	CD8 T cells	TRUE	TRUE
P1_1-AAATGCCGTCAGAATA-1	170	121	7.64706	7.64706	40	Alveolar macrophages	TRUE	TRUE
P1_1-AAATGCCTCTCGTATT-1	388	257	7.98969	14.433	7	Classical monocytes	TRUE	TRUE
P1_1-AACACGTAGCTCCTCT-1	139	106	7.91367	30.9353	17	Basal resting	TRUE	TRUE
P1_1-AACACGTAGCTGAACG-1	158	104	4.43038	8.86076	40	Alveolar macrophages	TRUE	TRUE
P1_1-AACACGTAGTACGTAA-1	4895	1624	4.5761	24.2697	7	Classical monocytes	TRUE	TRUE
P1_1-AACACGTCAACACCCG-1	286	134	6.99301	1.04895	36	Smooth muscle	TRUE	TRUE
P1_1-AACACGTCACGTCAGC-1	143	104	7.69231	17.4825	17	CD4 T cells	TRUE	TRUE
P1_1-AACACGTCATAGTAAG-1	2874	1007	4.07098	23.2081	7	Classical monocytes	TRUE	TRUE
P1_1-AACACGTGTACACCGC-1	4282	1358	4.04017	35.1938	13	CD8 T cells	TRUE	TRUE
P1_1-AACACGTGTCCAGTTA-1	1997	872	7.01052	13.0195	13	CD8 T cells	TRUE	TRUE
P1_1-AACACGTGTGCAACGA-1	155	110	3.87097	9.67742	1	Alveolar macrophages	TRUE	TRUE
P1_1-AACACGTGTTACGACT-1	1380	657	12.029	20.5797	7	Classical monocytes	FALSE	FALSE
P1_1-AACACGTGTTGTCGCG-1	2800	975	3.53571	37.3929	13	CD8 T cells	TRUE	TRUE
P1_1-AACACGTTCACTATTC-1	3400	1365	3.91176	20.7353	7	Classical monocytes	TRUE	TRUE
P1_1-AACACGTTCGCCCTTA-1	3802	1117	3.76118	37.1383	13	CD8 T cells	TRUE	TRUE
P1_1-AACACGTTCGTTTAGG-1	3101	1189	1.38665	32.6024	13	CD4 T cells	TRUE	TRUE
P1_1-AACCATGAGGGCACTA-1	5457	1666	5.73575	28.7521	7	Classical monocytes	TRUE	TRUE
P1_1-AACCATGCAAGGACTG-1	6209	128	0.0322113	0.386536	40	Club (nasal)	TRUE	TRUE
P1_1-AACCATGCACTTCTGC-1	1240	659	6.85484	7.66129	13	CD8 T cells	TRUE	TRUE
P1_1-AACCATGCATGTTGAC-1	5472	1367	3.03363	48.5015	13	CD4 T cells	TRUE	TRUE
P1_1-AACCATGCATTAGGCT-1	2896	855	1.72652	45.1657	13	CD4 T cells	TRUE	TRUE
P1_1-AACCATGGTGAGTGAC-1	335	248	6.26866	18.5075	24	Club (nasal)	TRUE	TRUE
P1_1-AACCATGTCGTTTATC-1	4861	1171	2.50977	47.4388	13	CD4 T cells	TRUE	TRUE
P1_1-AACCGCGAGAACTGTA-1	3155	1030	4.69097	39.5246	13	CD8 T cells	TRUE	TRUE
P1_1-AACCGCGCAATGGACG-1	1156	482	1.81661	0.778547	36	Smooth muscle	TRUE	TRUE
P1_1-AACCGCGTCACCTTAT-1	157	116	3.82166	15.2866	4	Alveolar macrophages	TRUE	TRUE
P1_1-AACCGCGTCCTGCTTG-1	525	175	2.28571	21.7143	35	Plasma cells	TRUE	TRUE
P1_1-AACCGCGTCGGAGCAA-1	6097	1399	3.41151	48.204	13	CD4 T cells	TRUE	TRUE
P1_1-AACCGCGTCGGTCCGA-1	170	120	12.3529	24.1176	24	Suprabasal	FALSE	TRUE
P1_1-AACGTTGAGCGTTTAC-1	167	127	4.79042	11.3772	1	Non-classical monocytes	TRUE	TRUE
P1_1-AACGTTGAGCTAGTCT-1	1838	803	6.63765	19.5865	7	Classical monocytes	TRUE	TRUE
P1_1-AACGTTGCATATGAGA-1	7215	2023	3.10464	24.1303	7	Non-classical monocytes	TRUE	TRUE
P1_1-AACGTTGGTATTAGCC-1	4736	1465	3.2728	36.7188	13	CD8 T cells	TRUE	TRUE
P1_1-AACGTTGGTGTGCGTC-1	4632	1490	4.23143	25.6045	7	Classical monocytes	TRUE	TRUE
P1_1-AACGTTGGTTCCACTC-1	1000	444	2	21.5	4	DC2	TRUE	TRUE
P1_1-AACGTTGTCCGCGCAA-1	3351	1197	6.89346	29.1555	6	NK cells	TRUE	TRUE
P1_1-AACGTTGTCTTGCCGT-1	3418	1155	3.74488	32.2118	13	CD8 T cells	TRUE	TRUE
P1_1-AACTCAGAGAGTTGGC-1	156	115	3.20513	24.359	4	DC2	TRUE	TRUE
P1_1-AACTCAGAGCAGACTG-1	3014	1118	3.28467	31.6523	13	CD8 T cells	TRUE	TRUE
P1_1-AACTCAGAGCGGCTTC-1	2331	787	4.2042	43.6293	13	CD4 T cells	TRUE	TRUE
P1_1-AACTCAGCACCAGCAC-1	400	288	3.75	11.75	17	Multiciliated (nasal)	TRUE	TRUE
P1_1-AACTCAGGTCTCTCTG-1	5138	1544	2.49124	38.8283	13	CD8 T cells	TRUE	TRUE
P1_1-AACTCCCAGAAACCGC-1	2822	1092	4.00425	30.0496	13	CD8 T cells	TRUE	TRUE
P1_1-AACTCCCAGGCAAAGA-1	3332	1229	3.63145	32.1128	13	CD8 T cells	TRUE	TRUE
P1_1-AACTCCCAGGGCATGT-1	3234	1130	1.7316	32.2202	13	CD4 T cells	TRUE	TRUE
P1_1-AACTCCCAGGTGTTAA-1	5012	1333	1.61612	44.7526	13	CD4 T cells	TRUE	TRUE
P1_1-AACTCCCCAAGGGTCA-1	147	104	5.44218	22.449	24	Goblet (nasal)	TRUE	TRUE
P1_1-AACTCCCCACTGTTAG-1	166	111	1.20482	3.01205	36	Goblet (nasal)	TRUE	TRUE
P1_1-AACTCCCCAGCGTTCG-1	335	177	2.68657	1.19403	36	CD8 T cells	TRUE	TRUE
P1_1-AACTCCCGTGGCCCTA-1	376	212	5.31915	23.9362	17	B cells	TRUE	TRUE
P1_1-AACTCCCGTGTGACCC-1	210	162	8.09524	25.2381	24	Suprabasal	TRUE	TRUE
P1_1-AACTCCCTCAGTTAGC-1	5303	2016	1.01829	23.251	13	CD4 T cells	TRUE	TRUE
P1_1-AACTCCCTCTTTACGT-1	4869	1312	1.88951	48.1618	13	CD4 T cells	TRUE	TRUE
P1_1-AACTCTTAGACTAGGC-1	6050	1502	2.08264	44.7934	13	CD4 T cells	TRUE	TRUE
P1_1-AACTCTTAGAGATGAG-1	4047	1213	2.86632	41.7593	13	CD4 T cells	TRUE	TRUE
P1_1-AACTCTTAGCGATTCT-1	3351	1411	3.10355	20.4118	6	NK cells	TRUE	TRUE
P1_1-AACTCTTAGTCAATAG-1	3938	1373	3.02184	33.6719	13	CD8 T cells	TRUE	TRUE
P1_1-AACTCTTCAATCTGCA-1	2545	1052	4.24361	20.7073	7	Classical monocytes	TRUE	TRUE
P1_1-AACTCTTCACCGAATT-1	4497	1173	2.13476	45.3191	13	CD4 T cells	TRUE	TRUE
P1_1-AACTCTTGTCGGGTCT-1	4771	1387	2.70384	40.1803	13	CD4 T cells	TRUE	TRUE
P1_1-AACTCTTGTCTCACCT-1	139	101	5.03597	12.2302	40	Alveolar macrophages	TRUE	TRUE
P1_1-AACTCTTGTGACCAAG-1	3589	1137	3.65004	35.0515	13	CD8 T cells	TRUE	TRUE
P1_1-AACTCTTGTTCACCTC-1	143	109	16.0839	4.8951	17	Club (nasal)	FALSE	FALSE
P1_1-AACTGGTAGTACGTAA-1	3406	1254	5.81327	26.1891	7	Classical monocytes	TRUE	TRUE
P1_1-AACTGGTAGTGGACGT-1	229	154	3.49345	11.7904	40	Alveolar macrophages	TRUE	TRUE
P1_1-AACTGGTCAATGGACG-1	3937	1236	3.50521	37.8969	13	CD4 T cells	TRUE	TRUE
P1_1-AACTGGTGTGGTTTCA-1	3452	1322	2.92584	26.883	13	CD8 T cells	TRUE	TRUE
P1_1-AACTGGTGTTGAACTC-1	306	208	0.326797	31.0458	17	CD8 T cells	TRUE	TRUE
P1_1-AACTGGTTCCACGTTC-1	365	231	2.73973	31.2329	17	NK cells	TRUE	TRUE
P1_1-AACTGGTTCGTCTGAA-1	152	114	4.60526	37.5	21	AT2	TRUE	TRUE
P1_1-AACTGGTTCTTGGGTA-1	216	159	2.77778	31.4815	17	CD8 T cells	TRUE	TRUE
P1_1-AACTGGTTCTTTAGGG-1	3520	1155	3.66477	33.9205	13	CD8 T cells	TRUE	TRUE
P1_1-AACTTTCAGCTGTCTA-1	271	175	10.3321	18.4502	24	Club (nasal)	TRUE	TRUE
P1_1-AACTTTCAGGCATGTG-1	4687	1535	4.86452	24.0879	7	Classical monocytes	TRUE	TRUE
P1_1-AACTTTCCACATCCGG-1	935	427	4.27807	25.7754	17	B cells	TRUE	TRUE
P1_1-AACTTTCCAGTCTTCC-1	4234	1381	3.77893	33.1838	13	CD8 T cells	TRUE	TRUE
P1_1-AACTTTCGTCTAGTGT-1	4163	1296	4.90031	36.5121	13	CD8 T cells	TRUE	TRUE
P1_1-AACTTTCGTTGCGTTA-1	3854	1430	3.34717	27.3223	13	CD8 T cells	TRUE	TRUE
P1_1-AACTTTCTCACCATAG-1	215	154	2.32558	28.3721	24	Suprabasal	TRUE	TRUE
P1_1-AACTTTCTCCAAACTG-1	6795	1831	2.01619	36.1148	13	CD4 T cells	TRUE	TRUE
P1_1-AACTTTCTCCGAATGT-1	466	261	6.65236	10.3004	36	CD8 T cells	TRUE	TRUE
P1_1-AACTTTCTCTGTTTGT-1	4802	1261	3.39442	41.6285	34	B cells	TRUE	TRUE
P1_1-AAGACCTCAAATTGCC-1	280	180	1.07143	30	17	CD8 T cells	TRUE	TRUE
P1_1-AAGACCTCAGCCTATA-1	5571	1572	4.29007	29.7433	7	Classical monocytes	TRUE	TRUE
P1_1-AAGACCTCATGTAAGA-1	6555	1721	1.80015	43.7986	13	CD4 T cells	TRUE	TRUE
P1_1-AAGACCTCATTATCTC-1	161	115	4.96894	4.96894	36	Goblet (nasal)	TRUE	TRUE
P1_1-AAGACCTGTAAGGATT-1	1333	610	12.153	5.47637	13	CD8 T cells	FALSE	FALSE
P1_1-AAGACCTGTGCTCTTC-1	3800	1005	1.86842	46.7632	13	CD4 T cells	TRUE	TRUE
P1_1-AAGACCTTCGTAGATC-1	2721	1082	5.25542	18.9269	7	Classical monocytes	TRUE	TRUE
P1_1-AAGACCTTCTTACCTA-1	4151	1389	3.49313	30.2578	13	CD8 T cells	TRUE	TRUE
P1_1-AAGCCGCAGAGTGACC-1	2044	907	4.01174	25.2935	6	NK cells	TRUE	TRUE
P1_1-AAGCCGCAGCAGCCTC-1	6629	1659	2.21753	43.2343	13	CD4 T cells	TRUE	TRUE
P1_1-AAGCCGCAGCGCTTAT-1	12516	2847	2.14925	23.5139	7	DC2	TRUE	TRUE
P1_1-AAGCCGCAGCTTATCG-1	7928	2231	2.27043	23.1332	7	Non-classical monocytes	TRUE	TRUE
P1_1-AAGCCGCAGGATATAC-1	168	117	16.6667	26.7857	24	Basal resting	FALSE	FALSE
P1_1-AAGCCGCCACCACCAG-1	3046	1205	4.56336	22.4557	6	NK cells	TRUE	TRUE
P1_1-AAGCCGCCAGCTATTG-1	549	295	1.82149	0.546448	36	Smooth muscle	TRUE	TRUE
P1_1-AAGCCGCCAGTAAGCG-1	137	108	1.45985	32.8467	24	Basal resting	TRUE	TRUE
P1_1-AAGCCGCGTTGGACCC-1	1548	337	1.55039	12.3385	35	Plasma cells	TRUE	TRUE
P1_1-AAGCCGCTCAGGCCCA-1	4203	1363	2.59339	33.0478	13	CD4 T cells	TRUE	TRUE
P1_1-AAGCCGCTCATGTAGC-1	3101	1194	3.515	25.8304	6	NK cells	TRUE	TRUE
P1_1-AAGCCGCTCGGTCTAA-1	237	138	8.01688	39.2405	17	CD8 T cells	TRUE	TRUE
P1_1-AAGCCGCTCTTGCATT-1	2629	1168	1.40738	20.5782	6	NK cells	TRUE	TRUE
P1_1-AAGGAGCAGCCAGGAT-1	457	247	16.6302	2.84464	17	CD4 T cells	FALSE	FALSE
P1_1-AAGGAGCAGGGCTCTC-1	4215	1438	8.01898	25.5042	24	Suprabasal	TRUE	TRUE
P1_1-AAGGAGCAGGTACTCT-1	267	162	14.9813	26.9663	24	Basal resting	FALSE	TRUE
P1_1-AAGGAGCAGGTGTTAA-1	210	146	24.7619	10	7	CD8 T cells	FALSE	FALSE
P1_1-AAGGAGCAGTCCATAC-1	122	100	5.7377	33.6066	17	Basal resting	TRUE	TRUE
P1_1-AAGGAGCCAACTTGAC-1	343	207	0.291545	32.3615	17	CD8 T cells	TRUE	TRUE
P1_1-AAGGAGCCAGATGAGC-1	168	127	8.33333	22.619	24	Basal resting	TRUE	TRUE
P1_1-AAGGAGCCAGCGTAAG-1	2813	1068	2.66619	30.8567	13	CD8 T cells	TRUE	TRUE
P1_1-AAGGAGCCAGGGCATA-1	3391	1160	3.06694	35.4468	13	CD4 T cells	TRUE	TRUE
P1_1-AAGGAGCCATTGGGCC-1	237	181	0.843882	16.8776	17	CD8 T cells	TRUE	TRUE
P1_1-AAGGAGCGTACCGTTA-1	6339	1914	4.16469	24.6884	7	Classical monocytes	TRUE	TRUE
P1_1-AAGGAGCGTCCATCCT-1	4497	1524	4.55859	24.0605	7	Classical monocytes	TRUE	TRUE
P1_1-AAGGAGCGTGGTAACG-1	423	206	1.89125	45.6265	17	CD4 T cells	TRUE	TRUE
P1_1-AAGGAGCGTGGTCCGT-1	3936	1369	4.59858	24.9238	7	Classical monocytes	TRUE	TRUE
P1_1-AAGGAGCTCACTGGGC-1	7135	2258	4.89138	28.3952	7	DC2	TRUE	TRUE
P1_1-AAGGAGCTCATTGCCC-1	4931	1470	5.29304	29.3652	7	Classical monocytes	TRUE	TRUE
P1_1-AAGGAGCTCCTTGGTC-1	549	338	10.7468	9.83607	7	Classical monocytes	FALSE	FALSE
P1_1-AAGGAGCTCTCCCTGA-1	1071	560	7.28291	16.62	7	Classical monocytes	TRUE	TRUE
P1_1-AAGGCAGAGTACCGGA-1	389	288	11.054	12.3393	7	Classical monocytes	FALSE	FALSE
P1_1-AAGGCAGAGTGTACCT-1	655	255	2.1374	1.67939	36	Goblet (nasal)	TRUE	TRUE
P1_1-AAGGCAGCAACGCACC-1	184	131	1.63043	9.23913	40	Alveolar macrophages	TRUE	TRUE
P1_1-AAGGCAGGTAAGGGCT-1	124	107	0.806452	26.6129	17	Basal resting	TRUE	TRUE
P1_1-AAGGCAGGTAGGGTAC-1	194	148	0.515464	19.5876	17	NK cells	FALSE	TRUE
P1_1-AAGGCAGGTTCTCATT-1	636	398	4.08805	14.1509	17	CD8 T cells	TRUE	TRUE
P1_1-AAGGCAGGTTGTTTGG-1	125	112	5.6	3.2	17	Mast cells	TRUE	TRUE
P1_1-AAGGCAGTCGATCCCT-1	186	135	0	27.4194	17	CD8 T cells	TRUE	TRUE
P1_1-AAGGCAGTCGTGGGAA-1	1316	616	7.21884	17.2492	7	Classical monocytes	TRUE	TRUE
P1_1-AAGGCAGTCTGACCTC-1	3611	1054	2.76932	48.2138	13	CD4 T cells	TRUE	TRUE
P1_1-AAGGCAGTCTTGTCAT-1	144	119	2.08333	31.25	21	Suprabasal	TRUE	TRUE
P1_1-AAGGTTCAGTGGTCCC-1	11157	193	0.017926	0.250964	40	Club (nasal)	TRUE	TRUE
P1_1-AAGGTTCCAATGACCT-1	4328	1201	2.91128	44.4547	13	CD4 T cells	TRUE	TRUE
P1_1-AAGGTTCGTTCTCATT-1	3548	1341	2.81849	29.1432	13	CD8 T cells	TRUE	TRUE
P1_1-AAGGTTCGTTGATTGC-1	131	116	1.52672	20.6107	24	EC general capillary	TRUE	TRUE
P1_1-AAGGTTCTCAATCTCT-1	178	122	2.24719	5.61798	4	Alveolar macrophages	TRUE	TRUE
P1_1-AAGTCTGCAAACTGCT-1	4556	1150	2.61194	47.7612	34	B cells	TRUE	TRUE
P1_1-AAGTCTGCAATCGGTT-1	2440	1017	3.19672	28.1557	13	CD8 T cells	TRUE	TRUE
P1_1-AAGTCTGCAGCGTTCG-1	3353	970	2.62452	41.9922	13	CD4 T cells	TRUE	TRUE
P1_1-AAGTCTGTCTAACGGT-1	790	442	12.4051	11.6456	7	Classical monocytes	FALSE	FALSE
P1_1-AAGTCTGTCTGAGGGA-1	3294	1105	4.52338	36.2781	13	CD8 T cells	TRUE	TRUE
P1_1-AATCCAGAGGATCGCA-1	3453	1229	3.04083	32.3776	13	CD8 T cells	TRUE	TRUE
P1_1-AATCCAGAGGGCTCTC-1	6327	1875	3.03461	24.6246	7	Non-classical monocytes	TRUE	TRUE
P1_1-AATCCAGAGTGACTCT-1	2483	956	3.90656	33.3065	24	Suprabasal	TRUE	TRUE
P1_1-AATCCAGCATATGAGA-1	160	122	1.25	11.25	40	Alveolar macrophages	TRUE	TRUE
P1_1-AATCCAGCATCACGTA-1	2729	1149	3.73763	27.336	34	B cells	TRUE	TRUE
P1_1-AATCCAGGTACGACCC-1	182	137	2.74725	7.69231	40	Alveolar macrophages	TRUE	TRUE
P1_1-AATCCAGGTTAAGATG-1	127	117	1.5748	25.9843	24	Suprabasal	TRUE	TRUE
P1_1-AATCCAGTCCGCGGTA-1	994	625	7.74648	15.996	6	CD8 T cells	TRUE	TRUE
P1_1-AATCCAGTCCTTGGTC-1	3443	1298	3.19489	30.3805	13	CD8 T cells	TRUE	TRUE
P1_1-AATCCAGTCTCGCTTG-1	124	107	4.03226	16.129	24	Non-classical monocytes	TRUE	TRUE
P1_1-AATCCAGTCTGCTGCT-1	498	347	0	12.249	16	EC general capillary	TRUE	TRUE
P1_1-AATCGGTAGCTTCGCG-1	219	162	3.65297	25.1142	40	Multiciliated (non-nasal)	TRUE	TRUE
P1_1-AATCGGTCACACGCTG-1	884	464	6.78733	17.6471	7	Classical monocytes	TRUE	TRUE
P1_1-AATCGGTCATATACCG-1	225	154	1.77778	24.8889	17	CD4 T cells	TRUE	TRUE
P1_1-AATCGGTGTAACGACG-1	9222	2293	3.31815	32.7478	34	B cells	TRUE	TRUE
P1_1-AATCGGTGTAAGCACG-1	6656	2052	4.26683	21.4093	7	Non-classical monocytes	TRUE	TRUE
P1_1-AATCGGTGTAAGTTCC-1	206	150	0	23.301	17	CD8 T cells	TRUE	TRUE
P1_1-AATCGGTGTACCCAAT-1	5478	1517	2.09931	40.398	13	CD4 T cells	TRUE	TRUE
P1_1-AATCGGTTCCTATTCA-1	5411	1679	3.58529	23.637	7	Classical monocytes	TRUE	TRUE
P1_1-AATCGGTTCGTCTGAA-1	4599	1424	2.8267	29.2237	7	Classical monocytes	TRUE	TRUE
P1_1-AATCGGTTCTATCCTA-1	161	110	5.59006	9.93789	40	Alveolar macrophages	TRUE	TRUE
P1_1-AATCGGTTCTCCAACC-1	4268	1472	3.16307	28.2099	6	NK cells	TRUE	TRUE
P1_1-AATCGGTTCTGGGCCA-1	4802	1395	4.66472	25.5727	7	Classical monocytes	TRUE	TRUE
P1_1-ACACCAACAAAGAATC-1	122	101	8.19672	35.2459	24	Basal resting	TRUE	TRUE
P1_1-ACACCAACACCAGGCT-1	2421	1071	3.59356	22.8418	6	NK cells	TRUE	TRUE
P1_1-ACACCAAGTACCGAGA-1	3795	1111	3.61001	40.6324	13	CD4 T cells	TRUE	TRUE
P1_1-ACACCAAGTGCGAAAC-1	4551	1171	3.0323	47.8137	13	CD4 T cells	TRUE	TRUE
P1_1-ACACCAAGTGCTAGCC-1	14663	3177	2.21646	26.8294	24	Suprabasal	TRUE	TRUE
P1_1-ACACCAAGTGTGTGCC-1	211	150	1.89573	12.7962	1	Alveolar macrophages	TRUE	TRUE
P1_1-ACACCAAGTTCGCTAA-1	6469	1989	2.968	22.6619	7	Non-classical monocytes	TRUE	TRUE
P1_1-ACACCAATCATAGCAC-1	3446	1152	3.68543	34.4748	13	CD8 T cells	TRUE	TRUE
P1_1-ACACCAATCGCAAGCC-1	3405	1358	2.79001	24.1116	6	NK cells	TRUE	TRUE
P1_1-ACACCCTAGAGTCTGG-1	1422	651	6.82138	18.3544	7	Classical monocytes	TRUE	TRUE
P1_1-ACACCCTAGCTCTCGG-1	143	114	2.0979	13.2867	40	Goblet (nasal)	TRUE	TRUE
P1_1-ACACCCTAGGTCATCT-1	6309	104	0	1.04612	40	EC general capillary	TRUE	TRUE
P1_1-ACACCCTAGTACATGA-1	3662	1210	4.17804	32.2501	13	CD8 T cells	TRUE	TRUE
P1_1-ACACCCTAGTGCCAGA-1	135	108	4.44444	11.1111	1	Alveolar macrophages	TRUE	TRUE
P1_1-ACACCCTCACCTCGGA-1	237	149	6.32911	7.59494	1	Alveolar macrophages	TRUE	TRUE
P1_1-ACACCCTCATTACCTT-1	146	101	2.05479	15.0685	40	Alveolar macrophages	TRUE	TRUE
P1_1-ACACCCTGTAAAGGAG-1	875	226	1.6	8.57143	35	Plasma cells	TRUE	TRUE
P1_1-ACACCCTGTCTTTCAT-1	197	139	4.56853	21.3198	17	CD8 T cells	TRUE	TRUE
P1_1-ACACCCTTCGCTAGCG-1	4110	1383	4.72019	22.9684	7	Classical monocytes	TRUE	TRUE
P1_1-ACACCCTTCTCCAGGG-1	125	114	6.4	19.2	24	EC general capillary	TRUE	TRUE
P1_1-ACACCGGAGAAACCGC-1	3947	1116	3.57233	39.9544	13	CD8 T cells	TRUE	TRUE
P1_1-ACACCGGAGATCGATA-1	259	160	10.4247	25.0965	17	CD4 T cells	FALSE	FALSE
P1_1-ACACCGGAGCCTATGT-1	199	145	5.52764	6.03015	17	CD8 T cells	TRUE	TRUE
P1_1-ACACCGGAGTGGCACA-1	3963	1192	2.85138	41.1557	13	CD8 T cells	TRUE	TRUE
P1_1-ACACCGGAGTTACGGG-1	158	104	3.79747	13.9241	17	Suprabasal	TRUE	TRUE
P1_1-ACACCGGCAATGGATA-1	3151	1138	7.58489	24.1511	7	Classical monocytes	TRUE	TRUE
P1_1-ACACCGGCAGTATAAG-1	586	267	8.19113	22.5256	17	CD4 T cells	TRUE	TRUE
P1_1-ACACCGGCATCCCATC-1	3918	1276	3.11383	24.6044	7	Classical monocytes	TRUE	TRUE
P1_1-ACACCGGCATGAACCT-1	129	103	6.97674	39.5349	17	Goblet (nasal)	TRUE	TRUE
P1_1-ACACCGGCATGGTCTA-1	5412	1581	3.21508	30.3769	7	Classical monocytes	TRUE	TRUE
P1_1-ACACCGGGTCTAGCGC-1	174	131	1.14943	20.1149	24	Alveolar fibroblasts	TRUE	TRUE
P1_1-ACACCGGGTGGTCTCG-1	219	159	2.28311	45.2055	21	AT2	TRUE	TRUE
P1_1-ACACCGGTCACAGTAC-1	4467	1457	3.58182	37.5867	34	B cells	TRUE	TRUE
P1_1-ACACCGGTCCCGACTT-1	335	227	0	30.4478	17	CD4 T cells	TRUE	TRUE
P1_1-ACACCGGTCGTACCGG-1	4986	1167	2.32651	47.8941	13	CD4 T cells	TRUE	TRUE
P1_1-ACACCGGTCGTACGGC-1	3874	1076	2.29737	47.0573	13	CD4 T cells	TRUE	TRUE
P1_1-ACACTGAAGTACGATA-1	222	167	2.25225	38.2883	21	EC general capillary	TRUE	TRUE
P1_1-ACACTGACAGGCGATA-1	201	125	2.48756	6.46766	40	Alveolar macrophages	TRUE	TRUE
P1_1-ACACTGAGTCCTAGCG-1	3189	1126	1.94418	34.2427	13	CD4 T cells	TRUE	TRUE
P1_1-ACACTGAGTCTTCAAG-1	140	110	5	10.7143	40	Alveolar macrophages	TRUE	TRUE
P1_1-ACACTGAGTGATGATA-1	7785	2099	2.58189	30.8799	13	CD4 T cells	TRUE	TRUE
P1_1-ACACTGATCACATACG-1	129	101	5.42636	10.0775	40	Alveolar macrophages	TRUE	TRUE
P1_1-ACACTGATCCAACCAA-1	154	117	0	33.1169	24	AT1	TRUE	TRUE
P1_1-ACACTGATCTGTTGAG-1	8201	2357	3.79222	20.778	7	Non-classical monocytes	TRUE	TRUE
P1_1-ACAGCCGAGCTAGTTC-1	235	167	3.40426	8.51064	40	Alveolar macrophages	TRUE	TRUE
P1_1-ACAGCCGCACGGTAAG-1	3486	1231	2.8973	19.5353	7	Non-classical monocytes	TRUE	TRUE
P1_1-ACAGCCGCAGACAGGT-1	4747	1202	2.00126	48.7676	13	CD4 T cells	TRUE	TRUE
P1_1-ACAGCCGCATCGGACC-1	10955	2692	2.41899	33.4916	13	CD8 T cells	TRUE	TRUE
P1_1-ACAGCCGCATGGTAGG-1	3672	1028	3.02288	46.5686	34	B cells	TRUE	TRUE
P1_1-ACAGCCGGTAGCGTCC-1	163	114	1.22699	27.6074	24	Suprabasal	TRUE	TRUE
P1_1-ACAGCCGTCAGTTAGC-1	184	132	3.80435	7.06522	40	EC general capillary	TRUE	TRUE
P1_1-ACAGCCGTCGATCCCT-1	280	208	0.357143	13.9286	17	CD8 T cells	TRUE	TRUE
P1_1-ACAGCTAAGAGCTGGT-1	164	118	2.43902	10.9756	1	Alveolar macrophages	TRUE	TRUE
P1_1-ACAGCTAAGCAGGCTA-1	242	158	8.67769	20.2479	24	Club (nasal)	TRUE	TRUE
P1_1-ACAGCTAAGTCCGTAT-1	4501	1511	5.42102	24.3946	7	Classical monocytes	TRUE	TRUE
P1_1-ACAGCTACAAATACAG-1	3975	1248	3.54717	35.9497	13	CD8 T cells	TRUE	TRUE
P1_1-ACAGCTACACGACTCG-1	150	127	3.33333	11.3333	40	EC general capillary	TRUE	TRUE
P1_1-ACAGCTACACGGTAGA-1	5325	1742	5.03286	19.6995	7	Non-classical monocytes	TRUE	TRUE
P1_1-ACAGCTAGTGAACCTT-1	2910	1297	2.71478	21.3746	6	NK cells	TRUE	TRUE
P1_1-ACAGCTAGTTATCCGA-1	236	155	8.05085	10.1695	17	CD4 T cells	TRUE	TRUE
P1_1-ACAGCTAGTTGCTCCT-1	130	107	0.769231	13.0769	17	CD8 T cells	TRUE	TRUE
P1_1-ACATACGAGCGACGTA-1	21140	2833	1.5894	14.2053	35	Plasma cells	TRUE	TRUE
P1_1-ACATACGAGGCATGTG-1	3466	1109	3.26024	39.0941	34	B cells	TRUE	TRUE
P1_1-ACATACGGTCAGTGGA-1	241	133	3.73444	46.0581	17	B cells	FALSE	TRUE
P1_1-ACATACGTCGGAGCAA-1	3564	1203	4.74186	34.9607	13	CD8 T cells	TRUE	TRUE
P1_1-ACATACGTCTACTATC-1	151	121	4.63576	8.60927	1	Alveolar macrophages	TRUE	TRUE
P1_1-ACATCAGAGCGACGTA-1	2959	1179	1.25042	31.4295	13	CD8 T cells	TRUE	TRUE
P1_1-ACATCAGCACGGATAG-1	5423	1400	1.69648	47.5198	13	CD4 T cells	TRUE	TRUE
P1_1-ACATCAGCAGAGTGTG-1	3427	1321	4.17275	23.665	6	NK cells	TRUE	TRUE
P1_1-ACATCAGGTAATTGGA-1	4233	1257	2.764	45.3107	13	CD4 T cells	TRUE	TRUE
P1_1-ACATCAGGTTCGCTAA-1	131	111	5.34351	35.1145	24	Suprabasal	TRUE	TRUE
P1_1-ACATCAGTCAAAGACA-1	198	106	2.0202	2.52525	36	CD8 T cells	TRUE	TRUE
P1_1-ACATCAGTCGTGGTCG-1	139	110	5.03597	12.9496	40	Non-classical monocytes	TRUE	TRUE
P1_1-ACATGGTAGATTACCC-1	1999	830	7.75388	24.062	7	Classical monocytes	TRUE	TRUE
P1_1-ACATGGTAGCTGCGAA-1	5907	1862	3.85983	21.1952	7	Classical monocytes	TRUE	TRUE
P1_1-ACATGGTCACTTAACG-1	158	126	3.79747	6.96203	40	Alveolar macrophages	TRUE	TRUE
P1_1-ACATGGTCATCACCCT-1	6613	1584	2.73703	49.07	13	CD4 T cells	TRUE	TRUE
P1_1-ACATGGTCATCGACGC-1	4476	1484	3.2395	30.2502	13	CD4 T cells	TRUE	TRUE
P1_1-ACATGGTCATGCCACG-1	148	117	1.35135	39.1892	17	CD4 T cells	TRUE	TRUE
P1_1-ACATGGTGTCCGTTAA-1	2813	835	2.02631	46.0363	13	CD4 T cells	TRUE	TRUE
P1_1-ACATGGTGTGCTCTTC-1	129	105	4.65116	11.6279	4	DC2	TRUE	TRUE
P1_1-ACATGGTGTTGATTCG-1	3569	1412	2.3536	31.1292	6	NK cells	TRUE	TRUE
P1_1-ACATGGTTCATTCACT-1	3141	1229	2.76982	28.5896	13	CD8 T cells	TRUE	TRUE
P1_1-ACATGGTTCTGCGACG-1	159	108	1.25786	10.6918	40	Alveolar macrophages	TRUE	TRUE
P1_1-ACCAGTAAGCACCGTC-1	4841	1274	2.91262	46.8292	13	CD4 T cells	TRUE	TRUE
P1_1-ACCAGTAAGCCATCGC-1	1791	779	3.29425	18.9838	13	CD8 T cells	TRUE	TRUE
P1_1-ACCAGTAAGCCGTCGT-1	3208	907	3.05486	45.1995	34	B cells	TRUE	TRUE
P1_1-ACCAGTAAGCTACCTA-1	184	135	3.80435	23.913	17	Basal resting	TRUE	TRUE
P1_1-ACCAGTAAGGAATGGA-1	5476	1465	3.4149	45.4894	13	CD4 T cells	TRUE	TRUE
P1_1-ACCAGTAAGGCGTACA-1	3988	1104	2.00602	47.5928	13	CD4 T cells	TRUE	TRUE
P1_1-ACCAGTAAGGGATACC-1	2894	1064	3.55909	33.1375	13	CD8 T cells	TRUE	TRUE
P1_1-ACCAGTACACCGTTGG-1	4264	1271	2.36867	43.363	13	CD4 T cells	TRUE	TRUE
P1_1-ACCAGTACAGACAAGC-1	151	115	3.97351	14.5695	40	Alveolar macrophages	TRUE	TRUE
P1_1-ACCAGTACATCCAACA-1	4102	1223	2.04778	42.8815	13	CD4 T cells	TRUE	TRUE
P1_1-ACCAGTACATCCGTGG-1	5323	1678	6.44373	29.4195	24	Suprabasal	TRUE	TRUE
P1_1-ACCAGTACATGGGACA-1	3291	1153	4.34518	33.1206	13	CD8 T cells	TRUE	TRUE
P1_1-ACCAGTAGTACTTAGC-1	10815	2710	2.64448	45.0393	17	CD8 T cells	TRUE	TRUE
P1_1-ACCAGTAGTCGCGTGT-1	3339	1146	4.01318	33.6927	13	CD8 T cells	TRUE	TRUE
P1_1-ACCAGTAGTGCTTCTC-1	1210	532	13.5537	9.75207	13	CD4 T cells	FALSE	FALSE
P1_1-ACCAGTATCAGCATGT-1	295	205	6.10169	22.3729	24	Suprabasal	TRUE	TRUE
P1_1-ACCAGTATCCACTGGG-1	219	157	2.28311	14.6119	1	Alveolar macrophages	TRUE	TRUE
P1_1-ACCAGTATCTTGTCAT-1	4523	1068	1.56975	50.1437	13	CD4 T cells	TRUE	TRUE
P1_1-ACCCACTAGAAACCGC-1	8023	273	0.0249283	0.236819	40	Club (nasal)	TRUE	TRUE
P1_1-ACCCACTAGGAGTAGA-1	4799	112	0.0208377	0.437591	40	EC general capillary	TRUE	TRUE
P1_1-ACCCACTCAAGAAAGG-1	3648	1311	4.16667	31.25	13	CD8 T cells	TRUE	TRUE
P1_1-ACCCACTCACAGGTTT-1	4520	1207	2.78761	45.177	13	CD4 T cells	TRUE	TRUE
P1_1-ACCCACTCACGGTAGA-1	2944	939	2.54755	42.4253	13	CD4 T cells	TRUE	TRUE
P1_1-ACCCACTGTAATTGGA-1	176	137	7.95455	27.2727	24	Multiciliated (non-nasal)	TRUE	TRUE
P1_1-ACCCACTGTCTGATTG-1	510	241	6.66667	28.2353	17	CD4 T cells	TRUE	TRUE
P1_1-ACCCACTTCCCTCAGT-1	209	139	0.956938	8.13397	1	Alveolar macrophages	TRUE	TRUE
P1_1-ACCCACTTCTTGAGGT-1	1200	290	0.916667	17.6667	35	Plasma cells	TRUE	TRUE
P1_1-ACCGTAAAGACTGTAA-1	2989	1270	2.70994	21.8802	13	CD8 T cells	TRUE	TRUE
P1_1-ACCGTAAAGGCCCTCA-1	338	206	2.66272	3.25444	36	Smooth muscle	TRUE	TRUE
P1_1-ACCGTAAAGTGGGATC-1	204	144	2.94118	12.7451	40	Non-classical monocytes	TRUE	TRUE
P1_1-ACCGTAACACGGTGTC-1	165	127	10.9091	28.4848	24	Club (nasal)	TRUE	TRUE
P1_1-ACCGTAAGTTACGACT-1	498	328	10.241	20.4819	24	Club (nasal)	TRUE	TRUE
P1_1-ACCGTAATCGATAGAA-1	137	112	1.45985	8.75912	1	Alveolar macrophages	TRUE	TRUE
P1_1-ACCTTTAAGGTGCAAC-1	333	184	6.60661	40.2402	17	B cells	FALSE	TRUE
P1_1-ACCTTTACAGCGTAAG-1	3967	1089	2.31913	46.9372	13	CD4 T cells	TRUE	TRUE
P1_1-ACCTTTACATCAGTCA-1	3569	1259	2.97002	33.791	13	CD8 T cells	TRUE	TRUE
P1_1-ACCTTTACATCGTCGG-1	5265	1430	2.94397	41.3675	13	CD4 T cells	TRUE	TRUE
P1_1-ACCTTTAGTAGGACAC-1	3083	1403	2.10834	19.8832	6	NK cells	TRUE	TRUE
P1_1-ACCTTTATCAGAGCTT-1	266	171	1.8797	10.9023	40	Alveolar macrophages	TRUE	TRUE
P1_1-ACCTTTATCCACGAAT-1	5024	1331	2.03025	45.6608	13	CD4 T cells	TRUE	TRUE
P1_1-ACCTTTATCTGGCGAC-1	168	115	3.57143	1.78571	36	Smooth muscle	TRUE	TRUE
P1_1-ACGAGCCAGGACATTA-1	4308	1412	3.92293	29.3175	13	CD8 T cells	TRUE	TRUE
P1_1-ACGAGCCCACGTAAGG-1	349	245	6.01719	18.3381	24	Suprabasal	TRUE	TRUE
P1_1-ACGAGCCCAGCTATTG-1	312	183	4.48718	32.6923	17	CD8 T cells	TRUE	TRUE
P1_1-ACGAGCCGTAAAGTCA-1	4339	1375	1.7746	37.4741	13	CD4 T cells	TRUE	TRUE
P1_1-ACGAGCCTCTCTTGAT-1	216	130	3.24074	25	17	CD8 T cells	TRUE	TRUE
P1_1-ACGAGGAAGAGCTATA-1	312	165	3.84615	1.92308	36	EC venous pulmonary	TRUE	TRUE
P1_1-ACGAGGAAGTAACCCT-1	3391	1459	3.50929	23.0021	6	NK cells	TRUE	TRUE
P1_1-ACGAGGACAAGCTGTT-1	460	265	7.17391	7.82609	17	NK cells	TRUE	TRUE
P1_1-ACGAGGACATGGGACA-1	5073	1542	4.1987	26.3552	7	Classical monocytes	TRUE	TRUE
P1_1-ACGAGGACATTAACCG-1	129	107	3.10078	10.0775	1	Non-classical monocytes	TRUE	TRUE
P1_1-ACGAGGAGTTACGTCA-1	4499	1527	1.93376	33.3852	13	CD4 T cells	TRUE	TRUE
P1_1-ACGATACAGCTAGTTC-1	3561	1294	3.03286	27.3238	13	CD8 T cells	TRUE	TRUE
P1_1-ACGATACAGGTTCCTA-1	133	115	2.25564	21.8045	2	EC venous pulmonary	TRUE	TRUE
P1_1-ACGATACAGTAGTGCG-1	183	131	1.63934	13.6612	1	Non-classical monocytes	TRUE	TRUE
P1_1-ACGATACCACGAAAGC-1	189	156	8.99471	7.40741	17	CD4 T cells	TRUE	TRUE
P1_1-ACGATACCATGAACCT-1	4954	1347	2.76544	44.6912	13	CD4 T cells	TRUE	TRUE
P1_1-ACGATACGTACGCTGC-1	129	108	4.65116	38.7597	21	Smooth muscle	TRUE	TRUE
P1_1-ACGATACGTCCGTCAG-1	128	100	3.125	28.125	4	DC2	TRUE	TRUE
P1_1-ACGATACTCCTCAATT-1	9528	2496	3.6419	19.8258	7	Non-classical monocytes	TRUE	TRUE
P1_1-ACGATGTAGAAGGACA-1	213	147	1.40845	37.5587	17	CD4 T cells	TRUE	TRUE
P1_1-ACGATGTAGGACACCA-1	245	167	3.26531	24.898	17	CD4 T cells	TRUE	TRUE
P1_1-ACGATGTAGGCGTACA-1	4639	1316	2.5221	44.2552	13	CD4 T cells	TRUE	TRUE
P1_1-ACGATGTCAATGGTCT-1	134	111	7.46269	14.9254	24	CD8 T cells	TRUE	TRUE
P1_1-ACGATGTCACGAGAGT-1	4864	1158	1.74753	49.1776	13	CD4 T cells	TRUE	TRUE
P1_1-ACGATGTCAGTGGAGT-1	5690	1968	3.72583	27.7856	17	DC2	TRUE	TRUE
P1_1-ACGATGTGTAATCGTC-1	152	129	1.31579	18.4211	24	Club (nasal)	TRUE	TRUE
P1_1-ACGATGTGTTCGCTAA-1	209	146	16.7464	18.6603	24	Basal resting	FALSE	FALSE
P1_1-ACGATGTGTTGATTGC-1	781	359	23.3035	6.14597	17	CD8 T cells	FALSE	FALSE
P1_1-ACGCAGCAGATCCCAT-1	922	505	13.449	11.3883	7	Classical monocytes	FALSE	FALSE
P1_1-ACGCAGCAGCTGAAAT-1	1689	706	4.55891	38.1291	13	CD8 T cells	TRUE	TRUE
P1_1-ACGCAGCAGCTTTGGT-1	240	162	2.08333	33.75	17	CD8 T cells	TRUE	TRUE
P1_1-ACGCAGCAGTTCGATC-1	6112	1813	3.66492	25.6217	7	Classical monocytes	TRUE	TRUE
P1_1-ACGCAGCCACGAAATA-1	273	157	1.0989	1.8315	36	Smooth muscle	TRUE	TRUE
P1_1-ACGCAGCCATCGACGC-1	131	101	2.29008	41.2214	17	Basal resting	TRUE	TRUE
P1_1-ACGCAGCGTAAGTTCC-1	133	103	2.25564	13.5338	40	Alveolar macrophages	TRUE	TRUE
P1_1-ACGCAGCGTATCACCA-1	273	140	4.0293	0.732601	36	CD8 T cells	TRUE	TRUE
P1_1-ACGCAGCGTGACCAAG-1	3761	1109	1.83462	42.143	13	CD4 T cells	TRUE	TRUE
P1_1-ACGCAGCTCAGTTGAC-1	3111	1168	3.2144	28.2224	13	CD8 T cells	TRUE	TRUE
P1_1-ACGCCAGAGTACGACG-1	4110	1504	5.23114	19.9757	7	Classical monocytes	TRUE	TRUE
P1_1-ACGCCAGAGTGTACCT-1	142	115	3.52113	11.2676	1	Multiciliated (non-nasal)	TRUE	TRUE
P1_1-ACGCCAGCACCATCCT-1	136	102	1.47059	8.82353	40	Alveolar macrophages	TRUE	TRUE
P1_1-ACGCCAGCATGGTAGG-1	364	211	0.549451	36.2637	24	Basal resting	TRUE	TRUE
P1_1-ACGCCAGGTCTAGAGG-1	215	138	2.32558	1.86047	36	CD8 T cells	TRUE	TRUE
P1_1-ACGCCAGGTGTCTGAT-1	240	174	1.25	10.4167	40	Non-classical monocytes	TRUE	TRUE
P1_1-ACGCCAGTCGCGCCAA-1	1869	792	5.72499	24.7726	13	CD8 T cells	TRUE	TRUE
P1_1-ACGCCAGTCTATCGCC-1	1235	384	2.10526	0.890688	36	Smooth muscle	TRUE	TRUE
P1_1-ACGCCAGTCTCGTATT-1	3141	1103	2.29226	30.9137	13	CD8 T cells	TRUE	TRUE
P1_1-ACGCCGACACCCAGTG-1	479	298	5.01044	18.3716	17	CD8 T cells	TRUE	TRUE
P1_1-ACGCCGACAGACAGGT-1	187	135	1.60428	9.62567	40	Alveolar macrophages	TRUE	TRUE
P1_1-ACGCCGACATTACGAC-1	4396	1417	3.34395	30.5505	7	Classical monocytes	TRUE	TRUE
P1_1-ACGCCGATCTGTTGAG-1	3829	1284	3.68242	34.7872	13	CD8 T cells	TRUE	TRUE
P1_1-ACGGAGAAGCTGGAAC-1	1053	525	8.92688	20.5128	7	Classical monocytes	TRUE	TRUE
P1_1-ACGGAGAAGGTAAACT-1	183	145	4.37158	33.8798	21	Goblet (nasal)	TRUE	TRUE
P1_1-ACGGAGAAGTAAGTAC-1	128	116	0.78125	19.5312	16	CD8 T cells	TRUE	TRUE
P1_1-ACGGAGACAACGCACC-1	3397	889	2.76715	51.2511	13	CD4 T cells	TRUE	TRUE
P1_1-ACGGAGACACGGTTTA-1	3442	1296	5.98489	18.9134	7	Classical monocytes	TRUE	TRUE
P1_1-ACGGAGAGTAGGCTGA-1	3464	1249	3.55081	25.9815	13	CD8 T cells	TRUE	TRUE
P1_1-ACGGAGAGTTCCCTTG-1	4188	1282	3.67717	41.5473	13	CD8 T cells	TRUE	TRUE
P1_1-ACGGAGATCCGTCATC-1	4406	1370	4.74353	29.2102	7	Classical monocytes	TRUE	TRUE
P1_1-ACGGCCACAGATCGGA-1	2920	1118	2.56849	26.3356	13	CD8 T cells	TRUE	TRUE
P1_1-ACGGCCACAGGCTCAC-1	2682	1142	4.9217	22.8561	6	NK cells	TRUE	TRUE
P1_1-ACGGCCATCCGCATAA-1	3977	1023	3.06764	37.5157	34	B cells	TRUE	TRUE
P1_1-ACGGCCATCCTTTCGG-1	7780	2138	2.53213	18.1877	7	Classical monocytes	TRUE	TRUE
P1_1-ACGGCCATCTCTGTCG-1	137	112	9.48905	28.4672	44	AT2	TRUE	TRUE
P1_1-ACGGGCTAGACTGTAA-1	4487	1352	2.11723	41.0296	13	CD8 T cells	TRUE	TRUE
P1_1-ACGGGCTAGATATGGT-1	1441	222	0.624566	8.67453	35	Plasma cells	TRUE	TRUE
P1_1-ACGGGCTAGTGTCCCG-1	4008	1171	3.61776	42.1158	13	CD4 T cells	TRUE	TRUE
P1_1-ACGGGCTCACAGGCCT-1	2941	1063	3.3662	33.968	6	NK cells	TRUE	TRUE
P1_1-ACGGGCTCACGTGAGA-1	4328	1401	2.05638	34.3808	13	CD8 T cells	TRUE	TRUE
P1_1-ACGGGCTCAGGTCGTC-1	697	398	0.71736	13.056	4	DC2	TRUE	TRUE
P1_1-ACGGGCTCATACTCTT-1	124	105	0.806452	23.3871	16	Smooth muscle	TRUE	TRUE
P1_1-ACGGGCTGTCACCCAG-1	5560	1462	2.58993	43.5072	13	CD4 T cells	TRUE	TRUE
P1_1-ACGGGCTGTCCAAGTT-1	304	188	0.657895	29.6053	17	NK cells	FALSE	TRUE
P1_1-ACGGGCTTCATGCTCC-1	3995	1306	2.27785	35.9449	13	CD8 T cells	TRUE	TRUE
P1_1-ACGGGCTTCCGTAGGC-1	198	133	4.0404	31.3131	17	CD8 T cells	TRUE	TRUE
P1_1-ACGGGCTTCCTTTCGG-1	3715	1162	2.34186	38.5734	13	CD4 T cells	TRUE	TRUE
P1_1-ACGGGCTTCGCACTCT-1	2867	1009	5.89466	22.2532	7	Classical monocytes	TRUE	TRUE
P1_1-ACGGGCTTCGGCTTGG-1	164	126	5.4878	9.7561	4	Multiciliated (non-nasal)	TRUE	TRUE
P1_1-ACGGGCTTCTGGCGAC-1	3600	1108	2.02778	41.4722	13	CD4 T cells	TRUE	TRUE
P1_1-ACGGGCTTCTTATCTG-1	5529	1716	4.34075	20.9622	7	Classical monocytes	TRUE	TRUE
P1_1-ACGGGTCAGCCGATTT-1	9475	2483	3.98945	23.1557	7	Non-classical monocytes	TRUE	TRUE
P1_1-ACGGGTCCAATGGTCT-1	167	145	0	19.1617	24	Club (nasal)	TRUE	TRUE
P1_1-ACGGGTCCACAACTGT-1	186	127	2.68817	29.5699	17	CD8 T cells	TRUE	TRUE
P1_1-ACGGGTCCAGACGCAA-1	3397	1338	2.82602	26.0818	13	CD8 T cells	TRUE	TRUE
P1_1-ACGGGTCCATGTAGTC-1	4125	1255	3.85455	19.8303	7	Classical monocytes	TRUE	TRUE
P1_1-ACGGGTCCATTGCGGC-1	287	171	3.13589	45.2962	17	CD4 T cells	TRUE	TRUE
P1_1-ACGGGTCGTCTCCCTA-1	4250	1052	1.57647	49.0824	34	B cells	TRUE	TRUE
P1_1-ACGGGTCGTGGTCTCG-1	163	114	0.613497	7.97546	1	Non-classical monocytes	TRUE	TRUE
P1_1-ACGGGTCGTTCCCTTG-1	4870	1235	3.51129	47.3101	13	CD4 T cells	TRUE	TRUE
P1_1-ACGGGTCTCATATCGG-1	2342	922	2.73271	31.9812	6	NK cells	TRUE	TRUE
P1_1-ACGGGTCTCATGTCTT-1	391	251	2.30179	29.4118	24	Suprabasal	TRUE	TRUE
P1_1-ACGTCAAAGCTGCAAG-1	207	137	1.44928	9.17874	1	Alveolar macrophages	TRUE	TRUE
P1_1-ACGTCAAAGGAGTAGA-1	149	112	2.01342	43.6242	37	Goblet (nasal)	TRUE	TRUE
P1_1-ACGTCAAAGGATGGTC-1	2429	979	5.22849	26.6776	13	CD4 T cells	TRUE	TRUE
P1_1-ACGTCAAAGTATTGGA-1	4036	1298	2.52725	33.1269	13	CD8 T cells	TRUE	TRUE
P1_1-ACGTCAACAACAACCT-1	4907	1300	2.32321	43.9372	34	B cells	TRUE	TRUE
P1_1-ACGTCAACAGTCCTTC-1	250	177	1.2	29.6	17	CD4 T cells	TRUE	TRUE
P1_1-ACGTCAAGTCAAAGCG-1	144	115	3.47222	43.0556	4	EC general capillary	TRUE	TRUE
P1_1-ACGTCAAGTCCGAATT-1	5137	1803	2.21919	31.4775	39	Plasmacytoid DCs	TRUE	TRUE
P1_1-ACGTCAAGTCGCGTGT-1	3141	1180	2.0694	33.8109	13	CD8 T cells	TRUE	TRUE
P1_1-ACGTCAAGTGGTACAG-1	2508	778	1.91388	47.1691	13	CD4 T cells	TRUE	TRUE
P1_1-ACGTCAATCACATAGC-1	166	129	5.42169	25.3012	4	Alveolar macrophages	TRUE	TRUE
P1_1-ACGTCAATCACGGTTA-1	3595	1041	2.58693	42.42	34	B cells	TRUE	TRUE
P1_1-ACTATCTAGCTCCCAG-1	2605	1140	4.10749	23.1478	6	NK cells	TRUE	TRUE
P1_1-ACTATCTAGGGTTTCT-1	155	110	2.58065	10.3226	40	Alveolar macrophages	TRUE	TRUE
P1_1-ACTATCTGTTGTCGCG-1	5137	1496	3.81546	27.8567	7	Non-classical monocytes	TRUE	TRUE
P1_1-ACTATCTTCCAATGGT-1	990	523	3.83838	13.3333	7	Classical monocytes	TRUE	TRUE
P1_1-ACTGAACAGACTAAGT-1	4172	1095	2.13327	45.0623	13	CD4 T cells	TRUE	TRUE
P1_1-ACTGAACCAATAACGA-1	190	120	3.15789	2.10526	36	Smooth muscle	TRUE	TRUE
P1_1-ACTGAACCACCGCTAG-1	121	102	0.826446	19.8347	17	CD8 T cells	TRUE	TRUE
P1_1-ACTGAACCAGCTTAAC-1	166	113	1.20482	10.8434	40	EC general capillary	TRUE	TRUE
P1_1-ACTGAACCATCTACGA-1	5224	1617	2.87136	29.4985	7	Classical monocytes	TRUE	TRUE
P1_1-ACTGAACGTAGCGTAG-1	130	108	14.6154	22.3077	24	CD8 T cells	FALSE	TRUE
P1_1-ACTGAACGTCTTCAAG-1	4896	1437	3.65605	39.5629	13	CD4 T cells	TRUE	TRUE
P1_1-ACTGAACGTTGTGGAG-1	206	137	0.970874	19.4175	17	CD8 T cells	TRUE	TRUE
P1_1-ACTGAACGTTTGCATG-1	4346	1465	4.85504	29.7745	7	Classical monocytes	TRUE	TRUE
P1_1-ACTGAACTCCACGAAT-1	137	109	0	10.219	40	Alveolar macrophages	TRUE	TRUE
P1_1-ACTGAGTAGACAATAC-1	142	101	0.704225	9.15493	40	Non-classical monocytes	TRUE	TRUE
P1_1-ACTGAGTAGATATGCA-1	180	120	3.88889	45.5556	17	B cells	FALSE	TRUE
P1_1-ACTGAGTCATGGTTGT-1	433	277	1.38568	26.3279	17	CD4 T cells	TRUE	TRUE
P1_1-ACTGAGTGTATCACCA-1	6852	116	0.0291886	0.335668	40	Club (nasal)	TRUE	TRUE
P1_1-ACTGAGTGTCGCATCG-1	239	175	5.02092	23.0126	24	Smooth muscle	TRUE	TRUE
P1_1-ACTGAGTGTCTAGGTT-1	3991	1306	3.28239	33.9514	13	CD8 T cells	TRUE	TRUE
P1_1-ACTGAGTGTCTCAACA-1	3431	1372	1.69047	22.5299	6	NK cells	TRUE	TRUE
P1_1-ACTGAGTTCCGCAGTG-1	3546	1363	3.91991	28.8494	6	NK cells	TRUE	TRUE
P1_1-ACTGAGTTCGAGCCCA-1	123	104	2.43902	38.2114	21	CD8 T cells	TRUE	TRUE
P1_1-ACTGATGAGCCGCCTA-1	3205	1123	3.27613	31.2637	34	B cells	TRUE	TRUE
P1_1-ACTGATGAGTCAAGCG-1	138	107	6.52174	29.7101	21	EC general capillary	TRUE	TRUE
P1_1-ACTGATGAGTTAAGTG-1	3691	1227	4.14522	36.9006	13	CD8 T cells	TRUE	TRUE
P1_1-ACTGATGCACCACCAG-1	3206	1364	2.2146	19.4947	6	NK cells	TRUE	TRUE
P1_1-ACTGATGGTCGCGTGT-1	3047	919	3.70857	42.5993	34	B cells	TRUE	TRUE
P1_1-ACTGATGGTGTCTGAT-1	5237	1536	3.03609	38.1325	34	B cells	TRUE	TRUE
P1_1-ACTGATGTCACTGGGC-1	482	221	2.07469	2.07469	36	Smooth muscle	TRUE	TRUE
P1_1-ACTGATGTCTTCATGT-1	4588	1134	2.04882	49.6295	13	CD4 T cells	TRUE	TRUE
P1_1-ACTGCTCAGACATAAC-1	282	182	2.12766	38.6525	17	CD4 T cells	TRUE	TRUE
P1_1-ACTGCTCAGGACCACA-1	163	119	3.06748	38.6503	17	Basal resting	TRUE	TRUE
P1_1-ACTGCTCAGTGACATA-1	154	108	5.84416	13.6364	4	DC2	TRUE	TRUE
P1_1-ACTGCTCCAAGAAAGG-1	162	107	3.08642	8.02469	1	Alveolar macrophages	TRUE	TRUE
P1_1-ACTGCTCCAAGAGTCG-1	4463	1385	5.13108	20.6812	7	Classical monocytes	TRUE	TRUE
P1_1-ACTGCTCCAAGCTGTT-1	4424	1196	3.11935	46.0669	13	CD4 T cells	TRUE	TRUE
P1_1-ACTGCTCCAGACACTT-1	4296	1070	2.21136	47.5326	13	CD4 T cells	TRUE	TRUE
P1_1-ACTGCTCCAGATAATG-1	271	222	3.32103	6.27306	17	EC general capillary	TRUE	TRUE
P1_1-ACTGCTCGTAGCGTCC-1	3785	1247	4.01585	37.8071	13	CD8 T cells	TRUE	TRUE
P1_1-ACTGCTCGTGCACGAA-1	162	106	5.55556	16.0494	1	Alveolar macrophages	TRUE	TRUE
P1_1-ACTGCTCTCCTACAGA-1	2999	1162	6.40213	21.7739	7	Classical monocytes	TRUE	TRUE
P1_1-ACTGTCCAGTGTACTC-1	5934	1368	2.02224	49.5618	13	CD4 T cells	TRUE	TRUE
P1_1-ACTGTCCCAAGTCTGT-1	3102	1155	3.22373	32.7531	13	CD8 T cells	TRUE	TRUE
P1_1-ACTGTCCCAATCTGCA-1	4598	1427	2.2401	38.669	13	CD4 T cells	TRUE	TRUE
P1_1-ACTGTCCGTACCGTTA-1	288	182	1.04167	36.1111	17	CD8 T cells	TRUE	TRUE
P1_1-ACTGTCCTCGAATGCT-1	221	157	0.452489	30.7692	24	Basal resting	TRUE	TRUE
P1_1-ACTGTCCTCGTAGATC-1	3765	1143	3.42629	41.1155	34	B cells	TRUE	TRUE
P1_1-ACTTACTCACCCATTC-1	5384	1427	2.32169	43.1092	13	CD4 T cells	TRUE	TRUE
P1_1-ACTTACTCACGTGAGA-1	142	119	14.0845	6.33803	17	Non-classical monocytes	FALSE	FALSE
P1_1-ACTTACTGTCTCAACA-1	4488	1592	3.69875	29.1667	13	CD8 T cells	TRUE	TRUE
P1_1-ACTTACTGTGCAACGA-1	3451	1155	4.83918	31.701	13	CD4 T cells	TRUE	TRUE
P1_1-ACTTACTGTGTGGCTC-1	6774	1985	2.89342	20.7558	7	Non-classical monocytes	TRUE	TRUE
P1_1-ACTTACTGTTTCGCTC-1	3976	1438	3.06841	21.5795	13	CD8 T cells	TRUE	TRUE
P1_1-ACTTACTTCCTTGGTC-1	9540	2370	3.39623	37.044	13	CD8 T cells	TRUE	TRUE
P1_1-ACTTGTTAGTGGACGT-1	601	284	6.82196	23.4609	17	CD4 T cells	TRUE	TRUE
P1_1-ACTTGTTAGTTCGCGC-1	1684	802	5.87886	16.0333	7	Classical monocytes	TRUE	TRUE
P1_1-ACTTGTTCAATCCAAC-1	6182	139	0.032352	0.452928	40	Multiciliated (non-nasal)	TRUE	TRUE
P1_1-ACTTGTTTCCCATTAT-1	127	105	3.93701	22.0472	40	Non-classical monocytes	TRUE	TRUE
P1_1-ACTTTCAAGATGCCAG-1	4386	1180	2.14318	46.3748	13	CD4 T cells	TRUE	TRUE
P1_1-ACTTTCAAGGAGCGAG-1	2667	1167	3.41207	21.0724	6	NK cells	TRUE	TRUE
P1_1-ACTTTCAAGGAGTTGC-1	5295	1423	2.70066	45.0047	13	CD4 T cells	TRUE	TRUE
P1_1-ACTTTCACAATGTAAG-1	896	446	2.00893	5.35714	36	Smooth muscle	TRUE	TRUE
P1_1-ACTTTCAGTTCACCTC-1	157	120	2.54777	12.7389	40	Alveolar macrophages	TRUE	TRUE
P1_1-ACTTTCATCCCGGATG-1	202	138	4.45545	12.3762	40	Alveolar macrophages	TRUE	TRUE
P1_1-AGAATAGAGACCACGA-1	142	113	3.52113	19.0141	24	Goblet (nasal)	TRUE	TRUE
P1_1-AGAATAGAGATAGCAT-1	3698	1145	5.75987	39.7783	34	B cells	TRUE	TRUE
P1_1-AGAATAGAGATGCGAC-1	3456	1073	3.21181	40.191	34	B cells	TRUE	TRUE
P1_1-AGAATAGCAACGATGG-1	3780	1201	5.92593	36.4021	13	CD8 T cells	TRUE	TRUE
P1_1-AGAATAGGTCTAGGTT-1	2891	1223	2.31754	22.8987	13	CD8 T cells	TRUE	TRUE
P1_1-AGAATAGGTGCAGACA-1	135	119	0.740741	23.7037	4	CD8 T cells	TRUE	TRUE
P1_1-AGAATAGGTGTAAGTA-1	2778	1064	3.09575	29.1577	13	CD8 T cells	TRUE	TRUE
P1_1-AGAATAGGTGTGTGCC-1	178	148	10.6742	17.4157	9	Multiciliated (non-nasal)	TRUE	FALSE
P1_1-AGAATAGGTTGGACCC-1	2221	949	8.59973	21.4768	7	Classical monocytes	TRUE	TRUE
P1_1-AGAATAGTCATCGGAT-1	152	119	0	28.2895	17	CD8 T cells	TRUE	TRUE
P1_1-AGAATAGTCTCGCATC-1	143	102	10.4895	34.2657	17	CD8 T cells	FALSE	FALSE
P1_1-AGACGTTCACAAGCCC-1	3177	1010	3.61977	43.7834	34	B cells	TRUE	TRUE
P1_1-AGACGTTCATACGCTA-1	2864	1185	2.30447	24.4064	6	NK cells	TRUE	TRUE
P1_1-AGACGTTCATCGATTG-1	184	140	11.413	18.4783	24	EC general capillary	FALSE	TRUE
P1_1-AGACGTTGTAAGTGGC-1	2348	703	2.55537	47.4446	13	CD4 T cells	TRUE	TRUE
P1_1-AGACGTTGTAGCTCCG-1	379	185	2.90237	47.7573	17	CD4 T cells	TRUE	TRUE
P1_1-AGACGTTGTCTCACCT-1	299	198	7.69231	24.4147	24	Goblet (nasal)	TRUE	TRUE
P1_1-AGACGTTGTTGAGTTC-1	201	162	8.45771	20.8955	24	Multiciliated (non-nasal)	TRUE	TRUE
P1_1-AGACGTTTCAGTTTGG-1	1375	601	4	38.4727	13	CD8 T cells	TRUE	TRUE
P1_1-AGACGTTTCCAAGTAC-1	356	198	1.40449	38.2022	17	CD4 T cells	TRUE	TRUE
P1_1-AGACGTTTCCCATTAT-1	147	124	4.7619	23.1293	17	EC general capillary	TRUE	TRUE
P1_1-AGACGTTTCGCAAGCC-1	5818	1638	3.05947	32.5885	34	B cells	TRUE	TRUE
P1_1-AGACGTTTCTTGCCGT-1	1427	689	7.6384	20.2523	7	Classical monocytes	TRUE	TRUE
P1_1-AGAGCGAAGGAATTAC-1	5379	1665	3.68098	30.0056	7	DC2	TRUE	TRUE
P1_1-AGAGCGAAGGGAGTAA-1	139	103	1.43885	11.5108	1	Alveolar macrophages	TRUE	TRUE
P1_1-AGAGCGAAGGGATGGG-1	2791	1224	3.36797	21.7843	13	CD8 T cells	TRUE	TRUE
P1_1-AGAGCGAAGGTGACCA-1	158	126	1.89873	11.3924	1	Alveolar macrophages	TRUE	TRUE
P1_1-AGAGCGACACTAAGTC-1	3276	1404	3.96825	17.9182	6	NK cells	TRUE	TRUE
P1_1-AGAGCGACAGCGTCCA-1	320	218	3.4375	25	17	CD8 T cells	TRUE	TRUE
P1_1-AGAGCGACAGCTGTTA-1	140	117	2.14286	24.2857	24	SMG serous (nasal)	TRUE	TRUE
P1_1-AGAGCGACAGGGCATA-1	3866	1043	2.69012	50.9312	13	CD4 T cells	TRUE	TRUE
P1_1-AGAGCGACATAACCTG-1	5053	1266	1.91965	49.7922	13	CD4 T cells	TRUE	TRUE
P1_1-AGAGCGAGTAGAAAGG-1	171	140	2.33918	13.4503	44	CD8 T cells	TRUE	TRUE
P1_1-AGAGCGAGTTCTGAAC-1	344	191	2.61628	41.5698	17	CD8 T cells	TRUE	TRUE
P1_1-AGAGCGATCGCGATCG-1	1616	730	5.19802	19.5545	7	Classical monocytes	TRUE	TRUE
P1_1-AGAGCTTAGAATGTGT-1	3633	1309	4.73438	22.5984	7	Classical monocytes	TRUE	TRUE
P1_1-AGAGCTTAGAATTGTG-1	2960	1021	3.41216	37.027	13	CD8 T cells	TRUE	TRUE
P1_1-AGAGCTTAGACAGAGA-1	3414	1102	2.43117	37.2291	13	CD8 T cells	TRUE	TRUE
P1_1-AGAGCTTAGAGCTTCT-1	247	140	4.8583	38.4615	17	B cells	FALSE	TRUE
P1_1-AGAGCTTCAAAGCAAT-1	5196	1473	1.88607	40.9353	13	CD4 T cells	TRUE	TRUE
P1_1-AGAGCTTCAAGAGGCT-1	3309	1015	1.99456	47.0837	13	CD4 T cells	TRUE	TRUE
P1_1-AGAGCTTCAAGTACCT-1	3227	1325	2.60304	21.8779	6	NK cells	TRUE	TRUE
P1_1-AGAGCTTCACACCGCA-1	7105	1121	1.49191	11.5271	6	NK cells	TRUE	TRUE
P1_1-AGAGCTTCACCGTTGG-1	3148	1334	3.81194	20.2668	13	CD8 T cells	TRUE	TRUE
P1_1-AGAGCTTGTCCCTACT-1	387	181	1.29199	1.03359	36	Multiciliated (non-nasal)	TRUE	TRUE
P1_1-AGAGCTTTCTCAAGTG-1	141	109	4.96454	29.7872	24	Basal resting	TRUE	TRUE
P1_1-AGAGTGGAGACAGGCT-1	2490	1030	5.70281	19.8394	7	Classical monocytes	TRUE	TRUE
P1_1-AGAGTGGAGGTAGCTG-1	126	110	3.1746	30.9524	21	AT2	TRUE	TRUE
P1_1-AGAGTGGCACAGATTC-1	5105	1320	3.11459	46.5622	13	CD4 T cells	TRUE	TRUE
P1_1-AGAGTGGCAGACAAGC-1	114	101	1.75439	21.9298	16	Alveolar fibroblasts	TRUE	TRUE
P1_1-AGAGTGGGTATAAACG-1	7823	2159	2.825	22.5617	7	Non-classical monocytes	TRUE	TRUE
P1_1-AGAGTGGGTCAAAGAT-1	126	104	4.7619	30.1587	24	Basal resting	TRUE	TRUE
P1_1-AGAGTGGGTCGCGGTT-1	2380	980	3.82353	23.4874	6	NK cells	TRUE	TRUE
P1_1-AGAGTGGGTTAAGAAC-1	307	165	1.30293	42.671	17	B cells	FALSE	TRUE
P1_1-AGAGTGGGTTCATGGT-1	3583	1213	2.76305	33.6031	13	CD8 T cells	TRUE	TRUE
P1_1-AGAGTGGTCACTTATC-1	3313	1235	6.12738	24.4793	7	Classical monocytes	TRUE	TRUE
P1_1-AGAGTGGTCATTTGGG-1	914	577	9.40919	16.6302	7	Classical monocytes	TRUE	TRUE
P1_1-AGAGTGGTCCTCATTA-1	342	217	2.04678	35.3801	17	CD8 T cells	TRUE	TRUE
P1_1-AGATCTGAGACCACGA-1	221	144	3.61991	27.1493	17	CD4 T cells	TRUE	TRUE
P1_1-AGATCTGAGATGTGTA-1	255	151	1.17647	42.3529	17	CD8 T cells	TRUE	TRUE
P1_1-AGATCTGAGCGGCTTC-1	4823	1558	4.18826	24.632	7	Classical monocytes	TRUE	TRUE
P1_1-AGATCTGCAAGGTTTC-1	3786	1516	3.4337	22.1606	6	NK cells	TRUE	TRUE
P1_1-AGATCTGCACCTCGGA-1	120	111	4.16667	26.6667	17	Suprabasal	TRUE	TRUE
P1_1-AGATCTGCACTTACGA-1	7691	143	0.0130022	0.169029	40	Club (nasal)	TRUE	TRUE
P1_1-AGATCTGCAGAGTGTG-1	142	128	2.11268	7.74648	17	EC aerocyte capillary	FALSE	TRUE
P1_1-AGATCTGCAGTGACAG-1	217	149	0	43.7788	17	CD4 T cells	TRUE	TRUE
P1_1-AGATCTGCAGTTAACC-1	2799	1251	3.0368	19.6499	6	NK cells	TRUE	TRUE
P1_1-AGATCTGCATCCCACT-1	176	136	1.70455	12.5	40	Non-classical monocytes	TRUE	TRUE
P1_1-AGATCTGGTAAACGCG-1	4182	1071	2.00861	52.7021	13	CD4 T cells	TRUE	TRUE
P1_1-AGATCTGGTCAATACC-1	3664	1214	1.63755	35.1528	13	CD8 T cells	TRUE	TRUE
P1_1-AGATCTGGTCACTTCC-1	396	312	1.0101	20.202	24	Club (nasal)	TRUE	TRUE
P1_1-AGATCTGGTCTCTTTA-1	142	103	4.22535	16.9014	40	AT1	TRUE	TRUE
P1_1-AGATCTGGTGGCAAAC-1	727	412	9.49106	15.1307	7	Classical monocytes	TRUE	TRUE
P1_1-AGATTGCCATCGGTTA-1	1678	846	5.89988	16.4482	7	Classical monocytes	TRUE	TRUE
P1_1-AGATTGCGTCGATTGT-1	2693	1268	3.93613	14.4449	7	Non-classical monocytes	TRUE	TRUE
P1_1-AGATTGCGTGCATCTA-1	171	146	3.50877	25.731	24	Club (nasal)	TRUE	TRUE
P1_1-AGATTGCTCCTCAACC-1	1419	744	6.76533	15.9972	7	Classical monocytes	TRUE	TRUE
P1_1-AGCAGCCAGAGACTAT-1	130	112	1.53846	19.2308	16	EC venous systemic	TRUE	TRUE
P1_1-AGCAGCCGTTTGTTGG-1	118	105	6.77966	34.7458	17	Club (nasal)	TRUE	TRUE
P1_1-AGCAGCCTCGCTGATA-1	12036	2762	4.09605	32.544	7	Non-classical monocytes	TRUE	TRUE
P1_1-AGCATACAGACCACGA-1	4108	1341	2.62902	35.5161	13	CD8 T cells	TRUE	TRUE
P1_1-AGCATACAGTCGCCGT-1	3497	1195	6.86303	22.3048	7	Classical monocytes	TRUE	TRUE
P1_1-AGCATACCATTGTGCA-1	3063	1186	2.51388	26.3467	13	CD8 T cells	TRUE	TRUE
P1_1-AGCATACGTAGGCATG-1	1605	691	2.3676	29.3458	24	Suprabasal	TRUE	TRUE
P1_1-AGCATACGTCAGCTAT-1	300	174	4.33333	13.6667	40	Alveolar macrophages	TRUE	TRUE
P1_1-AGCATACGTCTGCAAT-1	4094	1202	4.15242	37.7137	13	CD8 T cells	TRUE	TRUE
P1_1-AGCATACGTTACGCGC-1	4879	1236	2.33654	46.7719	13	CD4 T cells	TRUE	TRUE
P1_1-AGCATACGTTCTGAAC-1	225	162	0.888889	20.4444	7	DC2	TRUE	TRUE
P1_1-AGCATACTCAAGAAGT-1	263	202	7.22433	5.32319	17	Mast cells	TRUE	TRUE
P1_1-AGCATACTCAGAGGTG-1	4008	988	1.74651	51.2725	13	CD4 T cells	TRUE	TRUE
P1_1-AGCATACTCATGTAGC-1	580	298	1.89655	41.3793	17	CD4 T cells	TRUE	TRUE
P1_1-AGCCTAAAGAGTTGGC-1	4379	1108	2.76319	50.3311	13	CD4 T cells	TRUE	TRUE
P1_1-AGCCTAAAGCCGGTAA-1	5770	1158	3.57019	49.3068	13	CD4 T cells	TRUE	TRUE
P1_1-AGCCTAAAGGGATACC-1	658	203	0	13.0699	35	Plasma cells	TRUE	TRUE
P1_1-AGCCTAACACCATGTA-1	176	111	1.13636	56.25	21	Basal resting	TRUE	TRUE
P1_1-AGCCTAACAGTCAGCC-1	7805	2051	3.34401	26.9699	7	Non-classical monocytes	TRUE	TRUE
P1_1-AGCCTAAGTACACCGC-1	10057	2539	2.6847	23.327	7	Non-classical monocytes	TRUE	TRUE
P1_1-AGCCTAAGTATAATGG-1	3497	1443	3.03117	24.9929	13	CD8 T cells	TRUE	TRUE
P1_1-AGCCTAAGTCGCGGTT-1	3533	928	1.52845	53.6371	13	CD4 T cells	TRUE	TRUE
P1_1-AGCCTAATCACGCATA-1	4389	1227	2.32399	45.09	13	CD4 T cells	TRUE	TRUE
P1_1-AGCCTAATCAGCATGT-1	499	266	2.60521	1.002	36	Smooth muscle	TRUE	TRUE
P1_1-AGCCTAATCGTTGCCT-1	130	102	3.84615	10	40	Non-classical monocytes	TRUE	TRUE
P1_1-AGCGGTCAGCTAGTGG-1	7591	2192	4.32091	20.8141	7	Non-classical monocytes	TRUE	TRUE
P1_1-AGCGGTCCATCGGAAG-1	5133	1598	2.669	35.8854	13	CD4 T cells	TRUE	TRUE
P1_1-AGCGGTCGTACAGACG-1	277	133	6.49819	1.80505	36	Smooth muscle	TRUE	TRUE
P1_1-AGCGGTCGTCCGACGT-1	7562	2052	3.57048	25.8662	7	Classical monocytes	TRUE	TRUE
P1_1-AGCGGTCGTTCGCTAA-1	207	144	5.31401	25.6039	24	Basal resting	TRUE	TRUE
P1_1-AGCGGTCTCGCCAAAT-1	530	257	1.13208	44.5283	17	CD4 T cells	TRUE	TRUE
P1_1-AGCGTATCAGTGAGTG-1	5328	1303	4.52327	50.0751	13	CD4 T cells	TRUE	TRUE
P1_1-AGCGTATCATCTACGA-1	3725	1279	3.65101	33.2886	13	CD8 T cells	TRUE	TRUE
P1_1-AGCGTATGTAAGTTCC-1	3289	1273	2.67559	31.9854	13	CD8 T cells	TRUE	TRUE
P1_1-AGCGTATGTATCAGTC-1	338	197	2.95858	38.7574	17	CD4 T cells	TRUE	TRUE
P1_1-AGCGTATGTCCGCTGA-1	6120	1399	2.6634	52.1732	13	CD4 T cells	TRUE	TRUE
P1_1-AGCGTATTCATACGGT-1	4176	1295	2.89751	36.4224	13	CD8 T cells	TRUE	TRUE
P1_1-AGCGTCGCAAGCGATG-1	3269	951	1.46834	48.3328	13	CD4 T cells	TRUE	TRUE
P1_1-AGCGTCGCAGGGATTG-1	3281	943	2.22493	47.7903	13	CD4 T cells	TRUE	TRUE
P1_1-AGCGTCGGTAGTACCT-1	4039	1378	2.22827	33.9936	13	CD4 T cells	TRUE	TRUE
P1_1-AGCGTCGGTCACCTAA-1	6027	1301	4.09822	49.1123	34	B cells	TRUE	TRUE
P1_1-AGCGTCGGTCTTGTCC-1	3842	1358	2.88912	34.279	13	CD8 T cells	TRUE	TRUE
P1_1-AGCGTCGTCCTCGCAT-1	4918	1158	2.92802	50.671	13	CD4 T cells	TRUE	TRUE
P1_1-AGCGTCGTCGATGAGG-1	5026	1334	2.54676	45.1651	13	CD4 T cells	TRUE	TRUE
P1_1-AGCGTCGTCTGGTTCC-1	3093	1179	2.61882	28.419	13	CD8 T cells	TRUE	TRUE
P1_1-AGCTCCTAGAATTCCC-1	139	107	2.15827	16.5468	40	Alveolar macrophages	TRUE	TRUE
P1_1-AGCTCCTAGCCCAGCT-1	175	126	0.571429	26.2857	4	CD8 T cells	TRUE	TRUE
P1_1-AGCTCCTCACCGGAAA-1	3381	1240	4.55487	23.7208	7	Classical monocytes	TRUE	TRUE
P1_1-AGCTCCTCAGGATTGG-1	3187	1261	2.29056	25.6668	6	NK cells	TRUE	TRUE
P1_1-AGCTCCTCATATGCTG-1	5046	1330	2.5763	46.3535	13	CD4 T cells	TRUE	TRUE
P1_1-AGCTCCTGTACATGTC-1	1180	485	3.13559	0.762712	36	Smooth muscle	TRUE	TRUE
P1_1-AGCTCCTGTTCGAATC-1	4030	1442	4.09429	29.2804	13	CD8 T cells	TRUE	TRUE
P1_1-AGCTCCTTCCTAGAAC-1	2657	1016	4.40346	19.3828	7	Classical monocytes	TRUE	TRUE
P1_1-AGCTCCTTCCTAGTGA-1	201	112	3.48259	1.49254	36	Smooth muscle	TRUE	TRUE
P1_1-AGCTCCTTCGAGCCCA-1	3040	1325	2.56579	22.4342	6	NK cells	TRUE	TRUE
P1_1-AGCTCCTTCGCCAAAT-1	207	135	3.86473	10.1449	40	Club (nasal)	TRUE	TRUE
P1_1-AGCTCTCAGGGAACGG-1	138	112	12.3188	36.2319	24	CD4 T cells	FALSE	TRUE
P1_1-AGCTCTCCAATAAGCA-1	5007	1203	2.47653	49.6904	13	CD4 T cells	TRUE	TRUE
P1_1-AGCTCTCCATAACCTG-1	4305	1567	2.64808	24.8316	13	CD8 T cells	TRUE	TRUE
P1_1-AGCTCTCCATCACCCT-1	7031	1642	2.57431	47.0061	13	CD4 T cells	TRUE	TRUE
P1_1-AGCTCTCCATCTCGCT-1	3582	1197	5.33222	35.0642	13	CD8 T cells	TRUE	TRUE
P1_1-AGCTCTCCATGCCTTC-1	195	112	0.512821	2.5641	36	AT1	TRUE	TRUE
P1_1-AGCTCTCGTATCAGTC-1	3962	1319	4.5684	32.5846	13	CD8 T cells	TRUE	TRUE
P1_1-AGCTCTCGTGTCCTCT-1	5076	1529	5.83136	24.1726	7	Classical monocytes	TRUE	TRUE
P1_1-AGCTCTCGTGTGGCTC-1	145	119	4.13793	16.5517	40	EC general capillary	TRUE	TRUE
P1_1-AGCTCTCTCAACGCTA-1	184	129	1.63043	30.9783	17	EC general capillary	TRUE	TRUE
P1_1-AGCTCTCTCCACGCAG-1	358	187	2.23464	39.3855	17	B cells	FALSE	TRUE
P1_1-AGCTCTCTCGGTCCGA-1	3481	1165	4.33783	24.9066	7	Classical monocytes	TRUE	TRUE
P1_1-AGCTTGAAGGACCACA-1	4297	1498	2.5832	28.3221	6	NK cells	TRUE	TRUE
P1_1-AGCTTGACAGGAATGC-1	2956	1172	4.19486	27.3681	6	NK cells	TRUE	TRUE
P1_1-AGCTTGACATTGGGCC-1	278	187	3.95683	21.223	17	CD8 T cells	TRUE	TRUE
P1_1-AGCTTGACATTGTGCA-1	3993	1055	1.47759	46.1307	13	CD4 T cells	TRUE	TRUE
P1_1-AGCTTGAGTGTTTGGT-1	217	139	5.06912	15.2074	40	CD8 T cells	TRUE	TRUE
P1_1-AGGCCACAGCCCAGCT-1	141	100	8.51064	34.7518	17	CD8 T cells	TRUE	TRUE
P1_1-AGGCCACAGGGCTTCC-1	135	105	5.92593	8.14815	40	Multiciliated (non-nasal)	TRUE	TRUE
P1_1-AGGCCACCAAGCTGTT-1	3574	1348	2.21041	26.5809	13	CD8 T cells	TRUE	TRUE
P1_1-AGGCCACCAGCCTATA-1	5572	1443	1.7229	43.5391	13	CD4 T cells	TRUE	TRUE
P1_1-AGGCCACGTCCAACTA-1	6618	1951	3.49048	17.6791	7	Non-classical monocytes	TRUE	TRUE
P1_1-AGGCCACTCAAGCCTA-1	3686	1171	3.03852	37.8459	13	CD8 T cells	TRUE	TRUE
P1_1-AGGCCACTCATGCTCC-1	3363	1129	2.25989	40.2022	34	B cells	TRUE	TRUE
P1_1-AGGCCACTCTTAGAGC-1	2973	1073	4.87723	27.7161	7	Classical monocytes	TRUE	TRUE
P1_1-AGGCCGTAGAGCTGGT-1	9294	2453	3.29245	19.5718	7	Non-classical monocytes	TRUE	TRUE
P1_1-AGGCCGTAGCAGACTG-1	172	131	2.90698	21.5116	4	CD8 T cells	TRUE	TRUE
P1_1-AGGCCGTAGGCAATTA-1	185	142	10.8108	33.5135	24	Suprabasal	FALSE	TRUE
P1_1-AGGCCGTAGGTGCTAG-1	2494	1030	4.69126	19.3665	7	Classical monocytes	TRUE	TRUE
P1_1-AGGCCGTCAACACCCG-1	5857	1519	2.18542	42.0864	13	CD4 T cells	TRUE	TRUE
P1_1-AGGCCGTCAACACCTA-1	232	141	3.44828	15.9483	4	Alveolar macrophages	TRUE	TRUE
P1_1-AGGCCGTGTATAAACG-1	3444	1197	3.25203	30.8072	13	CD8 T cells	TRUE	TRUE
P1_1-AGGCCGTGTCAATACC-1	4368	1327	3.663	38.4158	13	CD4 T cells	TRUE	TRUE
P1_1-AGGCCGTTCGCCTGTT-1	3513	1172	4.01366	36.0091	13	CD8 T cells	TRUE	TRUE
P1_1-AGGCCGTTCGTCTGCT-1	3787	1124	3.96092	31.0008	13	CD8 T cells	TRUE	TRUE
P1_1-AGGGAGTAGACAGGCT-1	175	121	4.57143	1.71429	36	Non-classical monocytes	TRUE	TRUE
P1_1-AGGGAGTAGAGAACAG-1	3178	1131	2.76904	37.2876	13	CD8 T cells	TRUE	TRUE
P1_1-AGGGAGTCAGACGTAG-1	6553	1895	3.32672	28.4602	7	Classical monocytes	TRUE	TRUE
P1_1-AGGGAGTCAGTTCCCT-1	9735	2364	2.2188	39.3426	13	CD4 T cells	TRUE	TRUE
P1_1-AGGGAGTCATAAGACA-1	2883	1229	6.69442	20.5689	7	Classical monocytes	TRUE	TRUE
P1_1-AGGGAGTCATGGAATA-1	675	328	1.33333	1.92593	36	SMG serous (nasal)	TRUE	TRUE
P1_1-AGGGAGTGTTCAGCGC-1	1754	824	4.90308	21.7218	7	Classical monocytes	TRUE	TRUE
P1_1-AGGGAGTGTTGGACCC-1	3664	1208	3.00218	39.6561	13	CD8 T cells	TRUE	TRUE
P1_1-AGGGAGTTCAAGGTAA-1	128	108	0	26.5625	24	EC general capillary	TRUE	TRUE
P1_1-AGGGATGAGCCAGTAG-1	6343	1712	2.36481	40.3279	13	CD4 T cells	TRUE	TRUE
P1_1-AGGGATGGTCTTTCAT-1	2078	894	5.00481	17.18	7	Classical monocytes	TRUE	TRUE
P1_1-AGGGATGTCATTATCC-1	185	131	0.540541	0	36	Goblet (nasal)	TRUE	TRUE
P1_1-AGGGTGAAGCCCAACC-1	151	114	0.662252	13.9073	40	Alveolar macrophages	TRUE	TRUE
P1_1-AGGGTGACAAGCTGGA-1	3055	1228	2.19313	26.5139	13	CD4 T cells	TRUE	TRUE
P1_1-AGGGTGACAATTGCTG-1	2911	1025	7.86671	24.1498	7	Classical monocytes	TRUE	TRUE
P1_1-AGGGTGACAGCTGTGC-1	3426	1223	2.21833	34.0047	13	CD4 T cells	TRUE	TRUE
P1_1-AGGGTGACATTTCAGG-1	2954	1195	2.94516	23.5274	13	CD8 T cells	TRUE	TRUE
P1_1-AGGGTGAGTAGGCATG-1	285	195	1.05263	27.7193	17	NK cells	FALSE	TRUE
P1_1-AGGGTGAGTTACGTCA-1	5025	1362	1.95025	45.6716	13	CD4 T cells	TRUE	TRUE
P1_1-AGGGTGATCAGGCAAG-1	139	102	5.7554	9.35252	1	Alveolar macrophages	TRUE	TRUE
P1_1-AGGTCATAGAGTAATC-1	155	122	9.67742	6.45161	17	CD4 T cells	TRUE	TRUE
P1_1-AGGTCATCAACTGGCC-1	7038	2065	4.17732	25.6465	7	Classical monocytes	TRUE	TRUE
P1_1-AGGTCATCAAGGTGTG-1	6208	112	0	0.128866	40	Multiciliated (non-nasal)	TRUE	TRUE
P1_1-AGGTCATTCAGCTCGG-1	1630	686	0.368098	0.797546	36	Smooth muscle	TRUE	TRUE
P1_1-AGGTCATTCTTGTCAT-1	267	177	2.62172	29.588	17	CD8 T cells	TRUE	TRUE
P1_1-AGGTCCGAGGGCATGT-1	11015	305	0.0272356	0.272356	40	Club (nasal)	TRUE	TRUE
P1_1-AGGTCCGCACACGCTG-1	250	181	0	20	17	CD4 T cells	TRUE	TRUE
P1_1-AGGTCCGCAGGACGTA-1	243	144	7.40741	15.6379	40	Alveolar macrophages	TRUE	TRUE
P1_1-AGGTCCGCAGTATGCT-1	2853	901	2.45356	41.1497	34	B cells	TRUE	TRUE
P1_1-AGGTCCGTCAACGAAA-1	144	112	2.77778	8.33333	1	Alveolar macrophages	TRUE	TRUE
P1_1-AGGTCCGTCACATAGC-1	7132	1715	2.25743	47.3219	13	CD4 T cells	TRUE	TRUE
P1_1-AGGTCCGTCTTGTACT-1	5506	1449	2.36106	46.6219	13	CD4 T cells	TRUE	TRUE
P1_1-AGTAGTCAGACAGAGA-1	3980	1422	4.27136	23.9698	7	Classical monocytes	TRUE	TRUE
P1_1-AGTAGTCCAAGCCGTC-1	145	104	26.2069	6.89655	17	CD8 T cells	FALSE	FALSE
P1_1-AGTAGTCCACAGACAG-1	286	216	0.34965	24.1259	24	EC general capillary	TRUE	TRUE
P1_1-AGTAGTCGTAAACCTC-1	5091	1337	2.94638	44.6474	13	CD8 T cells	TRUE	TRUE
P1_1-AGTAGTCTCAGGCAAG-1	272	162	1.83824	34.1912	17	EC general capillary	TRUE	TRUE
P1_1-AGTAGTCTCTTGGGTA-1	151	110	5.96026	2.64901	36	Goblet (nasal)	TRUE	TRUE
P1_1-AGTCTTTAGAACAATC-1	2829	1120	4.63061	17.4267	7	Classical monocytes	TRUE	TRUE
P1_1-AGTCTTTAGAGAGCTC-1	4442	1410	2.9041	36.2449	13	CD8 T cells	TRUE	TRUE
P1_1-AGTCTTTAGCGTGAGT-1	3842	1352	3.51379	31.3639	13	CD8 T cells	TRUE	TRUE
P1_1-AGTCTTTAGGAGTTGC-1	2867	1134	11.022	20.4046	7	Classical monocytes	FALSE	FALSE
P1_1-AGTCTTTAGGTTCCTA-1	6567	2001	4.14192	17.39	7	Non-classical monocytes	TRUE	TRUE
P1_1-AGTCTTTCACCTCGGA-1	229	150	6.55022	27.5109	17	CD8 T cells	TRUE	TRUE
P1_1-AGTCTTTCATGTTCCC-1	2948	934	2.81547	40.095	13	CD4 T cells	TRUE	TRUE
P1_1-AGTCTTTGTGTAATGA-1	149	115	2.01342	7.38255	40	Alveolar macrophages	TRUE	TRUE
P1_1-AGTCTTTTCATCTGCC-1	3192	1228	4.82456	22.2431	7	Classical monocytes	TRUE	TRUE
P1_1-AGTCTTTTCGACCAGC-1	4468	1497	3.26768	31.6697	13	CD8 T cells	TRUE	TRUE
P1_1-AGTCTTTTCTGTACGA-1	5155	1355	3.62755	43.9379	13	CD4 T cells	TRUE	TRUE
P1_1-AGTGAGGAGATATACG-1	399	216	3.7594	42.3559	17	CD4 T cells	TRUE	TRUE
P1_1-AGTGAGGAGGTCGGAT-1	2641	1108	4.65733	22.7565	13	CD8 T cells	TRUE	TRUE
P1_1-AGTGAGGAGTAGGTGC-1	2679	1050	1.86637	29.5633	13	CD8 T cells	TRUE	TRUE
P1_1-AGTGAGGAGTGTTTGC-1	5153	1730	6.6175	21.3468	7	Classical monocytes	TRUE	TRUE
P1_1-AGTGAGGCAGATGAGC-1	5083	1331	3.04938	43.9111	34	B cells	TRUE	TRUE
P1_1-AGTGAGGGTTCCGGCA-1	184	131	2.71739	13.0435	40	Alveolar macrophages	TRUE	TRUE
P1_1-AGTGAGGGTTTGGCGC-1	5919	121	0	0.337895	40	EC general capillary	TRUE	TRUE
P1_1-AGTGGGAAGAACTGTA-1	127	103	5.51181	31.4961	21	EC general capillary	TRUE	TRUE
P1_1-AGTGGGAAGCTGCGAA-1	3921	1119	4.66718	43.0502	34	B cells	TRUE	TRUE
P1_1-AGTGGGAAGCTGGAAC-1	259	163	0	40.9266	17	CD4 T cells	TRUE	TRUE
P1_1-AGTGGGACAAGCGCTC-1	6132	1420	3.34312	50.1794	13	CD4 T cells	TRUE	TRUE
P1_1-AGTGGGACACCGAAAG-1	1744	794	5.27523	21.0436	7	Classical monocytes	TRUE	TRUE
P1_1-AGTGGGACATGGTCAT-1	4235	1424	2.80992	31.6175	13	CD4 T cells	TRUE	TRUE
P1_1-AGTGGGAGTCGTCTTC-1	128	102	0.78125	12.5	4	Basal resting	TRUE	TRUE
P1_1-AGTGGGAGTTCGCTAA-1	244	183	8.60656	15.9836	24	Suprabasal	TRUE	TRUE
P1_1-AGTGGGATCGTACGGC-1	371	230	1.88679	2.42588	36	Smooth muscle	TRUE	TRUE
P1_1-AGTGTCAAGCCCAACC-1	6787	2055	3.94873	17.5335	7	Non-classical monocytes	TRUE	TRUE
P1_1-AGTGTCAAGCTAGTTC-1	857	433	10.2684	7.5846	13	CD8 T cells	FALSE	FALSE
P1_1-AGTGTCAAGTAGGCCA-1	3104	1187	2.77062	25.3544	13	CD8 T cells	TRUE	TRUE
P1_1-AGTGTCACAGGTCGTC-1	4627	1171	2.85282	50.5727	13	CD4 T cells	TRUE	TRUE
P1_1-AGTGTCAGTCGAGTTT-1	129	116	6.97674	22.4806	24	EC arterial	TRUE	TRUE
P1_1-AGTGTCATCCATGAAC-1	866	350	1.38568	0.923788	36	Smooth muscle	TRUE	TRUE
P1_1-AGTTGGTCAAGTACCT-1	5432	1519	2.63255	39.7644	13	CD4 T cells	TRUE	TRUE
P1_1-AGTTGGTGTATCACCA-1	147	125	10.2041	7.48299	17	Club (nasal)	TRUE	FALSE
P1_1-AGTTGGTGTGTGCCTG-1	3495	1333	3.34764	27.0386	13	CD8 T cells	TRUE	TRUE
P1_1-AGTTGGTGTTGTACAC-1	316	178	3.16456	2.21519	36	Smooth muscle	TRUE	TRUE
P1_1-AGTTGGTTCAAGATCC-1	169	121	6.50888	26.0355	17	CD8 T cells	TRUE	TRUE
P1_1-AGTTGGTTCATGGTCA-1	6382	1812	1.73927	38.0602	13	CD4 T cells	TRUE	TRUE
P1_1-ATAACGCAGAGTACAT-1	145	119	4.82759	10.3448	40	Non-classical monocytes	TRUE	TRUE
P1_1-ATAACGCAGCTCCCAG-1	227	161	4.40529	4.84581	40	EC general capillary	TRUE	TRUE
P1_1-ATAACGCAGGTAAACT-1	189	135	3.1746	42.328	21	Basal resting	TRUE	TRUE
P1_1-ATAACGCCAAACTGCT-1	9009	2407	3.0192	21.6228	7	Non-classical monocytes	TRUE	TRUE
P1_1-ATAACGCGTTTCGCTC-1	196	136	2.55102	22.9592	16	Suprabasal	TRUE	TRUE
P1_1-ATAACGCTCAGTCCCT-1	4670	1549	3.96146	23.9186	7	Classical monocytes	TRUE	TRUE
P1_1-ATAACGCTCCTTGGTC-1	4946	1393	3.4169	41.6498	13	CD4 T cells	TRUE	TRUE
P1_1-ATAACGCTCTAAGCCA-1	3151	1194	5.58553	21.7709	7	Classical monocytes	TRUE	TRUE
P1_1-ATAACGCTCTGATACG-1	1785	895	2.85714	16.8067	6	NK cells	TRUE	TRUE
P1_1-ATAAGAGCAAGCCGCT-1	4231	1405	4.5852	26.6131	7	Classical monocytes	TRUE	TRUE
P1_1-ATAAGAGCACGGCGTT-1	4565	1475	3.19825	33.8664	13	CD8 T cells	TRUE	TRUE
P1_1-ATAAGAGCATTGGTAC-1	151	108	7.28477	17.2185	1	Alveolar macrophages	TRUE	TRUE
P1_1-ATAAGAGGTACTTCTT-1	3098	1248	2.74371	27.4048	13	CD8 T cells	TRUE	TRUE
P1_1-ATAAGAGTCCACGACG-1	135	102	3.7037	12.5926	1	Alveolar macrophages	TRUE	TRUE
P1_1-ATAGACCAGATGCCTT-1	3711	1400	2.37133	24.0905	13	CD8 T cells	TRUE	TRUE
P1_1-ATAGACCAGGGCTTCC-1	3498	1017	3.14465	45.1115	34	B cells	TRUE	TRUE
P1_1-ATAGACCAGTACTTGC-1	4373	1225	3.2472	42.7853	13	CD4 T cells	TRUE	TRUE
P1_1-ATAGACCCAAAGGAAG-1	139	100	5.7554	15.1079	1	DC2	TRUE	TRUE
P1_1-ATAGACCCACCTCGGA-1	5834	1332	2.82825	45.8348	34	B cells	TRUE	TRUE
P1_1-ATAGACCGTGATGTGG-1	5547	1585	2.48783	39.8954	13	CD4 T cells	TRUE	TRUE
P1_1-ATAGACCGTTCCTCCA-1	334	241	5.38922	9.28144	17	CD4 T cells	TRUE	TRUE
P1_1-ATAGACCTCACAGGCC-1	11347	2672	2.5293	30.0961	7	DC2	TRUE	TRUE
P1_1-ATAGACCTCCATGCTC-1	5943	1390	2.7259	49.6719	13	CD4 T cells	TRUE	TRUE
P1_1-ATAGACCTCCTTGACC-1	8369	1615	0.860318	53.746	13	CD4 T cells	TRUE	TRUE
P1_1-ATAGACCTCGCCTGTT-1	147	107	3.40136	12.9252	4	Alveolar macrophages	TRUE	TRUE
P1_1-ATCACGAAGCGAAGGG-1	6394	2024	4.28527	17.5946	7	Non-classical monocytes	TRUE	TRUE
P1_1-ATCACGACAAAGCAAT-1	2217	1075	2.2553	21.5607	6	NK cells	TRUE	TRUE
P1_1-ATCACGATCAGAAATG-1	158	122	18.9873	13.9241	24	Club (nasal)	FALSE	FALSE
P1_1-ATCACGATCCCTAACC-1	3342	1232	6.40335	22.4716	7	Classical monocytes	TRUE	TRUE
P1_1-ATCACGATCCCTGACT-1	631	351	6.33914	25.0396	13	CD8 T cells	TRUE	TRUE
P1_1-ATCACGATCGTGTAGT-1	230	149	1.73913	1.73913	36	CD8 T cells	TRUE	TRUE
P1_1-ATCACGATCGTTTAGG-1	156	116	2.5641	28.8462	17	CD8 T cells	TRUE	TRUE
P1_1-ATCACGATCTGTTTGT-1	3381	1246	6.03372	26.7968	7	Classical monocytes	TRUE	TRUE
P1_1-ATCATCTAGTACGACG-1	286	223	2.7972	18.5315	17	CD4 T cells	TRUE	TRUE
P1_1-ATCATCTAGTTCCACA-1	3927	1360	2.54647	30.7359	13	CD8 T cells	TRUE	TRUE
P1_1-ATCATCTCAAGGTGTG-1	8732	2488	2.62254	25.3436	7	Non-classical monocytes	TRUE	TRUE
P1_1-ATCATCTCACACAGAG-1	1861	881	2.74046	28.9092	13	CD8 T cells	TRUE	TRUE
P1_1-ATCATCTCAGCTCGCA-1	1010	523	5.94059	9.30693	13	CD4 T cells	TRUE	TRUE
P1_1-ATCATCTGTCCGAATT-1	531	238	3.01318	1.69492	36	Smooth muscle	TRUE	TRUE
P1_1-ATCATCTGTGATGTCT-1	7231	2224	2.48928	22.0163	7	Non-classical monocytes	TRUE	TRUE
P1_1-ATCATCTGTTTGACAC-1	4492	1553	3.62867	24.911	7	Classical monocytes	TRUE	TRUE
P1_1-ATCATCTTCCGTACAA-1	5473	1808	5.22565	20.3179	7	Classical monocytes	TRUE	TRUE
P1_1-ATCATCTTCCTTGACC-1	6213	1186	1.85096	40.6245	13	CD4 T cells	TRUE	TRUE
P1_1-ATCATGGAGATGTAAC-1	6385	1610	2.12999	44.5106	13	CD4 T cells	TRUE	TRUE
P1_1-ATCATGGAGCAACGGT-1	7167	2035	3.22311	35.5379	13	CD8 T cells	TRUE	TRUE
P1_1-ATCATGGAGCACCGCT-1	206	132	3.8835	33.4951	17	CD4 T cells	TRUE	TRUE
P1_1-ATCATGGCAAACAACA-1	5125	1397	3.37561	42.8488	34	B cells	TRUE	TRUE
P1_1-ATCATGGCATCGATTG-1	4770	1455	3.58491	27.5262	7	Classical monocytes	TRUE	TRUE
P1_1-ATCATGGGTCAGGACA-1	4285	1325	3.31389	40.3267	13	CD4 T cells	TRUE	TRUE
P1_1-ATCATGGGTGAACCTT-1	164	142	8.53659	14.0244	24	Suprabasal	TRUE	TRUE
P1_1-ATCATGGGTTGCGTTA-1	2148	791	4.79516	35.987	13	CD8 T cells	TRUE	TRUE
P1_1-ATCATGGGTTGGACCC-1	4009	1282	6.58518	23.9711	7	Classical monocytes	TRUE	TRUE
P1_1-ATCATGGTCTACGAGT-1	199	148	2.01005	14.0704	4	Alveolar macrophages	TRUE	TRUE
P1_1-ATCCACCAGAGTCTGG-1	122	101	6.55738	20.4918	9	CD4 T cells	TRUE	TRUE
P1_1-ATCCACCAGATACACA-1	124	101	2.41935	25.8065	24	Basal resting	TRUE	TRUE
P1_1-ATCCACCAGGACATTA-1	328	223	2.43902	8.84146	40	EC general capillary	TRUE	TRUE
P1_1-ATCCACCCAAACTGCT-1	3893	1244	2.97971	36.373	34	B cells	TRUE	TRUE
P1_1-ATCCACCCAATCTGCA-1	484	151	2.06612	11.9835	17	CD4 T cells	TRUE	TRUE
P1_1-ATCCACCCATTAGCCA-1	210	135	12.381	19.0476	24	Basal resting	FALSE	TRUE
P1_1-ATCCACCGTCAATGTC-1	4298	1154	1.8148	45.2536	13	CD4 T cells	TRUE	TRUE
P1_1-ATCCACCTCTACGAGT-1	150	123	4	14	1	Alveolar macrophages	TRUE	TRUE
P1_1-ATCCACCTCTATGTGG-1	4611	1488	3.81696	24.5717	7	Classical monocytes	TRUE	TRUE
P1_1-ATCCGAAAGACCTAGG-1	4930	1167	3.30629	51.0345	13	CD4 T cells	TRUE	TRUE
P1_1-ATCCGAAAGCGGATCA-1	5214	1425	2.3015	44.0928	13	CD4 T cells	TRUE	TRUE
P1_1-ATCCGAACAAAGGTGC-1	266	189	6.39098	19.9248	24	Basal resting	TRUE	TRUE
P1_1-ATCCGAACACCTCGTT-1	204	144	3.92157	30.3922	17	CD8 T cells	TRUE	TRUE
P1_1-ATCCGAAGTCGCTTTC-1	5141	1337	2.21747	47.9284	13	CD4 T cells	TRUE	TRUE
P1_1-ATCCGAATCAACGGCC-1	162	117	6.17284	3.7037	40	Alveolar macrophages	TRUE	TRUE
P1_1-ATCCGAATCATATCGG-1	216	137	4.16667	32.4074	17	CD8 T cells	TRUE	TRUE
P1_1-ATCCGAATCGGACAAG-1	168	132	8.33333	7.7381	44	EC general capillary	TRUE	TRUE
P1_1-ATCGAGTAGAAGAAGC-1	822	403	21.5328	7.54258	13	CD8 T cells	FALSE	FALSE
P1_1-ATCGAGTAGATAGCAT-1	4283	100	0.0233481	0.280177	40	Club (nasal)	TRUE	TRUE
P1_1-ATCGAGTAGCCGCCTA-1	1943	795	5.66135	22.9027	13	CD4 T cells	TRUE	TRUE
P1_1-ATCGAGTAGCTAGCCC-1	6611	2385	3.29753	18.6507	6	NK cells	TRUE	TRUE
P1_1-ATCGAGTCAGCGTAAG-1	2635	1176	2.65655	23.2258	6	NK cells	TRUE	TRUE
P1_1-ATCGAGTCAGTTTACG-1	668	390	4.64072	21.4072	17	CD8 T cells	TRUE	TRUE
P1_1-ATCGAGTCATATGCTG-1	4659	1505	3.97081	20.5624	7	Classical monocytes	TRUE	TRUE
P1_1-ATCGAGTGTTCCACGG-1	274	202	2.18978	20.073	17	CD8 T cells	TRUE	TRUE
P1_1-ATCTACTCATTCTCAT-1	8731	2292	2.81755	33.7418	7	Classical monocytes	TRUE	TRUE
P1_1-ATCTACTGTCCGTTAA-1	3826	1367	3.34553	28.1756	13	CD8 T cells	TRUE	TRUE
P1_1-ATCTACTGTTATCCGA-1	2029	901	8.18137	17.7427	7	Classical monocytes	TRUE	TRUE
P1_1-ATCTACTTCAAGCCTA-1	3224	1155	3.0397	30.428	13	NK cells	TRUE	TRUE
P1_1-ATCTACTTCAGCGACC-1	3193	1362	3.78954	17.1625	6	NK cells	TRUE	TRUE
P1_1-ATCTACTTCCGTAGGC-1	3922	1080	2.80469	44.1866	13	CD4 T cells	TRUE	TRUE
P1_1-ATCTGCCAGCTAGTGG-1	2301	892	1.21686	30.5954	13	CD4 T cells	TRUE	TRUE
P1_1-ATCTGCCAGCTCTCGG-1	181	122	2.76243	13.2597	1	Alveolar macrophages	TRUE	TRUE
P1_1-ATCTGCCAGGTAGCCA-1	1944	682	3.03498	0.977366	36	Smooth muscle	TRUE	TRUE
P1_1-ATCTGCCCAGACAAGC-1	5693	1551	2.47673	43.7731	13	CD4 T cells	TRUE	TRUE
P1_1-ATCTGCCCATCTATGG-1	144	110	3.47222	15.2778	4	AT1	TRUE	TRUE
P1_1-ATCTGCCGTCGCTTCT-1	151	113	3.97351	12.5828	40	Alveolar macrophages	TRUE	TRUE
P1_1-ATCTGCCTCACGGTTA-1	6170	1557	2.51216	44.5543	13	CD4 T cells	TRUE	TRUE
P1_1-ATGAGGGCATGCATGT-1	670	343	2.53731	1.49254	36	Smooth muscle	TRUE	TRUE
P1_1-ATGAGGGCATGGATGG-1	4194	1412	2.28898	31.5689	13	CD8 T cells	TRUE	TRUE
P1_1-ATGAGGGCATTTGCTT-1	283	210	0.353357	23.6749	24	Club (nasal)	TRUE	TRUE
P1_1-ATGAGGGGTCCGAAGA-1	4795	1533	4.81752	21.8978	7	Classical monocytes	TRUE	TRUE
P1_1-ATGAGGGTCATGCTCC-1	1633	304	0	10.2878	35	Plasma cells	TRUE	TRUE
P1_1-ATGAGGGTCGCGTAGC-1	9070	2298	3.49504	21.4223	7	Non-classical monocytes	TRUE	TRUE
P1_1-ATGCGATAGCGTTGCC-1	5387	1415	2.50603	46.2038	13	CD4 T cells	TRUE	TRUE
P1_1-ATGCGATCAAGAGGCT-1	294	167	4.42177	5.44218	36	Smooth muscle	TRUE	TRUE
P1_1-ATGCGATGTGCAGACA-1	180	123	5.55556	37.7778	21	AT2	TRUE	TRUE
P1_1-ATGCGATGTTCCACTC-1	4153	1118	1.83	48.2543	13	CD4 T cells	TRUE	TRUE
P1_1-ATGCGATTCTTGGGTA-1	222	155	2.25225	31.5315	17	CD4 T cells	TRUE	TRUE
P1_1-ATGGGAGCACACATGT-1	5758	1867	3.94234	21.9868	7	Non-classical monocytes	TRUE	TRUE
P1_1-ATGGGAGGTAGCCTAT-1	3739	1224	1.79192	36.4001	13	CD4 T cells	TRUE	TRUE
P1_1-ATGGGAGGTCGCATAT-1	4130	1386	1.42857	29.3462	13	CD4 T cells	TRUE	TRUE
P1_1-ATGGGAGGTCTGGAGA-1	183	134	3.82514	27.3224	17	CD8 T cells	TRUE	TRUE
P1_1-ATGGGAGGTTAAGTAG-1	3050	923	4.2623	39.7377	13	CD4 T cells	TRUE	TRUE
P1_1-ATGGGAGTCGTGGTCG-1	2007	897	6.62681	24.5142	13	CD4 T cells	TRUE	TRUE
P1_1-ATGTGTGAGAGGGATA-1	3368	1328	7.57126	19.3884	7	Classical monocytes	TRUE	TRUE
P1_1-ATGTGTGAGGGAAACA-1	4230	123	0	0.756501	40	Club (nasal)	TRUE	TRUE
P1_1-ATGTGTGAGGTGATAT-1	554	367	5.77617	15.704	7	Classical monocytes	TRUE	TRUE
P1_1-ATGTGTGTCACATAGC-1	4509	1299	2.19561	42.5371	13	CD4 T cells	TRUE	TRUE
P1_1-ATGTGTGTCTGGTGTA-1	4882	1525	5.0594	32.4048	7	Classical monocytes	TRUE	TRUE
P1_1-ATTACTCAGCCACGCT-1	4385	1391	3.21551	38.016	13	CD8 T cells	TRUE	TRUE
P1_1-ATTACTCCAACGATCT-1	2773	1173	3.20952	23.6928	6	NK cells	TRUE	TRUE
P1_1-ATTACTCCAGGTGCCT-1	159	135	3.14465	11.9497	24	Basal resting	TRUE	TRUE
P1_1-ATTACTCGTCACACGC-1	4976	1602	4.28055	24.1359	7	Classical monocytes	TRUE	TRUE
P1_1-ATTACTCGTCCGTGAC-1	2393	1142	1.88048	20.7271	6	NK cells	TRUE	TRUE
P1_1-ATTACTCGTGTGAAAT-1	168	134	14.881	17.2619	24	Club (nasal)	FALSE	TRUE
P1_1-ATTACTCGTTGAGTTC-1	1756	759	5.80866	26.7084	7	Classical monocytes	TRUE	TRUE
P1_1-ATTACTCGTTTAGGAA-1	955	516	7.95812	6.49215	13	CD4 T cells	TRUE	TRUE
P1_1-ATTACTCGTTTGGGCC-1	1346	683	6.24071	16.8648	7	Classical monocytes	TRUE	TRUE
P1_1-ATTATCCAGTGGTAAT-1	167	127	2.39521	11.976	4	Classical monocytes	TRUE	TRUE
P1_1-ATTATCCCAGCATACT-1	221	156	10.8597	16.7421	24	AT2	FALSE	TRUE
P1_1-ATTATCCCATCCGGGT-1	3601	1216	3.30464	33.1019	13	CD8 T cells	TRUE	TRUE
P1_1-ATTATCCGTGCAGTAG-1	779	388	12.7086	7.44544	13	CD8 T cells	FALSE	FALSE
P1_1-ATTATCCGTGCGAAAC-1	3722	1424	3.33154	26.1419	13	CD8 T cells	TRUE	TRUE
P1_1-ATTATCCTCAACACAC-1	132	106	0	22.7273	17	NK cells	FALSE	TRUE
P1_1-ATTATCCTCCATTCTA-1	3871	1200	1.31749	42.0305	13	CD4 T cells	TRUE	TRUE
P1_1-ATTCTACAGATCCTGT-1	245	145	4.08163	2.85714	36	Smooth muscle	TRUE	TRUE
P1_1-ATTCTACAGCGTTTAC-1	3204	1444	2.5593	13.9825	6	NK cells	TRUE	TRUE
P1_1-ATTCTACAGGTGCACA-1	3394	1098	2.59281	39.7466	34	B cells	TRUE	TRUE
P1_1-ATTCTACCAAGCCGCT-1	438	303	3.42466	14.8402	17	Mast cells	TRUE	TRUE
P1_1-ATTCTACCAAGCTGAG-1	216	146	2.31481	8.7963	40	Alveolar macrophages	TRUE	TRUE
P1_1-ATTCTACCATTGGTAC-1	1127	612	6.29991	15.528	7	Classical monocytes	TRUE	TRUE
P1_1-ATTCTACGTATGGTTC-1	2748	1071	7.16885	19.1412	7	Classical monocytes	TRUE	TRUE
P1_1-ATTCTACTCAACTCTT-1	3394	1061	2.71067	41.4555	13	CD4 T cells	TRUE	TRUE
P1_1-ATTCTACTCCAAGTAC-1	140	107	9.28571	32.1429	24	Basal resting	TRUE	TRUE
P1_1-ATTGGACAGACTAGGC-1	4643	1123	2.17532	51.1307	13	CD4 T cells	TRUE	TRUE
P1_1-ATTGGACAGGCTATCT-1	366	209	4.91803	23.224	17	CD8 T cells	TRUE	TRUE
P1_1-ATTGGACAGGTGTGGT-1	3606	1246	4.32612	32.8896	13	CD8 T cells	TRUE	TRUE
P1_1-ATTGGACCATCTCCCA-1	4534	1653	3.06573	16.652	7	Non-classical monocytes	TRUE	TRUE
P1_1-ATTGGACCATGCGCAC-1	273	195	9.52381	11.7216	24	CD8 T cells	TRUE	TRUE
P1_1-ATTGGACGTGGCCCTA-1	1827	403	0.547345	15.052	35	Plasma cells	TRUE	TRUE
P1_1-ATTGGACTCCGTAGTA-1	709	259	22.2849	2.67983	17	CD8 T cells	FALSE	FALSE
P1_1-ATTGGACTCGTCACGG-1	5159	1255	2.53925	48.7498	13	CD4 T cells	TRUE	TRUE
P1_1-ATTGGTGAGACGCTTT-1	193	143	3.10881	15.0259	4	AT1	TRUE	TRUE
P1_1-ATTGGTGAGCCACGCT-1	5540	1769	4.18773	21.1733	7	Non-classical monocytes	TRUE	TRUE
P1_1-ATTGGTGAGCGGATCA-1	229	162	0.873362	24.4541	17	CD8 T cells	TRUE	TRUE
P1_1-ATTGGTGAGTAACCCT-1	130	108	8.46154	19.2308	24	AT1	TRUE	TRUE
P1_1-ATTGGTGAGTCGTACT-1	3439	1216	3.40215	30.7938	6	NK cells	TRUE	TRUE
P1_1-ATTGGTGGTCAACTGT-1	3936	1102	2.92175	44.2327	13	CD4 T cells	TRUE	TRUE
P1_1-ATTGGTGGTCCGACGT-1	3090	1140	4.27184	30.9709	13	CD8 T cells	TRUE	TRUE
P1_1-ATTGGTGGTCCGTTAA-1	151	100	1.3245	9.93377	1	Alveolar macrophages	TRUE	TRUE
P1_1-ATTGGTGGTTATCACG-1	127	101	3.14961	11.811	4	Alveolar macrophages	TRUE	TRUE
P1_1-ATTGGTGTCACCAGGC-1	4461	1180	2.46581	49.5629	13	CD4 T cells	TRUE	TRUE
P1_1-ATTTCTGAGGTCGGAT-1	6517	1835	4.29646	37.7628	34	B cells	TRUE	TRUE
P1_1-ATTTCTGAGTAGGCCA-1	7719	2310	3.1999	15.9736	7	Non-classical monocytes	TRUE	TRUE
P1_1-ATTTCTGCAAGGTGTG-1	5160	1768	3.50775	21.0853	7	Classical monocytes	TRUE	TRUE
P1_1-ATTTCTGCATGGGACA-1	208	163	12.9808	14.4231	24	Club (nasal)	FALSE	TRUE
P1_1-ATTTCTGGTAACGCGA-1	1606	309	1.18306	14.6326	35	Plasma cells	TRUE	TRUE
P1_1-ATTTCTGGTACACCGC-1	5015	1368	2.77168	45.3041	13	CD4 T cells	TRUE	TRUE
P1_1-ATTTCTGGTGAAAGAG-1	3678	1273	3.04513	33.279	13	CD8 T cells	TRUE	TRUE
P1_1-ATTTCTGTCATGCTCC-1	3332	1335	2.61104	25.4802	6	NK cells	TRUE	TRUE
P1_1-ATTTCTGTCCGTACAA-1	2002	775	2.34765	37.0629	13	CD8 T cells	TRUE	TRUE
P1_1-CAACCAAAGCAGGTCA-1	134	106	3.73134	8.95522	40	CD8 T cells	TRUE	TRUE
P1_1-CAACCAACAGCGATCC-1	3010	1154	4.68439	21.7276	7	Classical monocytes	TRUE	TRUE
P1_1-CAACCAACAGGTGCCT-1	3415	1277	4.42167	21.8448	7	Classical monocytes	TRUE	TRUE
P1_1-CAACCAAGTGAAGGCT-1	230	131	2.17391	1.30435	36	Non-classical monocytes	TRUE	TRUE
P1_1-CAACCAAGTGGTTTCA-1	359	189	2.50696	43.1755	17	B cells	FALSE	TRUE
P1_1-CAACCAATCATATCGG-1	387	189	12.1447	36.4341	17	CD4 T cells	FALSE	FALSE
P1_1-CAACCAATCCGAAGAG-1	1543	751	5.18471	18.4705	7	Classical monocytes	TRUE	TRUE
P1_1-CAACCAATCTGCGTAA-1	3457	1268	3.558	28.84	13	CD8 T cells	TRUE	TRUE
P1_1-CAACCAATCTTAGAGC-1	4951	1115	2.28237	54.4536	13	CD4 T cells	TRUE	TRUE
P1_1-CAACCTCAGGACGAAA-1	203	122	2.46305	39.9015	17	CD4 T cells	TRUE	TRUE
P1_1-CAACCTCAGTCTCGGC-1	142	103	4.92958	10.5634	40	Alveolar macrophages	TRUE	TRUE
P1_1-CAACCTCAGTCTTGCA-1	4993	111	0.020028	0.540757	40	Club (nasal)	TRUE	TRUE
P1_1-CAACCTCCAGCTGTAT-1	176	154	3.97727	24.4318	24	Basal resting	TRUE	TRUE
P1_1-CAACCTCCATGGTCTA-1	4887	1550	2.74197	31.86	13	CD4 T cells	TRUE	TRUE
P1_1-CAACCTCCATGTAAGA-1	2997	1234	3.8038	23.9573	24	Suprabasal	TRUE	TRUE
P1_1-CAACCTCGTATCAGTC-1	177	125	6.21469	12.4294	17	CD4 T cells	TRUE	TRUE
P1_1-CAACCTCGTATGGTTC-1	779	275	2.31065	15.6611	35	Plasma cells	TRUE	TRUE
P1_1-CAACCTCGTCGAGTTT-1	5056	1157	2.07674	52.3734	13	CD4 T cells	TRUE	TRUE
P1_1-CAACCTCGTCTCCCTA-1	2101	894	18.4674	5.90195	7	Classical monocytes	FALSE	FALSE
P1_1-CAACCTCTCAACACTG-1	236	158	3.81356	2.11864	36	EC venous systemic	TRUE	TRUE
P1_1-CAACCTCTCATGCATG-1	185	143	9.72973	15.6757	24	Club (nasal)	TRUE	TRUE
P1_1-CAACCTCTCTAACCGA-1	1713	747	7.99766	17.6883	13	CD4 T cells	TRUE	TRUE
P1_1-CAACTAGAGGTGCTTT-1	251	166	4.78088	28.6853	17	CD8 T cells	TRUE	TRUE
P1_1-CAACTAGAGTATGACA-1	318	182	10.3774	28.3019	24	Basal resting	TRUE	TRUE
P1_1-CAACTAGAGTGGGATC-1	4149	1419	3.3502	26.2473	7	Classical monocytes	TRUE	TRUE
P1_1-CAACTAGCAGCCTTGG-1	219	147	5.93607	31.0502	17	CD4 T cells	TRUE	TRUE
P1_1-CAACTAGCAGCGATCC-1	2329	1039	3.34908	22.9712	6	NK cells	TRUE	TRUE
P1_1-CAACTAGCATGGGAAC-1	4110	1184	1.92214	43.601	13	CD4 T cells	TRUE	TRUE
P1_1-CAAGAAAAGACCCACC-1	199	151	5.52764	6.53266	40	Alveolar macrophages	TRUE	TRUE
P1_1-CAAGAAAAGATCCCGC-1	3269	1172	3.94616	33.2212	13	CD8 T cells	TRUE	TRUE
P1_1-CAAGAAACAGTATCTG-1	2005	869	5.93516	19.8504	7	Classical monocytes	TRUE	TRUE
P1_1-CAAGAAACATCAGTAC-1	4857	1614	4.63249	23.9036	7	Classical monocytes	TRUE	TRUE
P1_1-CAAGAAAGTACCATCA-1	165	110	4.24242	12.7273	4	Smooth muscle	TRUE	TRUE
P1_1-CAAGAAAGTCATGCAT-1	11108	2280	1.92654	48.1275	13	CD4 T cells	TRUE	TRUE
P1_1-CAAGAAAGTGCCTGCA-1	183	126	0	51.3661	9	Suprabasal	TRUE	TRUE
P1_1-CAAGAAAGTGTTGAGG-1	3689	1308	2.71076	33.749	13	CD4 T cells	TRUE	TRUE
P1_1-CAAGAAATCGCGGATC-1	4356	1096	3.0303	49.8163	13	CD4 T cells	TRUE	TRUE
P1_1-CAAGAAATCTTACCGC-1	162	126	0.617284	18.5185	17	CD8 T cells	TRUE	TRUE
P1_1-CAAGATCAGGCGTACA-1	218	180	0.458716	16.055	24	Basal resting	TRUE	TRUE
P1_1-CAAGATCAGTGAATTG-1	4298	1206	2.55933	43.2759	13	CD4 T cells	TRUE	TRUE
P1_1-CAAGATCAGTGGACGT-1	3946	1189	3.21845	39.0775	13	CD8 T cells	TRUE	TRUE
P1_1-CAAGATCCATGGATGG-1	212	168	10.3774	21.2264	24	Club (nasal)	TRUE	TRUE
P1_1-CAAGATCGTACAGCAG-1	2026	926	7.89733	19.3485	7	Classical monocytes	TRUE	TRUE
P1_1-CAAGATCGTCCGACGT-1	5743	1407	2.52481	45.4466	13	CD4 T cells	TRUE	TRUE
P1_1-CAAGATCGTCTGCGGT-1	206	123	2.42718	0.970874	36	Multiciliated (non-nasal)	TRUE	TRUE
P1_1-CAAGATCGTGAAATCA-1	313	262	6.07029	19.4888	24	Suprabasal	TRUE	TRUE
P1_1-CAAGATCGTTTAGGAA-1	3935	1218	3.04956	41.6773	13	CD8 T cells	TRUE	TRUE
P1_1-CAAGATCTCACATACG-1	3106	1240	4.5718	22.0219	44	T cells proliferating	TRUE	TRUE
P1_1-CAAGATCTCATAAAGG-1	284	176	4.92958	41.5493	17	CD8 T cells	TRUE	TRUE
P1_1-CAAGATCTCCCAGGTG-1	173	145	5.78035	14.4509	24	CD8 T cells	TRUE	TRUE
P1_1-CAAGGCCAGAACAACT-1	139	104	5.03597	25.8993	17	NK cells	FALSE	TRUE
P1_1-CAAGGCCAGAATGTGT-1	135	108	8.14815	31.1111	24	EC general capillary	TRUE	TRUE
P1_1-CAAGGCCAGCCGTCGT-1	2722	992	1.98384	33.3211	13	CD4 T cells	TRUE	TRUE
P1_1-CAAGGCCCAATTCCTT-1	244	169	0.409836	22.541	17	CD8 T cells	TRUE	TRUE
P1_1-CAAGGCCCAGCCTATA-1	313	169	0	44.0895	17	EC general capillary	TRUE	TRUE
P1_1-CAAGGCCCATCGGAAG-1	2624	1163	4.45884	12.2332	13	NK cells	TRUE	TRUE
P1_1-CAAGGCCGTTCAGGCC-1	148	108	0.675676	12.1622	40	Alveolar macrophages	TRUE	TRUE
P1_1-CAAGGCCTCCTAGTGA-1	164	134	4.26829	21.9512	24	Suprabasal	TRUE	TRUE
P1_1-CAAGTTGAGATCGATA-1	4988	1155	2.18524	53.348	13	CD4 T cells	TRUE	TRUE
P1_1-CAAGTTGCAAGCGAGT-1	2642	1012	2.46026	30.4693	13	CD8 T cells	TRUE	TRUE
P1_1-CAAGTTGCACAGCCCA-1	251	193	2.39044	13.1474	24	Basal resting	TRUE	TRUE
P1_1-CAAGTTGCACATTCGA-1	4234	1253	2.33821	39.7496	34	B cells	TRUE	TRUE
P1_1-CAAGTTGCAGATCTGT-1	3254	1106	3.01168	35.2489	13	CD8 T cells	TRUE	TRUE
P1_1-CAAGTTGCAGATGAGC-1	187	132	7.48663	30.4813	17	CD8 T cells	TRUE	TRUE
P1_1-CAAGTTGCAGCGTCCA-1	3889	1053	4.75701	44.433	13	CD4 T cells	TRUE	TRUE
P1_1-CAAGTTGTCAGAGACG-1	6017	1567	2.65913	42.114	13	CD4 T cells	TRUE	TRUE
P1_1-CAAGTTGTCATCGCTC-1	198	119	19.1919	37.3737	24	Basal resting	FALSE	FALSE
P1_1-CAAGTTGTCCTGCTTG-1	3617	1211	4.56179	28.7255	13	CD8 T cells	TRUE	TRUE
P1_1-CACAAACAGCATCATC-1	162	126	2.46914	8.64198	1	Alveolar macrophages	TRUE	TRUE
P1_1-CACAAACAGTCGTTTG-1	3537	1265	5.82414	21.3175	7	Classical monocytes	TRUE	TRUE
P1_1-CACAAACAGTGGAGAA-1	164	126	2.43902	0.609756	36	EC general capillary	TRUE	TRUE
P1_1-CACAAACCAGATCTGT-1	155	115	3.22581	20.6452	4	CD8 T cells	TRUE	TRUE
P1_1-CACAAACGTAGCCTAT-1	4271	1184	3.30133	40.6228	13	CD4 T cells	TRUE	TRUE
P1_1-CACAAACGTGCAGACA-1	4210	1319	2.89786	37.3397	13	CD8 T cells	TRUE	TRUE
P1_1-CACAAACGTGCTCTTC-1	6430	1621	2.48834	44.3546	13	CD4 T cells	TRUE	TRUE
P1_1-CACACAAAGACTTTCG-1	5227	1385	2.21925	43.9066	13	CD4 T cells	TRUE	TRUE
P1_1-CACACAAAGGGTTTCT-1	1143	399	2.01225	1.39983	36	Smooth muscle	TRUE	TRUE
P1_1-CACACAAAGTGGTCCC-1	137	104	8.0292	14.5985	1	DC2	TRUE	TRUE
P1_1-CACACAACAGCTGCAC-1	281	175	6.40569	33.452	17	CD8 T cells	TRUE	TRUE
P1_1-CACACAAGTAAACGCG-1	4210	1107	2.09026	49.5962	13	CD4 T cells	TRUE	TRUE
P1_1-CACACAAGTAAGGATT-1	4067	1350	1.91788	26.8503	13	CD8 T cells	TRUE	TRUE
P1_1-CACACAAGTATCGCAT-1	3829	1397	3.0034	24.6278	13	CD8 T cells	TRUE	TRUE
P1_1-CACACAAGTCCTAGCG-1	324	207	4.32099	13.8889	1	Alveolar macrophages	TRUE	TRUE
P1_1-CACACAAGTCTTCTCG-1	177	111	3.38983	23.1638	17	CD4 T cells	TRUE	TRUE
P1_1-CACACAATCAGAGACG-1	3230	1126	4.52012	33.9628	13	CD8 T cells	TRUE	TRUE
P1_1-CACACAATCAGTTGAC-1	6685	2161	2.01945	28.0927	13	CD4 T cells	TRUE	TRUE
P1_1-CACACAATCGTGGTCG-1	3572	1066	2.68757	43.1691	13	CD4 T cells	TRUE	TRUE
P1_1-CACACCTAGGCTAGGT-1	579	262	4.31779	2.24525	36	Smooth muscle	TRUE	TRUE
P1_1-CACACCTCAATGTAAG-1	170	142	4.70588	25.8824	24	Basal resting	TRUE	TRUE
P1_1-CACACCTCATTAGGCT-1	3025	1139	3.10744	26.5455	13	CD8 T cells	TRUE	TRUE
P1_1-CACACCTGTAATCGTC-1	5424	1320	1.9174	47.7876	13	CD4 T cells	TRUE	TRUE
P1_1-CACACCTGTGAAGGCT-1	224	145	4.01786	26.3393	17	CD4 T cells	TRUE	TRUE
P1_1-CACACCTGTTCCACTC-1	3704	1558	2.18683	21.3553	6	NK cells	TRUE	TRUE
P1_1-CACACTCAGCGGATCA-1	191	137	3.14136	3.66492	36	EC general capillary	TRUE	TRUE
P1_1-CACACTCAGTTGCAGG-1	2601	1046	3.76778	27.4894	13	CD8 T cells	TRUE	TRUE
P1_1-CACACTCGTCAACTGT-1	297	187	2.6936	36.7003	17	CD8 T cells	TRUE	TRUE
P1_1-CACACTCGTCTCACCT-1	5317	1709	2.50141	32.1798	13	CD8 T cells	TRUE	TRUE
P1_1-CACACTCGTTACGTCA-1	456	331	5.92105	14.9123	24	Basal resting	TRUE	TRUE
P1_1-CACACTCTCATGCTCC-1	3680	1153	2.90761	39.6739	34	B cells	TRUE	TRUE
P1_1-CACAGGCAGTTATCGC-1	187	126	4.81283	5.88235	36	Club (nasal)	TRUE	TRUE
P1_1-CACAGGCCAGCATACT-1	5100	1071	1.47059	17.2941	13	CD8 T cells	TRUE	TRUE
P1_1-CACAGGCCAGTAAGCG-1	267	161	1.1236	36.3296	17	CD4 T cells	TRUE	TRUE
P1_1-CACAGGCCATGCCTTC-1	8252	2414	3.05381	18.856	7	Non-classical monocytes	TRUE	TRUE
P1_1-CACAGGCGTAGCTAAA-1	4923	109	0	0.629697	40	Club (nasal)	TRUE	TRUE
P1_1-CACAGGCGTGCACGAA-1	3336	1291	2.84772	28.3273	13	CD8 T cells	TRUE	TRUE
P1_1-CACAGGCTCCGAATGT-1	152	121	3.28947	16.4474	24	EC general capillary	TRUE	TRUE
P1_1-CACAGGCTCCGTAGTA-1	218	155	2.75229	31.1927	17	CD8 T cells	TRUE	TRUE
P1_1-CACAGGCTCTCCTATA-1	767	322	6.38853	40.2868	17	CD4 T cells	TRUE	TRUE
P1_1-CACAGTAAGACACGAC-1	5363	1316	2.27485	46.3547	13	CD4 T cells	TRUE	TRUE
P1_1-CACAGTAAGCAACGGT-1	114	100	0.877193	15.7895	16	Suprabasal	TRUE	TRUE
P1_1-CACAGTAAGCCGGTAA-1	265	186	3.01887	24.5283	17	CD4 T cells	TRUE	TRUE
P1_1-CACAGTACAAAGCAAT-1	175	123	2.85714	18.2857	40	NK cells	FALSE	TRUE
P1_1-CACAGTACATGGATGG-1	146	120	2.73973	18.4932	4	Alveolar fibroblasts	TRUE	TRUE
P1_1-CACAGTAGTATTCGTG-1	7378	1990	4.03903	24.5731	7	Non-classical monocytes	TRUE	TRUE
P1_1-CACAGTAGTTAGGGTG-1	220	151	2.72727	25.9091	17	CD8 T cells	TRUE	TRUE
P1_1-CACAGTATCGGATGTT-1	411	196	0	42.5791	24	Basal resting	TRUE	TRUE
P1_1-CACAGTATCGGCTACG-1	817	462	13.8311	10.7711	7	Classical monocytes	FALSE	FALSE
P1_1-CACAGTATCTATCGCC-1	223	140	0.896861	46.1883	17	B cells	FALSE	TRUE
P1_1-CACAGTATCTGTCTCG-1	424	228	2.35849	37.5	17	CD4 T cells	TRUE	TRUE
P1_1-CACATAGAGGTCGGAT-1	2234	884	4.16294	30.6177	24	Basal resting	TRUE	TRUE
P1_1-CACATAGCAAGCCATT-1	2600	1045	5.42308	18.5385	7	Classical monocytes	TRUE	TRUE
P1_1-CACATAGCACGGCGTT-1	2819	826	2.23484	48.2441	13	CD4 T cells	TRUE	TRUE
P1_1-CACATAGCAGATTGCT-1	284	146	1.76056	2.46479	36	Smooth muscle	TRUE	TRUE
P1_1-CACATAGCAGCCTATA-1	5239	1281	2.97767	48.3489	13	CD4 T cells	TRUE	TRUE
P1_1-CACATAGCATCCCATC-1	198	158	7.07071	17.1717	24	AT1	TRUE	TRUE
P1_1-CACATTTCACCCTATC-1	3880	1335	3.24742	30.1031	13	CD8 T cells	TRUE	TRUE
P1_1-CACATTTCACGAGGTA-1	3719	1255	6.64157	25.6252	7	Classical monocytes	TRUE	TRUE
P1_1-CACATTTCAGTAGAGC-1	1628	706	0.798526	1.35135	36	Smooth muscle	TRUE	TRUE
P1_1-CACATTTCATTGCGGC-1	3779	1370	3.75761	32.2572	13	CD8 T cells	TRUE	TRUE
P1_1-CACATTTGTAGAGGAA-1	723	171	1.1065	7.60719	35	Plasma cells	TRUE	TRUE
P1_1-CACATTTGTCAAGCGA-1	3893	1336	3.46776	25.5844	13	CD8 T cells	TRUE	TRUE
P1_1-CACATTTGTCGACTAT-1	3538	988	2.34596	46.043	13	CD4 T cells	TRUE	TRUE
P1_1-CACATTTTCATCGCTC-1	213	137	0.938967	28.6385	17	CD8 T cells	TRUE	TRUE
P1_1-CACATTTTCCGAGCCA-1	178	101	5.05618	10.1124	36	CD8 T cells	TRUE	TRUE
P1_1-CACATTTTCGCCTGTT-1	1858	951	1.82992	16.7384	6	NK cells	TRUE	TRUE
P1_1-CACCACTAGTCTCAAC-1	6557	2025	4.23974	21.031	7	Non-classical monocytes	TRUE	TRUE
P1_1-CACCACTCACCAGGTC-1	130	119	3.84615	27.6923	21	AT2	TRUE	TRUE
P1_1-CACCACTCATTTGCCC-1	2934	1245	8.17996	14.758	7	Non-classical monocytes	TRUE	TRUE
P1_1-CACCACTGTCAGAGGT-1	7585	190	0.0263678	0.276862	40	Multiciliated (non-nasal)	TRUE	TRUE
P1_1-CACCACTGTCATTAGC-1	148	112	2.02703	20.2703	40	CD8 T cells	TRUE	TRUE
P1_1-CACCACTGTCGCATCG-1	3226	1309	2.91383	23.8686	6	NK cells	TRUE	TRUE
P1_1-CACCACTGTCTAGCGC-1	4804	1457	2.78934	39.3422	13	CD8 T cells	TRUE	TRUE
P1_1-CACCACTGTTGTCTTT-1	4431	1210	2.68562	44.0758	13	CD4 T cells	TRUE	TRUE
P1_1-CACCACTTCACCAGGC-1	4497	1363	2.84634	37.4249	13	CD8 T cells	TRUE	TRUE
P1_1-CACCACTTCCATGCTC-1	3248	1228	1.72414	26.17	6	NK cells	TRUE	TRUE
P1_1-CACCACTTCGAATCCA-1	4088	1304	3.98728	33.9775	13	CD8 T cells	TRUE	TRUE
P1_1-CACCAGGAGGCTCTTA-1	237	173	3.79747	24.8945	17	CD8 T cells	TRUE	TRUE
P1_1-CACCAGGAGTGTTTGC-1	142	111	4.22535	14.7887	36	Goblet (nasal)	TRUE	TRUE
P1_1-CACCAGGCAGGCAGTA-1	2566	950	5.30008	33.3593	13	CD4 T cells	TRUE	TRUE
P1_1-CACCAGGCATATGGTC-1	170	147	5.88235	18.2353	24	EC general capillary	TRUE	TRUE
P1_1-CACCAGGCATCCAACA-1	153	114	3.26797	9.80392	1	Alveolar macrophages	TRUE	TRUE
P1_1-CACCAGGCATGCGCAC-1	2720	1195	2.46324	23.7132	13	NK cells	TRUE	TRUE
P1_1-CACCAGGGTACCGGCT-1	3743	1301	3.33957	29.7355	13	CD8 T cells	TRUE	TRUE
P1_1-CACCAGGGTACCGTAT-1	125	101	0.8	13.6	40	AT2	TRUE	TRUE
P1_1-CACCAGGGTGCTGTAT-1	220	160	10.9091	26.3636	24	EC general capillary	FALSE	TRUE
P1_1-CACCAGGGTTGATTCG-1	143	109	1.3986	12.5874	4	CD8 T cells	TRUE	TRUE
P1_1-CACCAGGTCGGAGGTA-1	391	181	2.30179	1.79028	36	CD8 T cells	TRUE	TRUE
P1_1-CACCTTGAGAATGTTG-1	145	101	2.06897	13.1034	4	AT2	TRUE	TRUE
P1_1-CACCTTGAGATCTGAA-1	3823	1246	2.11875	38.6346	34	B cells	TRUE	TRUE
P1_1-CACCTTGAGTCCCACG-1	399	197	1.00251	42.6065	17	CD4 T cells	TRUE	TRUE
P1_1-CACCTTGAGTTGTCGT-1	6158	1962	4.6606	20.2338	7	Non-classical monocytes	TRUE	TRUE
P1_1-CACCTTGCACACATGT-1	4425	1497	5.08475	32.2034	34	B cells	TRUE	TRUE
P1_1-CACCTTGCATGTAGTC-1	148	126	4.05405	29.7297	21	DC2	TRUE	TRUE
P1_1-CACCTTGGTATTCGTG-1	178	151	10.1124	6.17978	17	Non-classical monocytes	FALSE	FALSE
P1_1-CACCTTGTCAACACTG-1	6344	1336	2.41173	25.0315	13	CD8 T cells	TRUE	TRUE
P1_1-CACCTTGTCAGCACAT-1	8816	134	0	0.431034	40	Club (nasal)	TRUE	TRUE
P1_1-CACCTTGTCCGTCAAA-1	198	118	24.7475	21.7172	24	Club (nasal)	FALSE	FALSE
P1_1-CACCTTGTCGCGGATC-1	6550	2064	2.19847	30.3511	7	DC2	TRUE	TRUE
P1_1-CACCTTGTCTTGCAAG-1	5081	1267	2.47983	47.4316	13	CD4 T cells	TRUE	TRUE
P1_1-CACTCCAAGACAGGCT-1	152	105	3.94737	12.5	4	DC2	TRUE	TRUE
P1_1-CACTCCAAGACCTAGG-1	578	107	0.519031	0.865052	36	CD8 T cells	TRUE	TRUE
P1_1-CACTCCAAGATCCCAT-1	219	169	4.10959	16.895	17	CD8 T cells	TRUE	TRUE
P1_1-CACTCCAAGCATCATC-1	240	173	4.16667	32.0833	16	EC general capillary	TRUE	TRUE
P1_1-CACTCCAAGTACATGA-1	3952	1381	2.40385	31.1741	13	CD4 T cells	TRUE	TRUE
P1_1-CACTCCAAGTACGCGA-1	121	101	2.47934	9.91736	1	Alveolar macrophages	TRUE	TRUE
P1_1-CACTCCAGTAATCGTC-1	6137	1519	2.7212	45.7715	13	CD4 T cells	TRUE	TRUE
P1_1-CACTCCAGTAGCGTGA-1	105	100	6.66667	13.3333	9	Basal resting	TRUE	TRUE
P1_1-CACTCCAGTCTTTCAT-1	191	138	3.14136	13.089	1	Alveolar macrophages	TRUE	TRUE
P1_1-CACTCCATCTCACATT-1	1519	546	0.987492	0.789993	36	Smooth muscle	TRUE	TRUE
P1_1-CAGAATCAGAATGTTG-1	132	106	3.78788	9.84848	40	Alveolar macrophages	TRUE	TRUE
P1_1-CAGAATCAGAGCCTAG-1	6832	1577	2.97131	50.9368	13	CD4 T cells	TRUE	TRUE
P1_1-CAGAATCCACTAGTAC-1	244	158	6.14754	3.27869	36	CD8 T cells	TRUE	TRUE
P1_1-CAGAATCCATGAGCGA-1	213	150	5.16432	37.0892	24	Suprabasal	TRUE	TRUE
P1_1-CAGAATCGTCTAACGT-1	229	165	8.73362	23.5808	24	Suprabasal	TRUE	TRUE
P1_1-CAGAATCGTCTCTCGT-1	541	318	11.2754	17.1904	7	Classical monocytes	FALSE	FALSE
P1_1-CAGAATCGTGCAACGA-1	2980	1150	3.02013	27.2819	13	CD8 T cells	TRUE	TRUE
P1_1-CAGAATCTCGTCCAGG-1	1800	584	2.55556	1	36	Smooth muscle	TRUE	TRUE
P1_1-CAGAATCTCTTACCGC-1	162	116	4.32099	30.8642	24	CD8 T cells	TRUE	TRUE
P1_1-CAGAGAGAGAGACGAA-1	3886	1283	1.93001	32.2697	13	CD4 T cells	TRUE	TRUE
P1_1-CAGAGAGAGAGGTTAT-1	3922	1005	2.19276	51.4023	13	CD4 T cells	TRUE	TRUE
P1_1-CAGAGAGAGCAATCTC-1	5500	1393	1.72727	45.7636	13	CD4 T cells	TRUE	TRUE
P1_1-CAGAGAGAGCGCCTCA-1	2852	1064	3.29593	34.5722	13	CD8 T cells	TRUE	TRUE
P1_1-CAGAGAGAGTAGTGCG-1	5380	1445	2.43494	41.6357	13	CD4 T cells	TRUE	TRUE
P1_1-CAGAGAGCACATGACT-1	6676	1472	3.05572	46.2253	34	B cells	TRUE	TRUE
P1_1-CAGAGAGCACGAAGCA-1	182	107	19.7802	8.24176	17	EC general capillary	FALSE	FALSE
P1_1-CAGAGAGCAGGTTTCA-1	5037	1606	3.93091	25.67	7	Classical monocytes	TRUE	TRUE
P1_1-CAGAGAGGTATAAACG-1	2961	1232	2.97197	25.8696	13	CD8 T cells	TRUE	TRUE
P1_1-CAGAGAGGTCTGCGGT-1	5168	1646	3.36687	24.3421	13	CD8 T cells	TRUE	TRUE
P1_1-CAGAGAGGTGCAGTAG-1	225	132	1.77778	3.11111	36	Goblet (nasal)	TRUE	TRUE
P1_1-CAGAGAGGTTAAGAAC-1	6785	1977	3.66986	21.916	7	Non-classical monocytes	TRUE	TRUE
P1_1-CAGAGAGGTTATGTGC-1	3325	928	1.83459	48.8722	13	CD4 T cells	TRUE	TRUE
P1_1-CAGAGAGTCACTATTC-1	383	269	7.8329	12.0104	7	Classical monocytes	TRUE	TRUE
P1_1-CAGAGAGTCGGAGGTA-1	153	124	6.53595	13.0719	4	DC2	TRUE	TRUE
P1_1-CAGAGAGTCGTTACAG-1	4171	1526	1.31863	19.8034	13	CD4 T cells	TRUE	TRUE
P1_1-CAGATCAAGCGGATCA-1	285	186	3.15789	30.1754	17	CD8 T cells	TRUE	TRUE
P1_1-CAGATCACACCGCTAG-1	3078	880	1.85185	0.877193	36	Smooth muscle	TRUE	TRUE
P1_1-CAGATCACAGACTCGC-1	5519	1343	2.55481	50.3533	13	CD4 T cells	TRUE	TRUE
P1_1-CAGATCACATCCGGGT-1	204	159	7.35294	19.1176	24	Multiciliated (non-nasal)	TRUE	TRUE
P1_1-CAGATCATCTGAAAGA-1	891	368	2.46914	0.785634	36	Smooth muscle	TRUE	TRUE
P1_1-CAGCAGCAGACTACAA-1	284	176	1.40845	39.4366	17	CD8 T cells	TRUE	TRUE
P1_1-CAGCAGCAGGCCGAAT-1	159	117	5.66038	14.4654	40	Alveolar macrophages	TRUE	TRUE
P1_1-CAGCAGCAGTGAACGC-1	3471	1035	4.29271	43.0712	13	CD4 T cells	TRUE	TRUE
P1_1-CAGCAGCCAGGTGCCT-1	6260	1419	2.17252	49.2013	13	CD4 T cells	TRUE	TRUE
P1_1-CAGCAGCCATGGGACA-1	352	248	2.55682	30.1136	24	CD8 T cells	TRUE	TRUE
P1_1-CAGCAGCCATGTCTCC-1	217	150	2.30415	11.0599	40	Alveolar macrophages	TRUE	TRUE
P1_1-CAGCAGCGTATCTGCA-1	1497	489	4.74282	41.483	34	B cells	TRUE	TRUE
P1_1-CAGCAGCGTTACCGAT-1	226	151	4.42478	10.6195	40	Alveolar macrophages	TRUE	TRUE
P1_1-CAGCAGCGTTATCGGT-1	160	117	0.625	27.5	24	Basal resting	TRUE	TRUE
P1_1-CAGCAGCTCACCTCGT-1	5547	1231	1.83883	48.044	13	CD4 T cells	TRUE	TRUE
P1_1-CAGCAGCTCCTCAACC-1	136	101	3.67647	23.5294	4	Non-classical monocytes	TRUE	TRUE
P1_1-CAGCATAAGTCATGCT-1	138	109	1.44928	14.4928	40	Alveolar macrophages	TRUE	TRUE
P1_1-CAGCATACAATAGAGT-1	795	493	12.4528	15.8491	7	Non-classical monocytes	FALSE	FALSE
P1_1-CAGCATAGTGATGTCT-1	214	160	2.33645	9.34579	1	Alveolar macrophages	TRUE	TRUE
P1_1-CAGCATAGTTCACGGC-1	123	102	3.25203	11.3821	4	EC general capillary	TRUE	TRUE
P1_1-CAGCATATCTCCAACC-1	4724	1451	5.82134	25.8679	7	Classical monocytes	TRUE	TRUE
P1_1-CAGCCGAAGCGTGAAC-1	252	151	7.53968	25.3968	17	B cells	FALSE	TRUE
P1_1-CAGCCGAAGGAGCGTT-1	146	120	3.42466	18.4932	21	AT1	TRUE	TRUE
P1_1-CAGCCGAAGGCACATG-1	3157	1263	3.80108	25.0554	13	CD8 T cells	TRUE	TRUE
P1_1-CAGCCGAAGTGCGATG-1	8331	2157	1.96855	39.443	13	NK cells	TRUE	TRUE
P1_1-CAGCCGACATCGGGTC-1	3804	1340	3.12829	32.755	13	CD8 T cells	TRUE	TRUE
P1_1-CAGCCGAGTACGCACC-1	1630	439	1.28834	14.9693	35	Plasma cells	TRUE	TRUE
P1_1-CAGCCGAGTACTCGCG-1	368	202	2.71739	38.8587	17	CD4 T cells	TRUE	TRUE
P1_1-CAGCCGAGTCAACTGT-1	284	207	1.40845	21.831	17	CD4 T cells	TRUE	TRUE
P1_1-CAGCCGAGTGGCTCCA-1	2875	1060	3.7913	25.5652	7	Classical monocytes	TRUE	TRUE
P1_1-CAGCCGAGTTAAGAAC-1	583	380	9.09091	10.2916	7	Classical monocytes	TRUE	TRUE
P1_1-CAGCCGAGTTAAGATG-1	4120	1454	2.6699	27.8398	13	CD8 T cells	TRUE	TRUE
P1_1-CAGCCGAGTTGGACCC-1	138	107	0	15.2174	7	Classical monocytes	TRUE	TRUE
P1_1-CAGCCGATCACCTTAT-1	4467	1467	3.26841	33.7139	13	CD8 T cells	TRUE	TRUE
P1_1-CAGCGACAGAAGGTGA-1	7395	2090	2.73158	24.1515	7	Non-classical monocytes	TRUE	TRUE
P1_1-CAGCGACAGGGAGTAA-1	3793	1203	3.61192	34.6428	13	CD8 T cells	TRUE	TRUE
P1_1-CAGCGACAGTTGCAGG-1	2467	936	2.87799	30.1581	13	CD8 T cells	TRUE	TRUE
P1_1-CAGCGACCAACCGCCA-1	3494	1235	3.00515	30.7956	13	CD8 T cells	TRUE	TRUE
P1_1-CAGCGACCATTGCGGC-1	3921	1262	3.39199	37.0824	13	CD4 T cells	TRUE	TRUE
P1_1-CAGCGACGTCAGCTAT-1	6505	1824	4.15065	26.3643	7	Non-classical monocytes	TRUE	TRUE
P1_1-CAGCGACGTCCGAACC-1	1775	736	5.1831	33.0141	13	CD8 T cells	TRUE	TRUE
P1_1-CAGCGACTCACTTACT-1	319	195	2.19436	35.4232	17	CD8 T cells	TRUE	TRUE
P1_1-CAGCGACTCGCGCCAA-1	186	138	2.68817	38.172	24	Adventitial fibroblasts	TRUE	TRUE
P1_1-CAGCGACTCGTTTGCC-1	4282	1355	3.24615	35.8244	13	CD4 T cells	TRUE	TRUE
P1_1-CAGCGACTCTTAGCCC-1	7285	1649	2.62183	44.3926	13	CD4 T cells	TRUE	TRUE
P1_1-CAGCTAAAGACCCACC-1	5155	1289	2.30844	44.5005	13	CD4 T cells	TRUE	TRUE
P1_1-CAGCTAACAGTCCTTC-1	3804	1440	2.44479	27.0242	6	NK cells	TRUE	TRUE
P1_1-CAGCTAAGTCATCCCT-1	144	107	0	9.72222	1	DC2	TRUE	TRUE
P1_1-CAGCTAATCGTACGGC-1	127	100	0.787402	12.5984	40	EC general capillary	TRUE	TRUE
P1_1-CAGCTAATCTAACGGT-1	3213	1398	2.42764	19.5456	6	NK cells	TRUE	TRUE
P1_1-CAGCTAATCTTACCTA-1	3896	1301	2.28439	34.5996	13	CD4 T cells	TRUE	TRUE
P1_1-CAGCTGGCAAACCTAC-1	303	202	0.330033	1.32013	36	Smooth muscle	TRUE	TRUE
P1_1-CAGCTGGCACACTGCG-1	169	129	2.36686	28.9941	17	CD8 T cells	TRUE	TRUE
P1_1-CAGCTGGCACGCGAAA-1	5787	1689	3.0413	30.2748	7	Non-classical monocytes	TRUE	TRUE
P1_1-CAGCTGGCATGCCACG-1	329	192	3.03951	2.12766	36	Smooth muscle	TRUE	TRUE
P1_1-CAGCTGGGTACCGTTA-1	185	120	2.7027	2.7027	36	CD8 T cells	TRUE	TRUE
P1_1-CAGCTGGGTGCTTCTC-1	1935	787	4.65116	31.3178	24	Suprabasal	TRUE	TRUE
P1_1-CAGCTGGGTTAAGGGC-1	3375	1263	3.14074	30.1926	13	CD8 T cells	TRUE	TRUE
P1_1-CAGCTGGTCAGCTCGG-1	162	110	1.23457	14.8148	1	Alveolar macrophages	TRUE	TRUE
P1_1-CAGCTGGTCGAACTGT-1	285	216	3.50877	17.8947	17	CD8 T cells	TRUE	TRUE
P1_1-CAGCTGGTCTGTACGA-1	167	123	1.79641	10.7784	1	Alveolar macrophages	TRUE	TRUE
P1_1-CAGCTGGTCTTTAGGG-1	3107	1256	2.92887	27.7116	6	NK cells	TRUE	TRUE
P1_1-CAGGTGCAGACCGGAT-1	4262	955	2.76865	11.7785	7	Classical monocytes	TRUE	TRUE
P1_1-CAGGTGCAGAGATGAG-1	5151	1228	4.29043	49.2332	13	CD4 T cells	TRUE	TRUE
P1_1-CAGGTGCAGTCCCACG-1	3672	1087	1.90632	42.756	13	CD4 T cells	TRUE	TRUE
P1_1-CAGGTGCCAGGATTGG-1	277	164	3.61011	40.7942	17	B cells	FALSE	TRUE
P1_1-CAGGTGCCATCCCACT-1	4772	1234	3.10142	44.1744	13	CD4 T cells	TRUE	TRUE
P1_1-CAGGTGCGTAGAGCTG-1	4062	1117	2.51108	45.6918	13	CD4 T cells	TRUE	TRUE
P1_1-CAGGTGCGTCTGATCA-1	3209	985	3.24089	43.3468	34	B cells	TRUE	TRUE
P1_1-CAGGTGCTCCATTCTA-1	3482	1233	3.96324	31.4762	13	CD8 T cells	TRUE	TRUE
P1_1-CAGTAACAGCCCGAAA-1	157	113	2.54777	19.1083	17	NK cells	FALSE	TRUE
P1_1-CAGTAACAGGTGTGGT-1	2953	1179	4.16526	26.4815	13	CD8 T cells	TRUE	TRUE
P1_1-CAGTAACAGTACACCT-1	455	289	6.37363	21.5385	7	Classical monocytes	TRUE	TRUE
P1_1-CAGTAACCAAGTAGTA-1	990	443	0.505051	0.808081	36	Smooth muscle	TRUE	TRUE
P1_1-CAGTAACCAGACACTT-1	2248	969	6.58363	16.7705	7	Classical monocytes	TRUE	TRUE
P1_1-CAGTAACGTCCGAGTC-1	3862	1340	4.32418	31.2015	13	CD8 T cells	TRUE	TRUE
P1_1-CAGTAACTCGGAATCT-1	133	117	0.75188	12.782	16	Smooth muscle	TRUE	TRUE
P1_1-CAGTAACTCGTCGTTC-1	978	536	6.23722	14.4172	7	Classical monocytes	TRUE	TRUE
P1_1-CAGTCCTAGCTTCGCG-1	4163	1302	2.35407	36.7283	13	CD8 T cells	TRUE	TRUE
P1_1-CAGTCCTAGTGCCAGA-1	3266	1144	3.39865	31.5677	13	CD8 T cells	TRUE	TRUE
P1_1-CAGTCCTCAATGGACG-1	4191	1409	3.53138	32.3312	13	CD8 T cells	TRUE	TRUE
P1_1-CAGTCCTCACACAGAG-1	343	213	0.874636	38.484	17	CD8 T cells	TRUE	TRUE
P1_1-CAGTCCTCACATTAGC-1	283	173	3.53357	23.6749	17	NK cells	FALSE	TRUE
P1_1-CAGTCCTGTCAGCTAT-1	4651	1232	2.06407	46.1406	34	B cells	TRUE	TRUE
P1_1-CAGTCCTGTGTGAAAT-1	139	105	5.03597	6.47482	4	Alveolar macrophages	TRUE	TRUE
P1_1-CAGTCCTGTTGATTGC-1	4120	1152	2.06311	45.6553	13	CD4 T cells	TRUE	TRUE
P1_1-CAGTCCTTCCGAGCCA-1	4785	1526	4.24242	31.6405	13	CD8 T cells	TRUE	TRUE
P1_1-CATATGGAGCTGATAA-1	3152	1334	1.90355	20.7487	6	NK cells	TRUE	TRUE
P1_1-CATATGGCAATCCGAT-1	7715	1981	3.37006	39.6371	13	CD8 T cells	TRUE	TRUE
P1_1-CATATGGCAGCCACCA-1	5162	1298	2.13096	46.2224	13	CD4 T cells	TRUE	TRUE
P1_1-CATATGGGTAGAGTGC-1	119	103	7.56303	28.5714	24	EC general capillary	TRUE	TRUE
P1_1-CATATGGGTATCAGTC-1	1088	588	11.5809	4.59559	39	Plasmacytoid DCs	FALSE	FALSE
P1_1-CATATGGTCACCGTAA-1	339	221	7.37463	26.8437	24	Suprabasal	TRUE	TRUE
P1_1-CATATGGTCGAGCCCA-1	3302	1200	3.39188	32.8892	13	CD8 T cells	TRUE	TRUE
P1_1-CATATGGTCTCAAGTG-1	4183	1155	2.36672	48.9123	13	CD4 T cells	TRUE	TRUE
P1_1-CATATTCAGATCTGAA-1	10769	2747	2.78577	33.5871	34	B cells	TRUE	TRUE
P1_1-CATATTCAGGGTGTTG-1	8155	1742	3.93624	48.5592	34	B cells	TRUE	TRUE
P1_1-CATATTCAGTTTAGGA-1	237	158	7.173	30.3797	17	CD4 T cells	TRUE	TRUE
P1_1-CATATTCCAGCTGTTA-1	7943	1931	2.49276	42.4651	13	CD4 T cells	TRUE	TRUE
P1_1-CATATTCCATCGATGT-1	141	109	0.70922	24.8227	17	CD8 T cells	TRUE	TRUE
P1_1-CATATTCGTCAACATC-1	5355	1947	3.41737	15.1821	7	Non-classical monocytes	TRUE	TRUE
P1_1-CATATTCGTCTGGTCG-1	3775	967	2.49007	46.4901	13	CD4 T cells	TRUE	TRUE
P1_1-CATATTCTCGTTACGA-1	902	496	6.65188	16.9623	7	Classical monocytes	TRUE	TRUE
P1_1-CATATTCTCTACCTGC-1	146	114	3.42466	8.21918	40	Non-classical monocytes	TRUE	TRUE
P1_1-CATATTCTCTCAAGTG-1	231	161	4.7619	1.7316	36	CD8 T cells	TRUE	TRUE
P1_1-CATATTCTCTGTTTGT-1	213	163	5.6338	10.7981	7	Basal resting	TRUE	TRUE
P1_1-CATCAAGCACAGATTC-1	2970	1232	2.42424	28.1145	6	NK cells	TRUE	TRUE
P1_1-CATCAAGCACAGGCCT-1	438	289	0	33.5616	24	Suprabasal	TRUE	TRUE
P1_1-CATCAAGCACGAAATA-1	165	106	5.45455	21.8182	24	CD8 T cells	TRUE	TRUE
P1_1-CATCAAGCACTAGTAC-1	171	112	4.67836	39.1813	17	CD4 T cells	TRUE	TRUE
P1_1-CATCAAGCAGGTCGTC-1	1989	941	2.5641	21.0156	6	NK cells	TRUE	TRUE
P1_1-CATCAAGGTACCTACA-1	194	145	5.15464	38.1443	21	AT2	TRUE	TRUE
P1_1-CATCAAGGTACTCTCC-1	4251	1519	3.7403	25.3117	6	NK cells	TRUE	TRUE
P1_1-CATCAAGGTATATGGA-1	187	147	5.34759	8.55615	1	Non-classical monocytes	TRUE	TRUE
P1_1-CATCAAGTCACATACG-1	3398	1030	2.35433	43.5256	13	CD4 T cells	TRUE	TRUE
P1_1-CATCAAGTCACTCCTG-1	159	131	5.66038	14.4654	4	EC general capillary	TRUE	TRUE
P1_1-CATCAAGTCATGTCTT-1	2497	1077	6.04726	17.1406	7	Classical monocytes	TRUE	TRUE
P1_1-CATCAAGTCGTTGACA-1	158	110	3.79747	5.6962	40	Alveolar macrophages	TRUE	TRUE
P1_1-CATCAGAAGCTAGTCT-1	2829	1168	3.0046	25.8749	13	CD8 T cells	TRUE	TRUE
P1_1-CATCAGAAGGAGCGAG-1	4222	1181	4.02653	32.0227	7	Classical monocytes	TRUE	TRUE
P1_1-CATCAGAAGTGTACTC-1	3317	1257	3.9192	28.0675	13	CD8 T cells	TRUE	TRUE
P1_1-CATCAGACAACAACCT-1	3270	1362	3.08869	23.4251	6	NK cells	TRUE	TRUE
P1_1-CATCAGACAGGGCATA-1	3420	1229	4.00585	28.1579	13	CD8 T cells	TRUE	TRUE
P1_1-CATCAGAGTACGCTGC-1	119	102	8.40336	41.1765	24	CD4 T cells	TRUE	TRUE
P1_1-CATCAGAGTTAAAGTG-1	2756	1169	3.33817	25.2177	6	NK cells	TRUE	TRUE
P1_1-CATCAGAGTTGCGTTA-1	4260	1138	2.46479	47.8169	13	CD4 T cells	TRUE	TRUE
P1_1-CATCAGATCATTGCCC-1	6931	2191	3.59256	17.0827	7	Non-classical monocytes	TRUE	TRUE
P1_1-CATCAGATCCCTGACT-1	4199	1469	3.35794	24.3868	7	Classical monocytes	TRUE	TRUE
P1_1-CATCAGATCCGCTGTT-1	3890	1372	2.77635	30.8483	13	CD8 T cells	TRUE	TRUE
P1_1-CATCAGATCCTCCTAG-1	3357	979	3.75335	37.7718	34	B cells	TRUE	TRUE
P1_1-CATCCACCAAGCTGAG-1	127	107	1.5748	14.1732	1	Alveolar macrophages	TRUE	TRUE
P1_1-CATCCACGTCTAGGTT-1	5194	1609	3.69657	35.1367	13	CD8 T cells	TRUE	TRUE
P1_1-CATCCACTCCTCAATT-1	7316	1820	1.5719	45.216	13	CD4 T cells	TRUE	TRUE
P1_1-CATCCACTCCTGCAGG-1	412	281	0.242718	25.4854	17	NK cells	TRUE	TRUE
P1_1-CATCGAAAGCTGCGAA-1	451	257	1.33038	2.21729	36	Goblet (nasal)	TRUE	TRUE
P1_1-CATCGAAAGTTTGCGT-1	143	112	2.7972	27.2727	24	Basal resting	TRUE	TRUE
P1_1-CATCGAACACGAAATA-1	3671	1278	2.58785	32.6342	13	CD8 T cells	TRUE	TRUE
P1_1-CATCGAACACGGCTAC-1	201	166	5.47264	4.97512	17	CD4 T cells	TRUE	TRUE
P1_1-CATCGAAGTATAAACG-1	310	172	0.322581	1.29032	36	Smooth muscle	TRUE	TRUE
P1_1-CATCGAAGTCCCGACA-1	162	127	3.08642	24.0741	17	CD8 T cells	TRUE	TRUE
P1_1-CATCGAAGTGTTGAGG-1	3613	1060	1.71603	1.05176	36	Smooth muscle	TRUE	TRUE
P1_1-CATCGAATCGAATCCA-1	124	110	6.45161	31.4516	24	CD8 T cells	TRUE	TRUE
P1_1-CATCGAATCTATCCTA-1	4276	1515	2.24509	26.0992	13	CD8 T cells	TRUE	TRUE
P1_1-CATCGGGAGGACGAAA-1	174	118	3.44828	16.092	1	Alveolar macrophages	TRUE	TRUE
P1_1-CATCGGGAGGATATAC-1	139	105	5.03597	25.8993	40	Goblet (nasal)	TRUE	TRUE
P1_1-CATCGGGAGGCTACGA-1	155	122	0.645161	7.74194	1	Alveolar macrophages	TRUE	TRUE
P1_1-CATCGGGAGGGCATGT-1	204	142	0	38.7255	24	Suprabasal	TRUE	TRUE
P1_1-CATCGGGCAAGCGTAG-1	3327	1286	2.61497	18.5152	7	Classical monocytes	TRUE	TRUE
P1_1-CATCGGGCAATGGATA-1	260	179	0.769231	33.4615	17	CD8 T cells	TRUE	TRUE
P1_1-CATCGGGCAGATGAGC-1	3905	1165	3.71319	40.9475	13	CD4 T cells	TRUE	TRUE
P1_1-CATCGGGCATAGAAAC-1	3214	1210	3.1425	29.9315	13	CD8 T cells	TRUE	TRUE
P1_1-CATCGGGGTAGGGTAC-1	122	106	0.819672	19.6721	24	Basal resting	TRUE	TRUE
P1_1-CATCGGGGTGTTTGTG-1	2654	1105	2.37378	26.413	13	NK cells	TRUE	TRUE
P1_1-CATCGGGTCAAACGGG-1	253	186	0.790514	24.5059	17	CD8 T cells	TRUE	TRUE
P1_1-CATCGGGTCACAGTAC-1	150	111	4	12.6667	1	Alveolar macrophages	TRUE	TRUE
P1_1-CATCGGGTCATGTCCC-1	5041	108	0.0198373	0.495933	40	Club (nasal)	TRUE	TRUE
P1_1-CATCGGGTCTCTTGAT-1	6943	1950	4.29209	26.804	7	Classical monocytes	TRUE	TRUE
P1_1-CATGACAAGACTGGGT-1	206	145	2.91262	15.0485	40	DC2	TRUE	TRUE
P1_1-CATGACAAGTCCCACG-1	3664	1155	3.87555	36.1627	13	CD4 T cells	TRUE	TRUE
P1_1-CATGACAAGTCCGGTC-1	1853	809	6.04425	17.701	13	CD8 T cells	TRUE	TRUE
P1_1-CATGACAAGTTAGCGG-1	147	125	2.04082	21.7687	24	Suprabasal	TRUE	TRUE
P1_1-CATGACACAAGGGTCA-1	3260	1103	5.39877	22.4233	7	Classical monocytes	TRUE	TRUE
P1_1-CATGACACAATGACCT-1	4280	1537	7.40654	22.8972	7	Classical monocytes	TRUE	TRUE
P1_1-CATGACATCCTGCTTG-1	3718	1245	3.09306	35.6912	13	CD8 T cells	TRUE	TRUE
P1_1-CATGACATCGCTTGTC-1	174	117	2.87356	21.8391	4	EC general capillary	TRUE	TRUE
P1_1-CATGCCTAGACAATAC-1	6240	1977	4.11859	20.1442	7	Non-classical monocytes	TRUE	TRUE
P1_1-CATGCCTAGTTAGGTA-1	3331	1081	4.98349	37.8265	13	CD8 T cells	TRUE	TRUE
P1_1-CATGCCTCAATAAGCA-1	200	129	3	1	36	CD8 T cells	TRUE	TRUE
P1_1-CATGCCTCAATGGTCT-1	7650	1986	4.03922	25.6601	7	Non-classical monocytes	TRUE	TRUE
P1_1-CATGCCTCATGATCCA-1	138	105	0	26.087	40	EC general capillary	TRUE	TRUE
P1_1-CATGCCTCATTGAGCT-1	174	112	2.29885	6.89655	8	DC2	TRUE	TRUE
P1_1-CATGCCTGTAATCACC-1	3573	1268	2.15505	27.372	13	CD8 T cells	TRUE	TRUE
P1_1-CATGCCTGTTTAGCTG-1	3908	1328	3.81269	24.6418	7	Classical monocytes	TRUE	TRUE
P1_1-CATGCCTTCAACGCTA-1	3724	1373	5.23631	18.797	7	Classical monocytes	TRUE	TRUE
P1_1-CATGCCTTCATTTGGG-1	1304	293	0.613497	7.89877	35	Plasma cells	TRUE	TRUE
P1_1-CATGCCTTCGGAGGTA-1	5105	1694	3.81978	25.0735	7	Classical monocytes	TRUE	TRUE
P1_1-CATGGCGCATCTACGA-1	4657	1182	2.19025	49.796	13	CD4 T cells	TRUE	TRUE
P1_1-CATGGCGGTCCTCTTG-1	4136	1560	1.49903	27.2244	13	CD8 T cells	TRUE	TRUE
P1_1-CATGGCGGTCTGGAGA-1	4207	1257	2.89993	40.0048	13	CD4 T cells	TRUE	TRUE
P1_1-CATGGCGGTTCCCGAG-1	4298	1430	4.32759	27.2452	13	CD8 T cells	TRUE	TRUE
P1_1-CATTATCAGCATCATC-1	8038	2103	3.17243	27.7059	7	Non-classical monocytes	TRUE	TRUE
P1_1-CATTATCAGCGCTTAT-1	701	282	2.99572	2.28245	36	Smooth muscle	TRUE	TRUE
P1_1-CATTATCCAGTGGGAT-1	310	239	4.51613	20	9	Multiciliated (non-nasal)	TRUE	TRUE
P1_1-CATTATCGTAGCCTCG-1	4271	1465	2.76282	29.5949	13	CD8 T cells	TRUE	TRUE
P1_1-CATTATCGTCTCTTAT-1	137	113	5.83942	24.8175	24	EC general capillary	TRUE	TRUE
P1_1-CATTATCTCCGAGCCA-1	137	114	2.18978	13.1387	1	Alveolar macrophages	TRUE	TRUE
P1_1-CATTATCTCTTCCTTC-1	741	422	10.2564	20.3779	7	Classical monocytes	FALSE	FALSE
P1_1-CATTCGCAGGAACTGC-1	4980	1360	3.03213	42.992	13	CD4 T cells	TRUE	TRUE
P1_1-CATTCGCAGTCTCAAC-1	206	115	0.970874	3.39806	36	CD8 T cells	TRUE	TRUE
P1_1-CATTCGCAGTTAAGTG-1	1421	650	4.4335	23.1527	7	Classical monocytes	TRUE	TRUE
P1_1-CATTCGCGTCTAGCCG-1	134	108	11.9403	26.1194	24	EC general capillary	FALSE	TRUE
P1_1-CATTCGCGTCTCCCTA-1	4208	1396	4.56274	25.0951	7	Classical monocytes	TRUE	TRUE
P1_1-CATTCGCTCCTTAATC-1	7316	2235	3.02078	20.4347	7	Non-classical monocytes	TRUE	TRUE
P1_1-CATTCGCTCTACCAGA-1	6915	1563	1.90889	48.026	13	CD4 T cells	TRUE	TRUE
P1_1-CCAATCCAGCTCCTTC-1	260	175	2.69231	22.6923	17	NK cells	FALSE	TRUE
P1_1-CCAATCCCATGCTGGC-1	119	102	0.840336	14.2857	16	Smooth muscle	TRUE	TRUE
P1_1-CCAATCCTCGTACCGG-1	291	198	4.46735	26.1168	17	CD8 T cells	TRUE	TRUE
P1_1-CCACCTAAGAGCTGCA-1	169	123	2.36686	10.6509	1	Alveolar macrophages	TRUE	TRUE
P1_1-CCACCTAAGAGTAAGG-1	252	161	4.36508	30.1587	17	NK cells	FALSE	TRUE
P1_1-CCACCTAAGTAGGTGC-1	250	164	3.6	11.6	1	Alveolar macrophages	TRUE	TRUE
P1_1-CCACCTACAGCTGCAC-1	4301	1467	4.34783	33.1318	13	CD8 T cells	TRUE	TRUE
P1_1-CCACCTACATGTTCCC-1	3066	1397	4.17482	14.3509	6	NK cells	TRUE	TRUE
P1_1-CCACCTAGTAGAGGAA-1	640	323	1.40625	41.5625	17	CD4 T cells	TRUE	TRUE
P1_1-CCACCTAGTCTGCAAT-1	4875	1259	2.07179	25.0667	13	CD8 T cells	TRUE	TRUE
P1_1-CCACCTAGTGTAATGA-1	167	120	3.59281	16.1677	24	Monocyte-derived Mph	TRUE	TRUE
P1_1-CCACCTAGTTCCGGCA-1	132	103	2.27273	3.0303	36	Non-classical monocytes	TRUE	TRUE
P1_1-CCACCTATCCAGAGGA-1	5637	1439	3.88505	45.0594	13	CD4 T cells	TRUE	TRUE
P1_1-CCACGGAAGCACCGCT-1	2768	1171	3.50434	26.2645	6	NK cells	TRUE	TRUE
P1_1-CCACGGAAGGATATAC-1	361	186	3.04709	39.8892	17	B cells	FALSE	TRUE
P1_1-CCACGGAAGGGATGGG-1	6736	1999	3.72625	22.2833	7	Non-classical monocytes	TRUE	TRUE
P1_1-CCACGGAAGTGACATA-1	11163	2510	2.98307	30.6459	7	DC2	TRUE	TRUE
P1_1-CCACGGAAGTTGTCGT-1	133	108	4.51128	21.0526	24	Goblet (nasal)	TRUE	TRUE
P1_1-CCACGGACAAGCCTAT-1	156	125	3.84615	8.97436	40	Alveolar macrophages	TRUE	TRUE
P1_1-CCACGGACAGTAACGG-1	146	111	15.7534	21.9178	24	Club (nasal)	FALSE	FALSE
P1_1-CCACGGAGTCATATGC-1	6279	1553	3.20115	43.6853	34	B cells	TRUE	TRUE
P1_1-CCACGGAGTCTCTCGT-1	1441	714	9.09091	11.8668	7	Classical monocytes	TRUE	TRUE
P1_1-CCACGGAGTGACTACT-1	5246	1323	3.96493	49.39	13	CD4 T cells	TRUE	TRUE
P1_1-CCACGGAGTGCTTCTC-1	3074	1064	2.79766	34.9382	13	CD8 T cells	TRUE	TRUE
P1_1-CCACGGATCGTGGTCG-1	4469	1031	2.72992	51.2419	13	CD4 T cells	TRUE	TRUE
P1_1-CCACGGATCTATGTGG-1	259	160	3.0888	5.40541	1	Alveolar macrophages	TRUE	TRUE
P1_1-CCACTACAGCCAGTAG-1	134	100	2.23881	7.46269	40	CD8 T cells	TRUE	TRUE
P1_1-CCACTACAGTACGACG-1	3414	1256	2.34329	31.8688	13	CD8 T cells	TRUE	TRUE
P1_1-CCACTACGTCTTCTCG-1	3680	1414	2.69022	24.4565	13	CD8 T cells	TRUE	TRUE
P1_1-CCACTACGTTCATGGT-1	145	101	3.44828	26.2069	17	CD8 T cells	TRUE	TRUE
P1_1-CCACTACTCAGGCGAA-1	4879	1385	3.68928	39.2089	13	CD8 T cells	TRUE	TRUE
P1_1-CCACTACTCATCACCC-1	190	147	5.78947	25.2632	24	Suprabasal	TRUE	TRUE
P1_1-CCACTACTCTGCGGCA-1	490	295	6.12245	28.9796	17	CD4 T cells	TRUE	TRUE
P1_1-CCAGCGAAGCCACGCT-1	1785	823	9.80392	14.6779	7	Classical monocytes	TRUE	TRUE
P1_1-CCAGCGAAGCCTCGTG-1	288	163	4.51389	39.9306	17	B cells	FALSE	TRUE
P1_1-CCAGCGAAGCGCCTTG-1	1793	698	1.72895	44.1718	13	CD4 T cells	TRUE	TRUE
P1_1-CCAGCGAAGTGTCCCG-1	162	122	2.46914	8.64198	40	Alveolar macrophages	TRUE	TRUE
P1_1-CCAGCGACAACAACCT-1	125	108	2.4	11.2	4	Alveolar Mph CCL3+	FALSE	TRUE
P1_1-CCAGCGACACGGCCAT-1	148	113	2.02703	7.43243	1	Alveolar macrophages	TRUE	TRUE
P1_1-CCAGCGACACGGTGTC-1	4664	1463	3.06604	34.434	13	CD8 T cells	TRUE	TRUE
P1_1-CCAGCGACAGCTCGCA-1	220	159	3.63636	28.6364	17	CD8 T cells	TRUE	TRUE
P1_1-CCAGCGAGTAGCGCAA-1	121	105	13.2231	6.61157	17	AT1	FALSE	FALSE
P1_1-CCAGCGAGTATGAATG-1	143	110	0.699301	13.2867	4	Alveolar macrophages	TRUE	TRUE
P1_1-CCAGCGATCCAGAAGG-1	2716	1066	4.23417	31.2592	6	NK cells	TRUE	TRUE
P1_1-CCATGTCAGCTACCTA-1	177	111	3.38983	14.1243	21	AT2	TRUE	TRUE
P1_1-CCATGTCAGGCAAAGA-1	321	185	2.80374	41.7445	17	CD4 T cells	TRUE	TRUE
P1_1-CCATGTCCACATGGGA-1	357	272	1.40056	22.6891	17	CD4 T cells	TRUE	TRUE
P1_1-CCATGTCGTCGCATAT-1	486	262	7.20165	24.4856	17	CD4 T cells	TRUE	TRUE
P1_1-CCATGTCTCCCAGGTG-1	129	102	6.97674	34.8837	24	Suprabasal	TRUE	TRUE
P1_1-CCATGTCTCTAACGGT-1	430	214	5.11628	34.186	17	Basal resting	TRUE	TRUE
P1_1-CCATGTCTCTTTCCTC-1	5095	1344	3.15996	44.3572	34	B cells	TRUE	TRUE
P1_1-CCATTCGAGAAGGACA-1	4967	1348	2.35555	44.5541	13	CD4 T cells	TRUE	TRUE
P1_1-CCATTCGAGGTCGGAT-1	254	168	1.9685	37.7953	17	CD8 T cells	TRUE	TRUE
P1_1-CCATTCGAGTCAAGCG-1	4181	1322	2.36785	39.5599	13	CD4 T cells	TRUE	TRUE
P1_1-CCATTCGCAAGTAATG-1	3047	1099	2.88809	30.489	13	CD8 T cells	TRUE	TRUE
P1_1-CCATTCGCAGACGCCT-1	219	141	4.56621	13.6986	40	AT1	TRUE	TRUE
P1_1-CCATTCGGTCCGTTAA-1	3602	1169	3.91449	37.8956	13	CD4 T cells	TRUE	TRUE
P1_1-CCATTCGGTCGAAAGC-1	2196	951	7.42259	21.8124	7	Classical monocytes	TRUE	TRUE
P1_1-CCATTCGTCTTGACGA-1	116	103	4.31034	16.3793	24	Basal resting	TRUE	TRUE
P1_1-CCCAATCAGACAGGCT-1	195	135	12.3077	28.7179	24	Lymphatic EC mature	FALSE	TRUE
P1_1-CCCAATCAGCACCGCT-1	4105	1407	1.43727	30.5968	13	CD4 T cells	TRUE	TRUE
P1_1-CCCAATCAGCTGCCCA-1	159	102	1.25786	26.4151	17	CD8 T cells	TRUE	TRUE
P1_1-CCCAATCAGTCGATAA-1	125	101	2.4	25.6	24	CD4 T cells	TRUE	TRUE
P1_1-CCCAATCAGTTTAGGA-1	5447	1671	4.13071	26.4549	7	Non-classical monocytes	TRUE	TRUE
P1_1-CCCAATCCAAAGGTGC-1	508	198	1.77165	0.984252	36	Smooth muscle	TRUE	TRUE
P1_1-CCCAATCCAAGAGTCG-1	130	100	4.61538	25.3846	24	Club (nasal)	TRUE	TRUE
P1_1-CCCAATCCACACGCTG-1	3169	1349	3.75513	20.7636	6	NK cells	TRUE	TRUE
P1_1-CCCAATCCACCAGGTC-1	3348	1161	3.79331	29.2712	13	CD8 T cells	TRUE	TRUE
P1_1-CCCAATCCATGGATGG-1	155	111	0.645161	23.871	17	Basal resting	TRUE	TRUE
P1_1-CCCAGTTCAGCCTGTG-1	266	203	6.39098	16.1654	24	Goblet (nasal)	TRUE	TRUE
P1_1-CCCAGTTGTGCGGTAA-1	3338	1346	6.08149	22.2289	7	Classical monocytes	TRUE	TRUE
P1_1-CCCAGTTTCATTCACT-1	5732	1425	3.54152	45.1151	13	CD4 T cells	TRUE	TRUE
P1_1-CCCAGTTTCCGCAGTG-1	136	103	3.67647	14.7059	4	Alveolar macrophages	TRUE	TRUE
P1_1-CCCAGTTTCGTGGGAA-1	788	333	3.04569	32.3604	4	DC2	TRUE	TRUE
P1_1-CCCAGTTTCTGATTCT-1	134	102	3.73134	6.71642	40	Alveolar macrophages	TRUE	TRUE
P1_1-CCCATACAGGCGACAT-1	231	114	3.4632	25.974	17	EC general capillary	TRUE	TRUE
P1_1-CCCATACAGTCGAGTG-1	3142	1290	2.35519	24.7613	6	NK cells	TRUE	TRUE
P1_1-CCCATACCAAAGCAAT-1	255	183	1.17647	16.4706	17	CD8 T cells	TRUE	TRUE
P1_1-CCCATACGTAAGTGGC-1	143	107	3.4965	15.3846	4	EC general capillary	TRUE	TRUE
P1_1-CCCATACTCCGCGCAA-1	367	223	2.17984	34.0599	24	Basal resting	TRUE	TRUE
P1_1-CCCTCCTAGACAGAGA-1	2466	954	5.31225	18.8159	7	Classical monocytes	TRUE	TRUE
P1_1-CCCTCCTAGATCCTGT-1	142	103	5.6338	8.4507	40	Alveolar macrophages	TRUE	TRUE
P1_1-CCCTCCTCAACCGCCA-1	4342	1098	2.14187	48.0654	13	CD4 T cells	TRUE	TRUE
P1_1-CCCTCCTCACTCTGTC-1	288	174	3.125	31.5972	17	CD8 T cells	TRUE	TRUE
P1_1-CCCTCCTGTCTGCGGT-1	257	117	9.72763	1.55642	36	Basal resting	TRUE	TRUE
P1_1-CCCTCCTGTTGAACTC-1	159	123	3.77358	11.9497	1	Alveolar macrophages	TRUE	TRUE
P1_1-CCGGGATAGAAGGTTT-1	123	108	1.62602	13.8211	16	Smooth muscle	TRUE	TRUE
P1_1-CCGGGATAGATATACG-1	4756	1621	4.62574	24.6215	7	Classical monocytes	TRUE	TRUE
P1_1-CCGGGATAGCAATCTC-1	5561	1445	2.30174	48.3726	13	CD4 T cells	TRUE	TRUE
P1_1-CCGGGATGTAAATACG-1	235	156	11.0638	32.3404	24	CD8 T cells	FALSE	TRUE
P1_1-CCGGGATGTAAGGGAA-1	3168	1154	3.66162	28.8826	7	Classical monocytes	TRUE	TRUE
P1_1-CCGGGATGTACCGGCT-1	132	101	10.6061	15.1515	24	EC general capillary	FALSE	TRUE
P1_1-CCGGGATGTAGCGTAG-1	142	112	0.704225	41.5493	44	Club (nasal)	TRUE	TRUE
P1_1-CCGGGATGTCTCTTTA-1	179	142	12.8492	19.5531	24	AT1	FALSE	TRUE
P1_1-CCGGGATGTGATGATA-1	228	155	0.438596	13.1579	1	Alveolar macrophages	TRUE	TRUE
P1_1-CCGGGATGTTTGTTTC-1	4394	1398	4.39235	34.5244	13	CD8 T cells	TRUE	TRUE
P1_1-CCGGGATTCTAACTCT-1	358	218	3.35196	31.5642	17	CD4 T cells	TRUE	TRUE
P1_1-CCGGTAGCACATGGGA-1	3232	983	1.91832	45.7921	13	CD4 T cells	TRUE	TRUE
P1_1-CCGGTAGGTATGCTTG-1	322	233	5.90062	4.65839	36	Mast cells	TRUE	TRUE
P1_1-CCGGTAGTCAAACCAC-1	190	127	6.84211	27.3684	35	EC general capillary	TRUE	TRUE
P1_1-CCGTACTAGTGACTCT-1	6093	1918	2.10077	29.46	39	Plasmacytoid DCs	TRUE	TRUE
P1_1-CCGTACTCAAGTACCT-1	5202	1581	5.17109	24.5098	7	Classical monocytes	TRUE	TRUE
P1_1-CCGTACTCACAAGTAA-1	138	107	1.44928	12.3188	40	Alveolar macrophages	TRUE	TRUE
P1_1-CCGTACTCACATCCAA-1	405	240	3.95062	33.3333	17	CD8 T cells	TRUE	TRUE
P1_1-CCGTACTGTATATCCG-1	159	109	4.40252	11.9497	40	Alveolar macrophages	TRUE	TRUE
P1_1-CCGTACTGTGAGCGAT-1	4081	1020	1.98481	48.7626	13	CD4 T cells	TRUE	TRUE
P1_1-CCGTACTGTGATGTGG-1	151	117	15.2318	6.62252	17	Basal resting	FALSE	FALSE
P1_1-CCGTACTTCGCCAGCA-1	187	150	1.60428	6.95187	17	Smooth muscle	TRUE	TRUE
P1_1-CCGTACTTCGGAAATA-1	169	113	4.14201	8.87574	1	Alveolar macrophages	TRUE	TRUE
P1_1-CCGTACTTCGTATCAG-1	5906	1636	4.16526	22.7057	7	Classical monocytes	TRUE	TRUE
P1_1-CCGTACTTCTAACGGT-1	2817	1055	3.26589	33.7593	13	CD8 T cells	TRUE	TRUE
P1_1-CCGTGGAAGTGAACAT-1	253	153	2.37154	1.97628	36	Goblet (nasal)	TRUE	TRUE
P1_1-CCGTGGAGTTCAGCGC-1	1051	573	7.6118	14.3673	7	Classical monocytes	TRUE	TRUE
P1_1-CCGTGGATCACAAACC-1	2737	1148	1.71721	29.8867	13	CD4 T cells	TRUE	TRUE
P1_1-CCGTGGATCCTGCCAT-1	131	104	2.29008	16.7939	4	CD8 T cells	TRUE	TRUE
P1_1-CCGTTCACAAGGCTCC-1	172	118	13.9535	24.4186	24	CD8 T cells	FALSE	TRUE
P1_1-CCGTTCACACCGATAT-1	1170	597	10.5128	15.0427	7	Classical monocytes	FALSE	FALSE
P1_1-CCGTTCACACTTACGA-1	5388	1736	2.33853	25.9837	13	CD8 T cells	TRUE	TRUE
P1_1-CCGTTCACAGGATTGG-1	1885	831	6.79045	20.9549	7	Classical monocytes	TRUE	TRUE
P1_1-CCGTTCACATTCCTCG-1	4962	1374	2.92221	42.6844	34	B cells	TRUE	TRUE
P1_1-CCGTTCAGTATAGTAG-1	148	110	2.02703	12.8378	1	Alveolar macrophages	TRUE	TRUE
P1_1-CCGTTCATCCGCGTTT-1	196	148	3.06122	9.69388	40	Alveolar macrophages	TRUE	TRUE
P1_1-CCGTTCATCGCTTAGA-1	229	192	1.74672	17.9039	24	Club (nasal)	TRUE	TRUE
P1_1-CCGTTCATCGGTTAAC-1	3187	1259	6.84029	20.4895	7	Classical monocytes	TRUE	TRUE
P1_1-CCTAAAGAGCTCCTCT-1	3379	1266	3.2554	26.931	13	CD8 T cells	TRUE	TRUE
P1_1-CCTAAAGCACTAAGTC-1	2766	1119	2.49458	25.1988	13	CD8 T cells	TRUE	TRUE
P1_1-CCTAAAGGTAGCTGCC-1	286	179	1.74825	28.6713	17	CD4 T cells	TRUE	TRUE
P1_1-CCTAAAGGTCCAGTTA-1	135	103	2.96296	19.2593	4	Alveolar macrophages	TRUE	TRUE
P1_1-CCTAAAGTCACATAGC-1	174	133	5.17241	15.5172	40	EC general capillary	TRUE	TRUE
P1_1-CCTAAAGTCGTATCAG-1	166	138	5.42169	31.9277	21	CD8 T cells	TRUE	TRUE
P1_1-CCTACACAGCGTTCCG-1	163	133	14.1104	6.13497	17	CD4 T cells	FALSE	FALSE
P1_1-CCTACACCACAACGTT-1	121	103	1.65289	34.7107	21	DC2	TRUE	TRUE
P1_1-CCTACACCATGAGCGA-1	2947	992	3.49508	37.7672	34	B cells	TRUE	TRUE
P1_1-CCTACACGTGGACGAT-1	318	185	0	34.2767	24	Suprabasal	TRUE	TRUE
P1_1-CCTACACGTTATCCGA-1	356	206	1.1236	36.5169	17	CD8 T cells	TRUE	TRUE
P1_1-CCTACACGTTTGACAC-1	4324	1220	1.57262	40.7493	13	CD4 T cells	TRUE	TRUE
P1_1-CCTACACTCAACGCTA-1	5841	1519	2.8591	41.4826	34	B cells	TRUE	TRUE
P1_1-CCTACACTCCAAACAC-1	4587	1459	1.85306	34.3144	13	CD4 T cells	TRUE	TRUE
P1_1-CCTACCAAGACCTTTG-1	402	243	4.47761	31.3433	17	CD8 T cells	TRUE	TRUE
P1_1-CCTACCACACGCGAAA-1	239	176	3.34728	24.2678	17	CD4 T cells	TRUE	TRUE
P1_1-CCTACCACAGTTCATG-1	141	109	4.25532	29.078	17	Plasma cells	TRUE	TRUE
P1_1-CCTACCACATGAACCT-1	5182	1272	2.89464	48.9	13	CD4 T cells	TRUE	TRUE
P1_1-CCTACCAGTCCGTTAA-1	126	105	7.14286	12.6984	4	EC general capillary	TRUE	TRUE
P1_1-CCTACCAGTGAGGGTT-1	5105	1575	3.25171	34.6131	13	CD4 T cells	TRUE	TRUE
P1_1-CCTACCAGTGATAAAC-1	3828	1451	5.64263	17.5026	7	Non-classical monocytes	TRUE	TRUE
P1_1-CCTACCAGTTCCTCCA-1	186	110	3.76344	2.15054	36	CD8 T cells	TRUE	TRUE
P1_1-CCTACCATCGGTCCGA-1	4307	1359	5.50267	24.7504	7	Classical monocytes	TRUE	TRUE
P1_1-CCTACCATCGTAGGTT-1	4426	1474	4.60913	26.8188	7	Classical monocytes	TRUE	TRUE
P1_1-CCTACCATCTAACTCT-1	1485	539	1.07744	1.0101	36	Smooth muscle	TRUE	TRUE
P1_1-CCTACCATCTGGAGCC-1	146	115	3.42466	7.53425	40	Alveolar macrophages	TRUE	TRUE
P1_1-CCTAGCTAGCGATTCT-1	3646	1141	2.27647	39.0839	13	CD4 T cells	TRUE	TRUE
P1_1-CCTAGCTCACCCATGG-1	3074	1102	3.77358	25.797	34	B cells	TRUE	TRUE
P1_1-CCTAGCTGTACTTAGC-1	3351	1172	4.38675	32.7365	13	CD8 T cells	TRUE	TRUE
P1_1-CCTAGCTGTCTAGCGC-1	3117	1005	4.13859	39.3969	34	B cells	TRUE	TRUE
P1_1-CCTAGCTTCAGAGGTG-1	4354	1439	2.84796	27.2853	7	Classical monocytes	TRUE	TRUE
P1_1-CCTAGCTTCCTAGAAC-1	1509	736	8.21736	18.8204	7	Classical monocytes	TRUE	TRUE
P1_1-CCTAGCTTCGGCGGTT-1	4655	1179	2.7927	47.1536	13	CD4 T cells	TRUE	TRUE
P1_1-CCTATTACAAAGCGGT-1	3008	1175	3.82314	29.6543	13	CD8 T cells	TRUE	TRUE
P1_1-CCTATTACAGCCAGAA-1	4600	1193	2.30435	45.2391	13	CD4 T cells	TRUE	TRUE
P1_1-CCTATTAGTACCTACA-1	3150	1077	2.09524	36.5714	13	CD4 T cells	TRUE	TRUE
P1_1-CCTATTAGTAGGCTGA-1	8306	1767	1.45678	1.25211	36	Smooth muscle	TRUE	TRUE
P1_1-CCTATTAGTGCCTGCA-1	3716	1314	3.09473	24.9731	13	CD8 T cells	TRUE	TRUE
P1_1-CCTCAGTAGAATCTCC-1	510	285	12.3529	16.0784	17	CD8 T cells	FALSE	FALSE
P1_1-CCTCAGTCACAGTCGC-1	4894	1310	2.90151	43.257	13	CD4 T cells	TRUE	TRUE
P1_1-CCTCAGTCACCACGTG-1	4286	1427	3.61643	26.4816	7	Classical monocytes	TRUE	TRUE
P1_1-CCTCAGTCATCGATTG-1	232	157	3.01724	28.0172	17	CD8 T cells	TRUE	TRUE
P1_1-CCTCAGTGTGAAATCA-1	3226	1202	1.7359	28.2393	13	CD8 T cells	TRUE	TRUE
P1_1-CCTCAGTGTTAAAGAC-1	2968	1082	4.88544	23.8881	7	Classical monocytes	TRUE	TRUE
P1_1-CCTCAGTGTTAAAGTG-1	3199	1125	2.2507	30.7596	13	CD8 T cells	TRUE	TRUE
P1_1-CCTCAGTGTTGGACCC-1	1988	834	6.38833	23.34	13	CD8 T cells	TRUE	TRUE
P1_1-CCTCAGTTCCTCAATT-1	164	114	3.65854	4.87805	40	Alveolar macrophages	TRUE	TRUE
P1_1-CCTCAGTTCGCCAGCA-1	3649	1100	3.28857	40.148	13	CD8 T cells	TRUE	TRUE
P1_1-CCTCAGTTCGGCTTGG-1	3999	1490	2.55064	27.957	6	NK cells	TRUE	TRUE
P1_1-CCTCAGTTCGTAGATC-1	4401	1183	2.54488	46.6485	13	CD4 T cells	TRUE	TRUE
P1_1-CCTCTGACAAGCCATT-1	350	191	2.28571	40	17	CD4 T cells	TRUE	TRUE
P1_1-CCTCTGACACAAGTAA-1	2914	1052	8.37337	25.326	7	Classical monocytes	TRUE	TRUE
P1_1-CCTCTGACACAGACAG-1	4463	1362	2.15102	33.7889	13	CD8 T cells	TRUE	TRUE
P1_1-CCTCTGACACTGCCAG-1	387	252	5.94315	17.3127	24	Suprabasal	TRUE	TRUE
P1_1-CCTCTGAGTAAACACA-1	125	112	1.6	23.2	24	Suprabasal	TRUE	TRUE
P1_1-CCTCTGAGTATAGTAG-1	2763	1329	1.9182	18.4944	6	NK cells	TRUE	TRUE
P1_1-CCTCTGAGTGAGGGAG-1	2492	934	3.77207	39.687	34	B cells	TRUE	TRUE
P1_1-CCTCTGAGTGATAAAC-1	3254	1235	7.49846	21.512	7	Classical monocytes	TRUE	TRUE
P1_1-CCTCTGATCACTTCAT-1	170	127	1.17647	10	1	Alveolar macrophages	TRUE	TRUE
P1_1-CCTCTGATCATCTGTT-1	152	115	6.57895	17.7632	24	Club (nasal)	TRUE	TRUE
P1_1-CCTCTGATCGCAAACT-1	337	149	6.23145	0.890208	36	Non-classical monocytes	TRUE	TRUE
P1_1-CCTTACGAGATCCGAG-1	205	121	3.90244	14.1463	40	Alveolar macrophages	TRUE	TRUE
P1_1-CCTTACGAGCAGATCG-1	7129	2059	1.31856	32.5151	39	Plasmacytoid DCs	TRUE	TRUE
P1_1-CCTTACGAGGGAACGG-1	159	118	1.88679	30.8176	17	CD8 T cells	TRUE	TRUE
P1_1-CCTTACGAGGGTTCCC-1	3809	1333	2.2053	31.7669	13	CD8 T cells	TRUE	TRUE
P1_1-CCTTACGCAGCCAATT-1	4686	115	0	0.832266	40	EC general capillary	TRUE	TRUE
P1_1-CCTTACGGTAAGGATT-1	456	201	6.14035	37.7193	17	B cells	TRUE	TRUE
P1_1-CCTTACGGTCAGAGGT-1	5098	1561	4.08003	28.7564	7	Classical monocytes	TRUE	TRUE
P1_1-CCTTACGGTCGTTGTA-1	316	230	4.11392	4.74684	17	Mast cells	TRUE	TRUE
P1_1-CCTTACGGTTACGACT-1	3638	1426	3.07861	25.481	6	NK cells	TRUE	TRUE
P1_1-CCTTACGGTTCAGGCC-1	4348	1393	5.22079	31.9687	13	CD8 T cells	TRUE	TRUE
P1_1-CCTTACGGTTGCGCAC-1	4564	1209	2.45399	48.1814	13	CD4 T cells	TRUE	TRUE
P1_1-CCTTACGGTTTGTTGG-1	148	118	3.37838	8.10811	40	Non-classical monocytes	TRUE	TRUE
P1_1-CCTTCCCAGATACACA-1	1339	636	17.7745	4.92905	7	Classical monocytes	FALSE	FALSE
P1_1-CCTTCCCAGCCTCGTG-1	202	133	2.47525	29.2079	17	CD8 T cells	TRUE	TRUE
P1_1-CCTTCCCCAAATCCGT-1	3776	1224	4.63453	32.786	13	CD8 T cells	TRUE	TRUE
P1_1-CCTTCCCCACCAGTTA-1	130	100	5.38462	10.7692	40	Alveolar macrophages	TRUE	TRUE
P1_1-CCTTCCCCACGGCGTT-1	1512	518	2.57937	45.6349	34	B cells	TRUE	TRUE
P1_1-CCTTCCCCATCATCCC-1	3485	1252	3.90244	26.0832	13	CD8 T cells	TRUE	TRUE
P1_1-CCTTCCCGTATCAGTC-1	4474	1586	5.34198	24.4077	7	Classical monocytes	TRUE	TRUE
P1_1-CCTTCCCTCGTAGATC-1	4485	1206	1.64994	46.8896	13	CD4 T cells	TRUE	TRUE
P1_1-CCTTCCCTCGTGACAT-1	7256	1681	1.87431	47.4642	13	CD4 T cells	TRUE	TRUE
P1_1-CCTTCCCTCTCTGAGA-1	4176	1390	3.47222	31.9205	13	CD8 T cells	TRUE	TRUE
P1_1-CCTTCGAAGATGGGTC-1	145	120	6.2069	13.7931	9	CD8 T cells	TRUE	TRUE
P1_1-CCTTCGAAGGCATGGT-1	5451	114	0.0366905	0.642084	40	Club (nasal)	TRUE	TRUE
P1_1-CCTTCGACAACACGCC-1	154	132	4.54545	6.49351	17	CD4 T cells	TRUE	TRUE
P1_1-CCTTCGACATGGTAGG-1	3558	1207	2.52951	34.0079	13	CD4 T cells	TRUE	TRUE
P1_1-CCTTCGATCGCCTGTT-1	127	100	1.5748	14.1732	1	EC general capillary	TRUE	TRUE
P1_1-CCTTTCTAGAAACCAT-1	6125	1622	2.69388	40.9959	13	CD4 T cells	TRUE	TRUE
P1_1-CCTTTCTCAGTCGATT-1	265	180	0	28.3019	17	CD8 T cells	TRUE	TRUE
P1_1-CCTTTCTGTAGCGTAG-1	1651	724	4.11872	21.7444	7	Classical monocytes	TRUE	TRUE
P1_1-CCTTTCTGTGTTTGGT-1	3570	1302	2.29692	25.9384	13	CD8 T cells	TRUE	TRUE
P1_1-CCTTTCTTCAGGCAAG-1	346	175	4.62428	45.3757	17	B cells	FALSE	TRUE
P1_1-CCTTTCTTCAGTTCGA-1	144	116	2.77778	7.63889	1	DC2	TRUE	TRUE
P1_1-CGAACATAGACTTTCG-1	3897	1385	4.10572	26.2766	13	CD8 T cells	TRUE	TRUE
P1_1-CGAACATCAAACGCGA-1	4030	1324	6.82382	24.268	7	Classical monocytes	TRUE	TRUE
P1_1-CGAACATCAAGCCTAT-1	4970	1218	2.01207	48.5513	13	CD4 T cells	TRUE	TRUE
P1_1-CGAACATCAATAACGA-1	164	122	8.53659	33.5366	17	CD4 T cells	TRUE	TRUE
P1_1-CGAACATCACAGAGGT-1	3395	1103	3.77025	37.349	13	CD8 T cells	TRUE	TRUE
P1_1-CGAACATCAGTTAACC-1	1290	701	9.30233	16.124	7	Classical monocytes	TRUE	TRUE
P1_1-CGAACATCATTTCACT-1	753	469	7.70252	21.7795	24	Suprabasal	TRUE	TRUE
P1_1-CGAACATGTCCATCCT-1	9708	2401	2.35888	34.5591	13	CD4 T cells	TRUE	TRUE
P1_1-CGAACATGTCCCTTGT-1	1609	753	4.35053	28.527	34	B cells	TRUE	TRUE
P1_1-CGAACATGTTGCGCAC-1	144	116	6.25	29.8611	24	AT2	TRUE	TRUE
P1_1-CGAACATGTTTGCATG-1	122	108	9.83607	29.5082	24	CD8 T cells	TRUE	TRUE
P1_1-CGAACATTCCACGCAG-1	4298	1141	2.46626	44.5323	13	CD4 T cells	TRUE	TRUE
P1_1-CGAACATTCTCCAACC-1	5180	1264	1.75676	47.3745	13	CD4 T cells	TRUE	TRUE
P1_1-CGAATGTAGGACCACA-1	146	118	3.42466	16.4384	24	Goblet (nasal)	TRUE	TRUE
P1_1-CGAATGTAGGTGTGGT-1	215	131	20.4651	26.5116	24	EC general capillary	FALSE	FALSE
P1_1-CGAATGTAGTATCTCG-1	204	140	0.980392	13.7255	17	NK cells	FALSE	TRUE
P1_1-CGAATGTAGTGCCATT-1	135	107	8.14815	30.3704	24	CD8 T cells	TRUE	TRUE
P1_1-CGAATGTCACATAACC-1	4528	1331	3.53357	39.1564	13	CD8 T cells	TRUE	TRUE
P1_1-CGAATGTCACTGCCAG-1	6487	1403	1.24865	52.2584	13	CD4 T cells	TRUE	TRUE
P1_1-CGAATGTCATCAGTAC-1	158	102	1.26582	10.7595	4	Alveolar macrophages	TRUE	TRUE
P1_1-CGAATGTGTAGGGACT-1	3213	1235	5.75786	22.3778	7	Classical monocytes	TRUE	TRUE
P1_1-CGAATGTTCCACTCCA-1	5712	1821	3.27381	15.5287	7	Non-classical monocytes	TRUE	TRUE
P1_1-CGAATGTTCGACCAGC-1	175	128	1.14286	7.42857	40	Non-classical monocytes	TRUE	TRUE
P1_1-CGACCTTCACGAAACG-1	153	103	1.96078	0.653595	36	AT1	TRUE	TRUE
P1_1-CGACCTTCAGCTGCAC-1	220	142	0	31.3636	17	CD4 T cells	TRUE	TRUE
P1_1-CGACCTTGTCATGCCG-1	6439	1833	4.5504	23.249	7	Non-classical monocytes	TRUE	TRUE
P1_1-CGACCTTGTGACCAAG-1	200	127	4	3.5	36	Basal resting	TRUE	TRUE
P1_1-CGACCTTGTGTCAATC-1	393	252	3.81679	24.4275	17	CD8 T cells	TRUE	TRUE
P1_1-CGACCTTTCACCGTAA-1	244	180	0.409836	16.3934	17	CD8 T cells	TRUE	TRUE
P1_1-CGACCTTTCATCACCC-1	1792	654	2.23214	1.39509	36	Smooth muscle	TRUE	TRUE
P1_1-CGACCTTTCGCATGAT-1	5288	1629	4.46293	23.3926	7	Classical monocytes	TRUE	TRUE
P1_1-CGACTTCAGAGTAAGG-1	4686	1369	4.18267	38.6684	13	CD8 T cells	TRUE	TRUE
P1_1-CGACTTCAGTTACGGG-1	208	164	3.36538	26.4423	24	Club (nasal)	TRUE	TRUE
P1_1-CGACTTCCAGCTGTGC-1	6784	1739	3.06604	40.4629	34	B cells	TRUE	TRUE
P1_1-CGACTTCGTAAGAGAG-1	2711	756	5.31169	47.9897	13	CD4 T cells	TRUE	TRUE
P1_1-CGACTTCTCCAGAAGG-1	502	316	0	30.2789	17	CD8 T cells	TRUE	TRUE
P1_1-CGACTTCTCGCATGAT-1	3239	1276	6.05125	22.3835	7	Classical monocytes	TRUE	TRUE
P1_1-CGACTTCTCGTTTATC-1	465	305	9.67742	10.5376	7	Classical monocytes	TRUE	TRUE
P1_1-CGAGAAGAGTCTCGGC-1	187	159	1.60428	18.1818	24	Club (nasal)	TRUE	TRUE
P1_1-CGAGAAGCACGGCCAT-1	3781	1310	3.01508	26.3158	13	CD8 T cells	TRUE	TRUE
P1_1-CGAGAAGCATGTAAGA-1	6326	1375	2.71894	40.3414	24	Suprabasal	TRUE	TRUE
P1_1-CGAGAAGGTAAATGTG-1	2596	1143	2.85054	21.6102	6	NK cells	TRUE	TRUE
P1_1-CGAGAAGGTCGCCATG-1	5537	1429	2.42008	44.1936	13	CD4 T cells	TRUE	TRUE
P1_1-CGAGAAGGTCTCTTTA-1	3518	1502	3.09835	22.2285	6	NK cells	TRUE	TRUE
P1_1-CGAGAAGGTGATAAAC-1	152	110	4.60526	8.55263	40	EC general capillary	TRUE	TRUE
P1_1-CGAGAAGGTTAAGAAC-1	2125	891	1.6	20.6118	24	Suprabasal	TRUE	TRUE
P1_1-CGAGAAGTCGTGGACC-1	3200	1211	3.1875	33.5312	13	CD8 T cells	TRUE	TRUE
P1_1-CGAGAAGTCTCCCTGA-1	131	118	4.58015	18.3206	9	Multiciliated (non-nasal)	TRUE	TRUE
P1_1-CGAGAAGTCTCTAGGA-1	3164	1168	4.07712	30.2465	24	Suprabasal	TRUE	TRUE
P1_1-CGAGAAGTCTTGAGGT-1	3306	1158	2.29885	35.8439	13	CD8 T cells	TRUE	TRUE
P1_1-CGAGAAGTCTTGCAAG-1	691	390	14.7612	4.92041	13	CD8 T cells	FALSE	FALSE
P1_1-CGAGCACAGGCGATAC-1	3810	1013	2.96588	47.3753	13	CD4 T cells	TRUE	TRUE
P1_1-CGAGCACAGGGTGTGT-1	144	110	2.77778	21.5278	40	DC2	TRUE	TRUE
P1_1-CGAGCACCACACCGCA-1	2570	1023	4.4358	18.7549	7	Classical monocytes	TRUE	TRUE
P1_1-CGAGCACCAGGTGCCT-1	162	138	3.08642	17.284	24	Multiciliated (non-nasal)	TRUE	TRUE
P1_1-CGAGCACGTAGGGTAC-1	118	101	4.23729	20.339	21	Goblet (nasal)	TRUE	TRUE
P1_1-CGAGCACGTCATACTG-1	415	254	5.78313	11.5663	17	NK cells	TRUE	TRUE
P1_1-CGAGCACGTCGGCATC-1	142	111	0.704225	6.33803	24	Monocyte-derived Mph	TRUE	TRUE
P1_1-CGAGCACGTGCACTTA-1	3255	963	2.39631	44.7926	34	B cells	TRUE	TRUE
P1_1-CGAGCACGTTGAGTTC-1	3215	1252	5.97201	23.297	7	Classical monocytes	TRUE	TRUE
P1_1-CGAGCACTCAGTTAGC-1	740	254	0.540541	5	35	Plasma cells	TRUE	TRUE
P1_1-CGAGCACTCATTCACT-1	4485	1443	3.29989	33.8685	13	CD8 T cells	TRUE	TRUE
P1_1-CGAGCACTCTTAGAGC-1	2817	1198	3.12389	25.2396	6	NK cells	TRUE	TRUE
P1_1-CGAGCCAAGTAGATGT-1	205	156	3.41463	23.9024	24	EC arterial	TRUE	TRUE
P1_1-CGAGCCAAGTGTTAGA-1	3970	1389	5.84383	23.9295	7	Classical monocytes	TRUE	TRUE
P1_1-CGAGCCACAAACCCAT-1	887	439	5.4115	25.9301	7	Classical monocytes	TRUE	TRUE
P1_1-CGAGCCACAGAGTGTG-1	262	148	3.81679	39.6947	17	DC2	TRUE	TRUE
P1_1-CGAGCCACAGTCAGAG-1	178	134	0	19.6629	17	CD8 T cells	TRUE	TRUE
P1_1-CGAGCCACATGCAACT-1	5257	1255	1.44569	50.2568	13	CD4 T cells	TRUE	TRUE
P1_1-CGAGCCAGTGCAACTT-1	2312	380	0.648789	8.56401	35	Plasma cells	TRUE	TRUE
P1_1-CGAGCCAGTGGGTCAA-1	4600	1249	2.26087	46.6522	13	CD4 T cells	TRUE	TRUE
P1_1-CGAGCCATCAGTGTTG-1	6090	1316	2.43021	6.74877	6	NK cells	TRUE	TRUE
P1_1-CGAGCCATCTTCGGTC-1	363	231	1.10193	21.4876	24	Suprabasal	TRUE	TRUE
P1_1-CGATCGGAGACAGAGA-1	203	140	3.94089	10.3448	1	Alveolar macrophages	TRUE	TRUE
P1_1-CGATCGGCACACCGAC-1	189	139	2.6455	11.1111	40	Alveolar macrophages	TRUE	TRUE
P1_1-CGATCGGGTGATAAGT-1	4391	1188	2.45958	46.6409	13	CD4 T cells	TRUE	TRUE
P1_1-CGATCGGGTGCACCAC-1	4801	1073	2.06207	51.9892	13	CD4 T cells	TRUE	TRUE
P1_1-CGATCGGGTTCTCATT-1	182	115	2.74725	36.2637	17	B cells	FALSE	TRUE
P1_1-CGATCGGTCTGATTCT-1	3351	1018	2.77529	39.9881	34	B cells	TRUE	TRUE
P1_1-CGATGGCAGAGGTTGC-1	182	121	3.84615	11.5385	40	Alveolar macrophages	TRUE	TRUE
P1_1-CGATGGCAGCCACGTC-1	143	110	4.1958	11.8881	4	EC general capillary	TRUE	TRUE
P1_1-CGATGGCCAAACCTAC-1	5475	1678	4.85845	25.6621	7	Non-classical monocytes	TRUE	TRUE
P1_1-CGATGGCCAATAAGCA-1	1362	670	5.50661	18.7225	7	Classical monocytes	TRUE	TRUE
P1_1-CGATGGCCAGTAAGAT-1	346	195	1.44509	1.7341	36	Smooth muscle	TRUE	TRUE
P1_1-CGATGGCCATAGTAAG-1	4216	1442	3.463	29.1983	13	CD8 T cells	TRUE	TRUE
P1_1-CGATGGCCATCGATTG-1	150	104	7.33333	45.3333	17	Club (nasal)	TRUE	TRUE
P1_1-CGATGGCGTTAAGGGC-1	4989	1307	2.92644	43.9367	34	B cells	TRUE	TRUE
P1_1-CGATGGCGTTGATTGC-1	3668	1072	1.66303	45.7743	13	CD4 T cells	TRUE	TRUE
P1_1-CGATGTAAGACTAGGC-1	5579	1411	3.62072	46.6033	13	CD4 T cells	TRUE	TRUE
P1_1-CGATGTACACAGACAG-1	165	109	1.21212	9.09091	1	Alveolar macrophages	TRUE	TRUE
P1_1-CGATGTACACAGGAGT-1	3350	1253	2.65672	32.4478	13	CD8 T cells	TRUE	TRUE
P1_1-CGATGTACATGGTAGG-1	3341	1242	5.59713	21.311	7	Classical monocytes	TRUE	TRUE
P1_1-CGATGTAGTGTATGGG-1	160	108	0.625	5	1	Alveolar macrophages	TRUE	TRUE
P1_1-CGATGTATCATGTAGC-1	3963	1260	4.81958	37.9006	13	CD4 T cells	TRUE	TRUE
P1_1-CGATTGAAGAAACGCC-1	160	116	5.625	11.875	4	Alveolar macrophages	TRUE	TRUE
P1_1-CGATTGAAGACAAGCC-1	4092	1113	3.39687	46.5298	13	CD4 T cells	TRUE	TRUE
P1_1-CGATTGAAGCTAACAA-1	177	141	3.38983	36.1582	21	Classical monocytes	TRUE	TRUE
P1_1-CGATTGAAGTAGTGCG-1	3997	1254	2.12659	38.9542	13	CD4 T cells	TRUE	TRUE
P1_1-CGATTGACAAATTGCC-1	3079	1148	6.0734	25.8201	7	Classical monocytes	TRUE	TRUE
P1_1-CGATTGACACTTAACG-1	1138	602	7.2935	8.6116	7	Classical monocytes	TRUE	TRUE
P1_1-CGATTGACAGTGACAG-1	4173	1395	4.31344	29.5231	13	CD8 T cells	TRUE	TRUE
P1_1-CGATTGAGTGCCTGGT-1	1040	568	11.4423	10.6731	7	Classical monocytes	FALSE	FALSE
P1_1-CGATTGATCGACAGCC-1	272	222	1.47059	20.5882	24	Basal resting	TRUE	TRUE
P1_1-CGATTGATCTGACCTC-1	1953	771	2.20174	35.7911	13	CD8 T cells	TRUE	TRUE
P1_1-CGCCAAGAGTTAGCGG-1	193	135	2.59067	37.8238	17	CD4 T cells	TRUE	TRUE
P1_1-CGCCAAGCAAACTGTC-1	1683	790	3.6839	22.9352	7	Classical monocytes	TRUE	TRUE
P1_1-CGCCAAGCACACTGCG-1	1754	705	12.9989	16.3626	34	B cells	FALSE	FALSE
P1_1-CGCCAAGCAGCTTAAC-1	182	140	2.74725	16.4835	40	Alveolar macrophages	TRUE	TRUE
P1_1-CGCCAAGGTCACCTAA-1	5936	1283	1.61725	54.2284	13	CD4 T cells	TRUE	TRUE
P1_1-CGCCAAGGTCCAAGTT-1	7030	2099	2.97297	23.6984	7	Classical monocytes	TRUE	TRUE
P1_1-CGCCAAGGTCCGAACC-1	766	356	9.79112	4.047	6	NK cells	TRUE	TRUE
P1_1-CGCCAAGGTCTCATCC-1	266	151	2.63158	37.594	17	CD4 T cells	TRUE	TRUE
P1_1-CGCCAAGTCACAACGT-1	4996	1101	2.22178	51.3211	13	CD4 T cells	TRUE	TRUE
P1_1-CGCCAAGTCCAGTAGT-1	135	107	16.2963	19.2593	24	Basal resting	FALSE	FALSE
P1_1-CGCCAAGTCTGGTGTA-1	4034	1245	1.23946	42.3649	13	CD4 T cells	TRUE	TRUE
P1_1-CGCGGTAAGTTGAGAT-1	656	410	8.53659	14.939	7	Classical monocytes	TRUE	TRUE
P1_1-CGCGGTATCAGCTCTC-1	135	118	1.48148	14.8148	2	Club (nasal)	TRUE	TRUE
P1_1-CGCGGTATCCTCATTA-1	2981	1135	4.62932	25.1258	7	Classical monocytes	TRUE	TRUE
P1_1-CGCGGTATCGCTGATA-1	9929	2572	3.06174	28.5628	13	CD4 T cells	TRUE	TRUE
P1_1-CGCGGTATCGTCTGAA-1	7144	2068	4.54927	23.2503	7	Classical monocytes	TRUE	TRUE
P1_1-CGCGGTATCTACTATC-1	3055	1144	4.94272	17.1195	7	Classical monocytes	TRUE	TRUE
P1_1-CGCGTTTAGTGATCGG-1	3376	1210	3.5545	35.16	13	CD8 T cells	TRUE	TRUE
P1_1-CGCGTTTCAGGACGTA-1	225	165	8.44444	28	24	CD8 T cells	TRUE	TRUE
P1_1-CGCGTTTTCGGTGTCG-1	714	472	0.420168	14.1457	24	AT2 proliferating	TRUE	TRUE
P1_1-CGCGTTTTCTGTACGA-1	221	159	3.16742	31.6742	17	NK cells	FALSE	TRUE
P1_1-CGCGTTTTCTTAGAGC-1	149	120	1.34228	14.7651	16	Smooth muscle	TRUE	TRUE
P1_1-CGCTATCAGCTGATAA-1	3893	1316	3.72463	34.8574	13	CD8 T cells	TRUE	TRUE
P1_1-CGCTATCAGGAGTACC-1	4267	1118	2.34357	47.1994	13	CD4 T cells	TRUE	TRUE
P1_1-CGCTATCGTTATCGGT-1	4674	1203	2.58879	47.9247	13	CD4 T cells	TRUE	TRUE
P1_1-CGCTATCTCAGCTTAG-1	9191	1993	2.57861	47.9273	13	CD4 T cells	TRUE	TRUE
P1_1-CGCTATCTCGCCAGCA-1	4443	1188	3.82624	44.8346	34	B cells	TRUE	TRUE
P1_1-CGCTATCTCTGCCAGG-1	4119	1186	2.57344	42.486	13	CD4 T cells	TRUE	TRUE
P1_1-CGCTGGAAGGAATGGA-1	273	190	1.4652	14.2857	17	CD8 T cells	TRUE	TRUE
P1_1-CGCTGGAAGGACACCA-1	3968	1354	2.14214	33.6694	13	CD4 T cells	TRUE	TRUE
P1_1-CGCTGGAAGGACAGAA-1	3463	1281	1.99249	32.6018	13	CD8 T cells	TRUE	TRUE
P1_1-CGCTGGAAGTGTACTC-1	163	116	3.68098	14.1104	4	Alveolar macrophages	TRUE	TRUE
P1_1-CGCTGGACAAGCTGTT-1	246	157	1.62602	34.1463	17	CD4 T cells	TRUE	TRUE
P1_1-CGCTGGACAAGTACCT-1	2478	999	3.10734	26.4326	13	CD8 T cells	TRUE	TRUE
P1_1-CGCTGGACACCGGAAA-1	1209	580	8.933	13.9785	7	Classical monocytes	TRUE	TRUE
P1_1-CGCTGGACACTTCGAA-1	3976	1373	2.23843	28.8984	13	CD8 T cells	TRUE	TRUE
P1_1-CGCTGGACAGCGTTCG-1	158	119	8.86076	31.0127	24	Club (nasal)	TRUE	TRUE
P1_1-CGCTGGACAGTCACTA-1	182	133	4.94505	12.0879	40	Alveolar macrophages	TRUE	TRUE
P1_1-CGCTGGACATCCGTGG-1	153	118	2.61438	7.18954	40	Non-classical monocytes	TRUE	TRUE
P1_1-CGCTGGAGTAACGTTC-1	3027	1075	3.76611	36.67	13	CD8 T cells	TRUE	TRUE
P1_1-CGCTGGAGTCTAAACC-1	141	114	0.70922	2.83688	36	EC general capillary	TRUE	TRUE
P1_1-CGCTGGAGTGTGACCC-1	3800	1195	3.5	41.3684	13	CD4 T cells	TRUE	TRUE
P1_1-CGCTGGATCGTAGATC-1	178	136	2.80899	28.0899	17	CD8 T cells	TRUE	TRUE
P1_1-CGCTTCACAAGCCTAT-1	2612	1111	3.44564	17.8407	13	CD4 T cells	TRUE	TRUE
P1_1-CGCTTCACAAGCGTAG-1	4550	1395	5.49451	29.1429	7	Classical monocytes	TRUE	TRUE
P1_1-CGCTTCACAGTGGGAT-1	204	153	1.47059	23.5294	17	CD8 T cells	TRUE	TRUE
P1_1-CGCTTCACAGTTCATG-1	169	123	4.14201	15.9763	4	CD8 T cells	TRUE	TRUE
P1_1-CGCTTCACATCACAAC-1	108	100	5.55556	22.2222	17	Basal resting	TRUE	TRUE
P1_1-CGCTTCACATGGTCTA-1	2874	1054	5.18441	15.7272	7	Classical monocytes	TRUE	TRUE
P1_1-CGCTTCACATGTAAGA-1	793	287	1.76545	0.882724	36	Smooth muscle	TRUE	TRUE
P1_1-CGCTTCACATTAACCG-1	183	154	1.0929	20.765	16	Basal resting	TRUE	TRUE
P1_1-CGCTTCAGTAGCGCAA-1	2330	938	5.66524	23.3047	7	Classical monocytes	TRUE	TRUE
P1_1-CGCTTCAGTCAACATC-1	3614	1115	2.79469	39.5407	13	CD4 T cells	TRUE	TRUE
P1_1-CGCTTCATCTTTACAC-1	2614	933	3.06044	35.2716	13	CD8 T cells	TRUE	TRUE
P1_1-CGGACACAGAAGAAGC-1	160	111	7.5	10.625	40	Alveolar macrophages	TRUE	TRUE
P1_1-CGGACACAGACCGGAT-1	197	119	1.52284	1.01523	36	Multiciliated (non-nasal)	TRUE	TRUE
P1_1-CGGACACAGCGTAATA-1	2603	850	2.88129	42.6047	13	CD4 T cells	TRUE	TRUE
P1_1-CGGACACCAACACCCG-1	125	110	1.6	28	24	EC venous systemic	TRUE	TRUE
P1_1-CGGACACGTCCCGACA-1	3110	1297	3.08682	21.1576	6	NK cells	TRUE	TRUE
P1_1-CGGACACGTTAAGACA-1	4576	1511	4.69843	23.8199	7	Classical monocytes	TRUE	TRUE
P1_1-CGGACACTCAGTGCAT-1	286	185	2.0979	40.2098	17	CD8 T cells	TRUE	TRUE
P1_1-CGGACACTCATAAAGG-1	226	152	9.29204	23.8938	24	EC general capillary	TRUE	TRUE
P1_1-CGGACACTCCTTGGTC-1	525	338	7.61905	10.4762	7	Classical monocytes	TRUE	TRUE
P1_1-CGGACACTCGTTTGCC-1	258	189	4.65116	13.9535	24	Goblet (nasal)	TRUE	TRUE
P1_1-CGGACGTAGAAACGCC-1	6525	1940	3.87739	21.8084	7	Non-classical monocytes	TRUE	TRUE
P1_1-CGGACGTAGATGCCTT-1	3551	1031	3.09772	43.9594	34	B cells	TRUE	TRUE
P1_1-CGGACGTAGCCGATTT-1	3154	1253	2.82181	26.4743	13	CD8 T cells	TRUE	TRUE
P1_1-CGGACGTCATGGAATA-1	188	141	3.19149	38.8298	21	Basal resting	TRUE	TRUE
P1_1-CGGACGTCATGGTTGT-1	2904	1190	5.2686	22.7273	6	NK cells	TRUE	TRUE
P1_1-CGGACGTGTAATCACC-1	2540	978	3.89764	31.8504	13	CD8 T cells	TRUE	TRUE
P1_1-CGGACGTGTCTCTCGT-1	9450	130	0	0.656085	40	Club (nasal)	TRUE	TRUE
P1_1-CGGACGTGTCTGATCA-1	148	110	6.08108	6.75676	4	EC general capillary	TRUE	TRUE
P1_1-CGGACGTGTGTTAAGA-1	920	450	1.30435	36.9565	13	CD8 T cells	TRUE	TRUE
P1_1-CGGACGTGTTATCACG-1	2421	1080	3.55225	23.544	6	NK cells	TRUE	TRUE
P1_1-CGGACGTTCAAACGGG-1	189	130	1.5873	10.582	40	Alveolar macrophages	TRUE	TRUE
P1_1-CGGACGTTCCCTTGCA-1	3887	1260	2.98431	33.9594	13	CD8 T cells	TRUE	TRUE
P1_1-CGGACGTTCTAAGCCA-1	1866	836	5.78778	19.8285	7	Classical monocytes	TRUE	TRUE
P1_1-CGGACTGAGGGCATGT-1	1175	451	1.53191	47.9149	13	CD4 T cells	TRUE	TRUE
P1_1-CGGACTGAGTGACTCT-1	4092	1252	3.95894	36.828	13	CD8 T cells	TRUE	TRUE
P1_1-CGGACTGCACCTATCC-1	4675	1232	2.78075	47.0802	13	CD4 T cells	TRUE	TRUE
P1_1-CGGACTGCATGCAACT-1	295	188	10.5085	27.7966	24	Multiciliated (non-nasal)	TRUE	TRUE
P1_1-CGGACTGGTGCACGAA-1	214	165	2.80374	25.7009	24	EC general capillary	TRUE	TRUE
P1_1-CGGACTGTCCTGCTTG-1	264	168	0.757576	1.13636	36	EC general capillary	TRUE	TRUE
P1_1-CGGACTGTCGGTTCGG-1	267	160	3.74532	2.24719	36	Multiciliated (non-nasal)	TRUE	TRUE
P1_1-CGGACTGTCTGCTGCT-1	356	193	1.1236	26.6854	17	NK cells	FALSE	TRUE
P1_1-CGGAGCTAGTTAAGTG-1	2702	1073	4.77424	20.9474	7	Classical monocytes	TRUE	TRUE
P1_1-CGGAGCTGTCGACTGC-1	179	138	4.46927	21.7877	17	B cells	FALSE	TRUE
P1_1-CGGAGCTGTCTAAACC-1	6052	1837	3.76735	26.8176	7	Classical monocytes	TRUE	TRUE
P1_1-CGGAGCTGTGACCAAG-1	144	115	6.25	36.1111	24	Basal resting	TRUE	TRUE
P1_1-CGGAGCTGTGAGTGAC-1	2558	1145	3.75293	24.0422	6	NK cells	TRUE	TRUE
P1_1-CGGAGCTTCAACACTG-1	3605	1200	2.30236	33.8696	13	CD8 T cells	TRUE	TRUE
P1_1-CGGAGCTTCACGCATA-1	141	106	3.5461	48.227	21	DC2	TRUE	TRUE
P1_1-CGGAGCTTCTCCAACC-1	6729	2034	2.97221	22.3213	7	Non-classical monocytes	TRUE	TRUE
P1_1-CGGAGCTTCTGGTATG-1	4748	1360	3.95956	29.9073	7	Classical monocytes	TRUE	TRUE
P1_1-CGGAGTCAGCTAACAA-1	248	184	7.25806	24.5968	24	Basal resting	TRUE	TRUE
P1_1-CGGAGTCAGGATATAC-1	1011	512	9.0999	10.6825	7	Classical monocytes	TRUE	TRUE
P1_1-CGGAGTCGTAAGTAGT-1	4425	1497	2.77966	32.2938	13	CD4 T cells	TRUE	TRUE
P1_1-CGGAGTCGTGTGTGCC-1	4326	1404	4.36893	25.4045	7	Classical monocytes	TRUE	TRUE
P1_1-CGGAGTCTCAAACCAC-1	4518	1469	1.94776	34.4843	13	CD8 T cells	TRUE	TRUE
P1_1-CGGAGTCTCATGGTCA-1	166	114	2.40964	9.63855	1	Alveolar macrophages	TRUE	TRUE
P1_1-CGGAGTCTCTAAGCCA-1	3369	1205	2.1965	30.9587	13	CD8 T cells	TRUE	TRUE
P1_1-CGGCTAGAGCTAACAA-1	2143	933	3.40644	20.9053	7	Classical monocytes	TRUE	TRUE
P1_1-CGGCTAGCACCAGCAC-1	2426	342	0.700742	7.00742	35	Plasma cells	TRUE	TRUE
P1_1-CGGCTAGCAGTAAGCG-1	5769	1448	2.04542	46.3859	13	CD4 T cells	TRUE	TRUE
P1_1-CGGCTAGGTCTACCTC-1	167	123	3.59281	8.98204	1	CD8 T cells	TRUE	TRUE
P1_1-CGGCTAGTCACTTCAT-1	8612	2393	3.92476	20.8546	7	Non-classical monocytes	TRUE	TRUE
P1_1-CGGCTAGTCTAACCGA-1	5048	1336	3.70444	45.1268	13	CD4 T cells	TRUE	TRUE
P1_1-CGGCTAGTCTATCCCG-1	198	129	3.0303	1.0101	36	CD8 T cells	TRUE	TRUE
P1_1-CGGGTCAAGCCACTAT-1	4924	1227	1.52315	50.9139	13	CD4 T cells	TRUE	TRUE
P1_1-CGGGTCAAGTACGCGA-1	3035	1203	4.31631	27.4465	6	NK cells	TRUE	TRUE
P1_1-CGGGTCAAGTCCAGGA-1	2996	1123	4.80641	28.0374	13	CD8 T cells	TRUE	TRUE
P1_1-CGGGTCACACGGTGTC-1	190	133	1.05263	33.1579	17	Basal resting	TRUE	TRUE
P1_1-CGGGTCACAGCTATTG-1	2397	952	4.46391	23.1539	7	Classical monocytes	TRUE	TRUE
P1_1-CGGGTCACATTCCTCG-1	3319	1252	2.53088	30.1898	13	CD8 T cells	TRUE	TRUE
P1_1-CGGGTCACATTGGTAC-1	3597	1175	3.75313	37.6981	13	CD8 T cells	TRUE	TRUE
P1_1-CGGGTCAGTATATGGA-1	3413	1318	3.72107	24.8462	6	NK cells	TRUE	TRUE
P1_1-CGGGTCAGTATTCTCT-1	1104	475	30.4348	2.98913	7	Classical monocytes	FALSE	FALSE
P1_1-CGGGTCAGTCAAAGCG-1	871	249	0.688863	14.1217	35	Plasma cells	TRUE	TRUE
P1_1-CGGGTCAGTTCGGGCT-1	4189	1093	2.2201	49.3435	13	CD4 T cells	TRUE	TRUE
P1_1-CGGGTCAGTTGGGACA-1	3049	1384	3.21417	21.4497	6	NK cells	TRUE	TRUE
P1_1-CGGGTCATCAGAGCTT-1	172	121	2.32558	39.5349	17	EC general capillary	TRUE	TRUE
P1_1-CGGGTCATCAGTTCGA-1	206	155	1.94175	26.699	17	CD8 T cells	TRUE	TRUE
P1_1-CGGTTAAAGCCAGGAT-1	2661	1246	3.11913	19.6167	6	NK cells	TRUE	TRUE
P1_1-CGGTTAAAGCTCCTTC-1	2174	782	5.61178	31.0488	13	CD8 T cells	TRUE	TRUE
P1_1-CGGTTAACACTATCTT-1	6318	1715	3.18139	43.2732	34	B cells	TRUE	TRUE
P1_1-CGGTTAACAGATCCAT-1	150	111	8	16	24	CD8 T cells	TRUE	TRUE
P1_1-CGGTTAACATACCATG-1	212	161	1.88679	28.7736	24	AT1	TRUE	TRUE
P1_1-CGGTTAAGTCGCGGTT-1	2644	1215	2.76097	24.3949	13	NK cells	TRUE	TRUE
P1_1-CGGTTAAGTGCAGACA-1	1009	547	7.4331	15.1635	7	Classical monocytes	TRUE	TRUE
P1_1-CGGTTAATCAACGGCC-1	293	193	3.75427	33.1058	17	CD8 T cells	TRUE	TRUE
P1_1-CGGTTAATCTTAGCCC-1	202	135	2.9703	30.6931	17	CD8 T cells	TRUE	TRUE
P1_1-CGTAGCGAGTAGATGT-1	199	113	2.01005	1.50754	36	CD8 T cells	TRUE	TRUE
P1_1-CGTAGCGAGTGTGAAT-1	3696	1279	2.51623	31.1688	13	CD8 T cells	TRUE	TRUE
P1_1-CGTAGCGGTATCTGCA-1	150	102	1.33333	30	17	CD8 T cells	TRUE	TRUE
P1_1-CGTAGCGGTCTCGTTC-1	4439	1578	5.04618	21.5139	7	Classical monocytes	TRUE	TRUE
P1_1-CGTAGCGGTGTGCGTC-1	3519	1199	4.12049	38.9599	13	NK cells	TRUE	TRUE
P1_1-CGTAGCGTCATGTCCC-1	127	100	12.5984	24.4094	24	Non-classical monocytes	FALSE	TRUE
P1_1-CGTAGCGTCCTATGTT-1	211	172	5.6872	9.00474	17	Mast cells	TRUE	TRUE
P1_1-CGTAGGCAGGAGTACC-1	264	117	2.65152	3.0303	36	Smooth muscle	TRUE	TRUE
P1_1-CGTAGGCAGTGAAGAG-1	4007	1113	1.74694	47.417	13	CD4 T cells	TRUE	TRUE
P1_1-CGTAGGCGTCACCCAG-1	2094	940	3.0086	15.8548	7	Classical monocytes	TRUE	TRUE
P1_1-CGTAGGCGTCTCCCTA-1	3232	1151	3.55817	32.302	13	CD8 T cells	TRUE	TRUE
P1_1-CGTAGGCTCCGCGTTT-1	3214	1206	4.72931	16.8326	7	Classical monocytes	TRUE	TRUE
P1_1-CGTAGGCTCTTCATGT-1	2906	1083	3.06263	27.9078	7	Classical monocytes	TRUE	TRUE
P1_1-CGTCACTAGAGGACGG-1	4675	1349	3.59358	42.8663	13	CD8 T cells	TRUE	TRUE
P1_1-CGTCACTAGCAAATCA-1	4283	1206	3.47887	42.5169	13	CD4 T cells	TRUE	TRUE
P1_1-CGTCACTAGTGGGCTA-1	1751	787	2.45574	29.1262	6	NK cells	TRUE	TRUE
P1_1-CGTCACTCAATGAAAC-1	147	120	1.36054	19.0476	24	EC general capillary	TRUE	TRUE
P1_1-CGTCACTTCAAACAAG-1	4027	1071	2.35908	47.8768	34	B cells	TRUE	TRUE
P1_1-CGTCACTTCACAATGC-1	159	112	4.40252	8.80503	40	Alveolar macrophages	TRUE	TRUE
P1_1-CGTCAGGAGATGGGTC-1	1234	624	8.02269	20.8266	7	Classical monocytes	TRUE	TRUE
P1_1-CGTCAGGAGTAGGCCA-1	3960	1260	5.22727	36.1364	13	CD8 T cells	TRUE	TRUE
P1_1-CGTCAGGCAAGTTGTC-1	3409	1066	3.7841	38.545	13	CD8 T cells	TRUE	TRUE
P1_1-CGTCAGGCACCAGCAC-1	224	169	4.01786	21.875	17	CD8 T cells	TRUE	TRUE
P1_1-CGTCAGGCACTCTGTC-1	3585	1170	4.04463	35.8717	13	CD8 T cells	TRUE	TRUE
P1_1-CGTCAGGCATCGGACC-1	2562	1057	3.66901	28.6495	13	CD4 T cells	TRUE	TRUE
P1_1-CGTCAGGGTCATATGC-1	2617	1146	2.63661	23.7295	6	NK cells	TRUE	TRUE
P1_1-CGTCAGGGTCGCGTGT-1	2457	971	4.7619	30.3215	13	CD8 T cells	TRUE	TRUE
P1_1-CGTCAGGGTCTGGTCG-1	4789	1205	2.04636	48.8202	13	CD4 T cells	TRUE	TRUE
P1_1-CGTCAGGTCGGCTACG-1	9496	2601	4.88627	28.7174	13	CD4 T cells	TRUE	TRUE
P1_1-CGTCAGGTCGTGACAT-1	3178	1385	6.79673	17.5897	7	Non-classical monocytes	TRUE	TRUE
P1_1-CGTCCATCAATGGATA-1	117	101	5.98291	20.5128	24	Basal resting	TRUE	TRUE
P1_1-CGTCCATCATATGCTG-1	3536	1221	5.14706	22.8507	7	Classical monocytes	TRUE	TRUE
P1_1-CGTCCATGTAGCTCCG-1	4099	1040	1.9029	50.7441	13	CD4 T cells	TRUE	TRUE
P1_1-CGTCCATTCGAATCCA-1	138	111	2.89855	13.7681	40	Alveolar macrophages	TRUE	TRUE
P1_1-CGTCTACAGTTGAGAT-1	137	112	4.37956	13.1387	4	Alveolar macrophages	TRUE	TRUE
P1_1-CGTCTACCATCTATGG-1	233	133	1.71674	35.1931	17	CD8 T cells	TRUE	TRUE
P1_1-CGTCTACCATGCAACT-1	3523	1203	2.92364	30.0312	13	CD8 T cells	TRUE	TRUE
P1_1-CGTCTACGTACAAGTA-1	3038	1343	1.71165	18.3344	6	NK cells	TRUE	TRUE
P1_1-CGTCTACGTATTCGTG-1	2782	1052	2.26456	32.0992	13	CD8 T cells	TRUE	TRUE
P1_1-CGTCTACTCGACGGAA-1	143	104	1.3986	10.4895	40	Suprabasal	TRUE	TRUE
P1_1-CGTGAGCCAAAGGAAG-1	9400	2344	2.75532	25.9574	7	Non-classical monocytes	TRUE	TRUE
P1_1-CGTGAGCCACTTACGA-1	5278	1319	1.76203	48.8064	13	CD4 T cells	TRUE	TRUE
P1_1-CGTGAGCCAGCGAACA-1	154	109	4.54545	5.84416	1	Alveolar macrophages	TRUE	TRUE
P1_1-CGTGAGCCATGCGCAC-1	3874	1244	2.78782	37.4032	13	CD4 T cells	TRUE	TRUE
P1_1-CGTGAGCCATGGTCTA-1	2938	1038	4.73111	34.3771	13	CD8 T cells	TRUE	TRUE
P1_1-CGTGAGCGTCACACGC-1	150	106	2.66667	33.3333	17	CD8 T cells	TRUE	TRUE
P1_1-CGTGAGCTCAATCTCT-1	240	158	1.66667	32.9167	17	CD4 T cells	TRUE	TRUE
P1_1-CGTGAGCTCACATACG-1	1401	667	11.6345	14.8465	7	Classical monocytes	FALSE	FALSE
P1_1-CGTGAGCTCCTAGAAC-1	126	101	4.7619	10.3175	40	Alveolar macrophages	TRUE	TRUE
P1_1-CGTGAGCTCTATGTGG-1	7752	2154	4.61816	20.8978	7	Non-classical monocytes	TRUE	TRUE
P1_1-CGTGAGCTCTGATTCT-1	160	126	1.875	33.125	17	CD8 T cells	TRUE	TRUE
P1_1-CGTGAGCTCTGCAGTA-1	189	117	6.87831	48.1481	17	B cells	FALSE	TRUE
P1_1-CGTGAGCTCTTAGAGC-1	4203	1444	3.99714	24.1494	7	Classical monocytes	TRUE	TRUE
P1_1-CGTGTAAAGGAGTAGA-1	1869	813	7.38363	18.2451	7	Classical monocytes	TRUE	TRUE
P1_1-CGTGTAAGTAAACACA-1	243	148	3.7037	1.23457	36	CD8 T cells	TRUE	TRUE
P1_1-CGTGTAAGTACTCAAC-1	3210	1064	4.51713	35.4829	13	CD8 T cells	TRUE	TRUE
P1_1-CGTGTAAGTAGAGGAA-1	2856	1163	1.85574	28.2913	13	CD8 T cells	TRUE	TRUE
P1_1-CGTGTAAGTTATCCGA-1	238	143	1.68067	2.94118	36	CD8 T cells	TRUE	TRUE
P1_1-CGTGTAAGTTGTGGAG-1	3542	1285	2.31508	32.044	13	CD8 T cells	TRUE	TRUE
P1_1-CGTGTAATCAAAGACA-1	427	227	7.96253	17.096	17	CD8 T cells	TRUE	TRUE
P1_1-CGTGTAATCAGCGATT-1	207	130	16.4251	13.0435	7	EC general capillary	FALSE	FALSE
P1_1-CGTGTCTAGACTACAA-1	3056	1195	4.45026	25.8508	24	Suprabasal	TRUE	TRUE
P1_1-CGTGTCTAGGGATCTG-1	3558	988	1.40528	46.0652	13	CD4 T cells	TRUE	TRUE
P1_1-CGTGTCTCAACTGCTA-1	114	101	3.50877	16.6667	4	EC venous pulmonary	TRUE	TRUE
P1_1-CGTGTCTCACATGGGA-1	2758	1060	0.97897	36.2582	13	CD4 T cells	TRUE	TRUE
P1_1-CGTGTCTCAGTGGGAT-1	127	109	0	29.9213	24	Suprabasal	TRUE	TRUE
P1_1-CGTGTCTCATCCGGGT-1	155	142	1.29032	14.1935	24	Basal resting	TRUE	TRUE
P1_1-CGTGTCTGTGACTACT-1	3965	1377	5.29634	24.3632	7	Classical monocytes	TRUE	TRUE
P1_1-CGTGTCTTCAATAAGG-1	2858	1204	2.62421	24.6676	13	CD8 T cells	TRUE	TRUE
P1_1-CGTGTCTTCTTGCCGT-1	250	161	5.6	0.4	36	Smooth muscle	TRUE	TRUE
P1_1-CGTTAGAAGACAGACC-1	3331	1042	3.4224	44.341	34	B cells	TRUE	TRUE
P1_1-CGTTAGAAGTGTGAAT-1	260	188	3.84615	20	17	NK cells	FALSE	TRUE
P1_1-CGTTAGAGTCCGTTAA-1	3304	1299	2.99637	27.6029	6	NK cells	TRUE	TRUE
P1_1-CGTTAGAGTGTTTGGT-1	7803	2122	3.46021	23.2603	7	Non-classical monocytes	TRUE	TRUE
P1_1-CGTTAGAGTTCCACGG-1	3853	113	0	0.311446	40	Multiciliated (non-nasal)	TRUE	TRUE
P1_1-CGTTAGAGTTGCTCCT-1	2280	955	4.60526	19.8246	7	Classical monocytes	TRUE	TRUE
P1_1-CGTTAGATCAAACCAC-1	4437	1311	3.44828	42.4837	34	B cells	TRUE	TRUE
P1_1-CGTTAGATCAACGAAA-1	316	226	3.16456	21.519	17	CD4 T cells	TRUE	TRUE
P1_1-CGTTCTGAGAATTCCC-1	3131	1395	2.87448	18.6522	6	NK cells	TRUE	TRUE
P1_1-CGTTCTGCAAATCCGT-1	5023	1520	4.65857	28.27	7	Classical monocytes	TRUE	TRUE
P1_1-CGTTCTGCAAGGACTG-1	217	146	5.52995	29.9539	17	CD4 T cells	TRUE	TRUE
P1_1-CGTTCTGCATATACCG-1	7327	2231	3.73959	20.8407	7	Classical monocytes	TRUE	TRUE
P1_1-CGTTCTGGTCGCTTCT-1	253	170	1.18577	30.4348	17	Goblet (nasal)	TRUE	TRUE
P1_1-CGTTCTGGTTCACGGC-1	3990	1304	4.38596	26.416	7	Classical monocytes	TRUE	TRUE
P1_1-CGTTCTGTCACATACG-1	162	113	1.23457	19.1358	4	Classical monocytes	TRUE	TRUE
P1_1-CGTTCTGTCCCTGACT-1	186	137	13.4409	20.9677	24	AT1	FALSE	TRUE
P1_1-CGTTCTGTCTGAAAGA-1	189	134	2.6455	12.6984	36	CD8 T cells	TRUE	TRUE
P1_1-CGTTGGGCAAGTAATG-1	3137	1043	4.01658	37.9662	13	CD8 T cells	TRUE	TRUE
P1_1-CGTTGGGCAGCATGAG-1	145	104	0	8.27586	40	Alveolar macrophages	TRUE	TRUE
P1_1-CGTTGGGGTCACAAGG-1	3562	1452	2.80741	21.3363	6	NK cells	TRUE	TRUE
P1_1-CGTTGGGGTGAGGGTT-1	142	108	2.8169	6.33803	1	Alveolar macrophages	TRUE	TRUE
P1_1-CGTTGGGGTGATAAGT-1	5781	1354	4.09964	47.362	13	CD4 T cells	TRUE	TRUE
P1_1-CGTTGGGGTGTGTGCC-1	4643	1341	3.38143	44.7986	13	CD4 T cells	TRUE	TRUE
P1_1-CGTTGGGGTTGTCGCG-1	201	140	5.97015	18.9055	40	Alveolar macrophages	TRUE	TRUE
P1_1-CGTTGGGTCATCTGCC-1	5334	1459	1.93101	44.0007	13	CD4 T cells	TRUE	TRUE
P1_1-CTAACTTAGCGACGTA-1	5814	1591	3.02718	43.2405	13	CD4 T cells	TRUE	TRUE
P1_1-CTAACTTAGCGATATA-1	2996	1196	2.1028	30.1402	13	CD8 T cells	TRUE	TRUE
P1_1-CTAACTTAGTAGGTGC-1	5887	1502	2.70087	46.6621	13	CD4 T cells	TRUE	TRUE
P1_1-CTAACTTAGTGGGATC-1	2638	1194	3.29795	20.4701	6	NK cells	TRUE	TRUE
P1_1-CTAACTTAGTGGGCTA-1	312	121	0.641026	19.2308	35	Plasma cells	TRUE	TRUE
P1_1-CTAACTTGTTCCGTCT-1	157	118	5.73248	13.3758	40	Alveolar macrophages	TRUE	TRUE
P1_1-CTAACTTGTTGAGTTC-1	1295	697	5.09653	7.33591	13	CD8 T cells	TRUE	TRUE
P1_1-CTAACTTTCTGATACG-1	4156	1471	2.95958	24.8797	13	CD8 T cells	TRUE	TRUE
P1_1-CTAAGACAGGGCATGT-1	189	135	2.6455	11.1111	1	Alveolar macrophages	TRUE	TRUE
P1_1-CTAAGACCAGACAGGT-1	206	169	3.8835	7.28155	17	EC venous systemic	TRUE	TRUE
P1_1-CTAAGACCATCGGTTA-1	197	144	10.6599	9.64467	7	Classical monocytes	FALSE	FALSE
P1_1-CTAAGACGTAACGACG-1	4026	1128	1.44064	45.1813	13	CD4 T cells	TRUE	TRUE
P1_1-CTAAGACGTGAGGGTT-1	2989	1251	1.87354	20.5754	13	CD8 T cells	TRUE	TRUE
P1_1-CTAAGACGTTGTACAC-1	9716	2526	3.63318	19.5965	7	Non-classical monocytes	TRUE	TRUE
P1_1-CTAAGACTCCGAAGAG-1	2780	1102	7.80576	23.5612	7	Classical monocytes	TRUE	TRUE
P1_1-CTAAGACTCTGTCCGT-1	206	148	3.8835	14.0777	40	Alveolar macrophages	TRUE	TRUE
P1_1-CTAATGGAGCGTAGTG-1	7646	2075	3.64897	23.1494	7	Non-classical monocytes	TRUE	TRUE
P1_1-CTAATGGAGTACGATA-1	1440	686	10.4167	12.0833	7	Classical monocytes	FALSE	FALSE
P1_1-CTAATGGCAGAAGCAC-1	6084	1549	3.10651	43.2446	13	CD4 T cells	TRUE	TRUE
P1_1-CTAATGGCAGCGTAAG-1	3749	1356	3.38757	31.5017	13	CD8 T cells	TRUE	TRUE
P1_1-CTAATGGGTAGGCTGA-1	3251	934	3.1375	44.171	34	B cells	TRUE	TRUE
P1_1-CTAATGGGTCGATTGT-1	126	103	0.793651	15.873	16	Smooth muscle	TRUE	TRUE
P1_1-CTAATGGGTCGCTTCT-1	3075	1170	4.94309	16.8455	7	Classical monocytes	TRUE	TRUE
P1_1-CTAATGGTCACGGTTA-1	2676	1096	3.32586	26.3453	13	CD4 T cells	TRUE	TRUE
P1_1-CTAATGGTCTACTCAT-1	4008	1260	3.19361	35.8533	13	CD8 T cells	TRUE	TRUE
P1_1-CTAATGGTCTCAACTT-1	3249	1167	3.9089	33.4564	13	CD8 T cells	TRUE	TRUE
P1_1-CTACACCAGGAACTGC-1	4354	1123	2.2508	45.6132	13	CD4 T cells	TRUE	TRUE
P1_1-CTACACCCAAGTCTGT-1	858	351	3.2634	37.9953	17	CD4 T cells	TRUE	TRUE
P1_1-CTACACCCACCGGAAA-1	4168	1163	1.17562	43.738	13	CD4 T cells	TRUE	TRUE
P1_1-CTACACCCACTTCTGC-1	3685	1398	5.78019	22.7137	7	Classical monocytes	TRUE	TRUE
P1_1-CTACACCTCAGCTCTC-1	5743	1357	2.24621	47.7103	13	CD4 T cells	TRUE	TRUE
P1_1-CTACATTAGAAGGTTT-1	180	133	2.77778	10.5556	40	Alveolar macrophages	TRUE	TRUE
P1_1-CTACATTGTCTCCATC-1	3510	1295	2.53561	29.0028	13	CD8 T cells	TRUE	TRUE
P1_1-CTACATTGTTTGTTGG-1	6085	1423	2.76089	51.1093	13	CD4 T cells	TRUE	TRUE
P1_1-CTACATTTCCCAAGTA-1	6799	2072	3.26519	22.3709	7	Non-classical monocytes	TRUE	TRUE
P1_1-CTACCCAAGCGGATCA-1	250	166	2.4	35.2	17	CD8 T cells	TRUE	TRUE
P1_1-CTACCCAAGCTAAGAT-1	5428	1577	2.28445	38.1356	13	CD4 T cells	TRUE	TRUE
P1_1-CTACCCAAGCTTATCG-1	3631	1300	2.45112	30.4599	13	CD8 T cells	TRUE	TRUE
P1_1-CTACCCAAGGCCCTTG-1	5736	1577	2.51046	40.9693	13	CD4 T cells	TRUE	TRUE
P1_1-CTACCCACACGGTTTA-1	312	208	3.52564	21.4744	17	NK cells	TRUE	TRUE
P1_1-CTACCCACAGATTGCT-1	225	169	8.88889	20	24	EC general capillary	TRUE	TRUE
P1_1-CTACCCACAGCATGAG-1	18188	2913	2.3587	25.6048	7	DC2	TRUE	TRUE
P1_1-CTACCCACATCACCCT-1	3901	1418	2.25583	24.6603	13	CD8 T cells	TRUE	TRUE
P1_1-CTACCCAGTGAGGGAG-1	2257	946	6.86752	16.7479	7	Classical monocytes	TRUE	TRUE
P1_1-CTACCCAGTGCTGTAT-1	8051	1734	2.81953	49.6584	13	CD4 T cells	TRUE	TRUE
P1_1-CTACCCATCTGAGGGA-1	5862	1862	3.51416	30.3651	6	NK cells	TRUE	TRUE
P1_1-CTACCCATCTTGCATT-1	954	529	5.24109	16.7715	7	Classical monocytes	TRUE	TRUE
P1_1-CTACGTCAGCTATGCT-1	232	150	3.01724	27.5862	17	CD8 T cells	TRUE	TRUE
P1_1-CTACGTCCACCCTATC-1	3255	1177	5.83717	21.1674	7	Classical monocytes	TRUE	TRUE
P1_1-CTACGTCCAGTATAAG-1	121	102	4.95868	23.9669	24	Club (nasal)	TRUE	TRUE
P1_1-CTACGTCGTCTCCATC-1	344	212	8.13953	13.0814	7	Classical monocytes	TRUE	TRUE
P1_1-CTACGTCGTGAGGCTA-1	128	102	9.375	25.7812	24	EC general capillary	TRUE	TRUE
P1_1-CTACGTCGTGCTGTAT-1	1518	661	1.91041	37.3518	13	CD8 T cells	TRUE	TRUE
P1_1-CTACGTCTCGGATGTT-1	3103	1193	4.44731	29.3587	13	CD8 T cells	TRUE	TRUE
P1_1-CTAGAGTAGAATTGTG-1	4377	1398	3.15284	38.9993	13	CD4 T cells	TRUE	TRUE
P1_1-CTAGAGTAGACTACAA-1	3729	1217	3.24484	38.9112	13	CD8 T cells	TRUE	TRUE
P1_1-CTAGAGTAGATATGCA-1	4054	1375	3.30538	31.5244	13	CD8 T cells	TRUE	TRUE
P1_1-CTAGAGTAGTACTTGC-1	130	102	0	17.6923	17	CD8 T cells	TRUE	TRUE
P1_1-CTAGAGTCAGCCACCA-1	225	178	4.88889	23.5556	24	Adventitial fibroblasts	TRUE	TRUE
P1_1-CTAGAGTCAGGAACGT-1	4597	1455	3.48053	39.8956	13	CD4 T cells	TRUE	TRUE
P1_1-CTAGAGTCATGCTGGC-1	3893	1164	2.77421	43.8222	13	CD4 T cells	TRUE	TRUE
P1_1-CTAGAGTTCAACGGGA-1	226	159	1.32743	23.0088	24	CD8 T cells	TRUE	TRUE
P1_1-CTAGAGTTCCTCCTAG-1	3916	1381	3.37079	22.1655	7	Classical monocytes	TRUE	TRUE
P1_1-CTAGCCTAGCCAACAG-1	4619	1310	3.00931	43.2128	13	CD4 T cells	TRUE	TRUE
P1_1-CTAGCCTAGGAACTGC-1	4215	1332	1.92171	33.2622	13	CD8 T cells	TRUE	TRUE
P1_1-CTAGCCTAGTCAAGCG-1	5240	118	0.0381679	0.629771	40	EC general capillary	TRUE	TRUE
P1_1-CTAGCCTCACATGGGA-1	5328	1303	3.003	48.1982	13	CD4 T cells	TRUE	TRUE
P1_1-CTAGCCTTCAGGCGAA-1	166	117	3.01205	13.253	4	Alveolar macrophages	TRUE	TRUE
P1_1-CTAGCCTTCCGAGCCA-1	3755	1338	4.36751	23.4354	7	Non-classical monocytes	TRUE	TRUE
P1_1-CTAGCCTTCCTTTCGG-1	8255	2357	3.87644	19.2247	7	Non-classical monocytes	TRUE	TRUE
P1_1-CTAGTGAAGACTACAA-1	295	212	9.49153	14.9153	24	AT1	TRUE	TRUE
P1_1-CTAGTGACAAGTAATG-1	211	148	3.79147	27.4882	17	CD8 T cells	TRUE	TRUE
P1_1-CTAGTGACACAGATTC-1	184	114	4.34783	2.17391	36	Smooth muscle	TRUE	TRUE
P1_1-CTAGTGACAGTCAGCC-1	2666	1124	2.32558	24.8312	6	NK cells	TRUE	TRUE
P1_1-CTAGTGAGTATCGCAT-1	334	214	5.38922	26.6467	17	CD8 T cells	TRUE	TRUE
P1_1-CTAGTGAGTCTCTCTG-1	2333	862	3.85769	38.0197	13	CD8 T cells	TRUE	TRUE
P1_1-CTAGTGAGTGTGGCTC-1	4523	1104	1.76874	49.5025	13	CD4 T cells	TRUE	TRUE
P1_1-CTCACACAGACAAGCC-1	130	106	2.30769	13.8462	4	Multiciliated (non-nasal)	TRUE	TRUE
P1_1-CTCACACAGACGACGT-1	500	289	2	27.8	17	NK cells	TRUE	TRUE
P1_1-CTCACACAGAGATGAG-1	197	149	0	22.8426	4	DC2	TRUE	TRUE
P1_1-CTCACACAGGCACATG-1	5648	1755	3.43484	26.7882	7	Classical monocytes	TRUE	TRUE
P1_1-CTCACACCAATGACCT-1	3485	1225	4.36155	27.4032	13	CD8 T cells	TRUE	TRUE
P1_1-CTCACACCAGACAAGC-1	2336	1008	2.01199	24.2723	6	NK cells	TRUE	TRUE
P1_1-CTCACACCAGCGATCC-1	4557	1854	3.29164	24.8628	6	NK cells	TRUE	TRUE
P1_1-CTCACACCATTCTTAC-1	176	130	2.27273	11.3636	40	Alveolar macrophages	TRUE	TRUE
P1_1-CTCACACGTCCGAATT-1	210	156	3.33333	15.7143	1	Alveolar macrophages	TRUE	TRUE
P1_1-CTCACACGTGCAGACA-1	231	182	1.2987	22.5108	24	EC general capillary	TRUE	TRUE
P1_1-CTCACACGTGTGCCTG-1	7657	2208	4.68852	22.8941	7	Classical monocytes	TRUE	TRUE
P1_1-CTCACACTCAAACAAG-1	206	160	7.76699	23.7864	24	Basal resting	TRUE	TRUE
P1_1-CTCACACTCCCTCAGT-1	3907	1231	2.63629	39.3908	13	CD4 T cells	TRUE	TRUE
P1_1-CTCACACTCCTAAGTG-1	395	295	1.51899	12.9114	16	Pericytes	TRUE	TRUE
P1_1-CTCACACTCTTAGCCC-1	142	113	2.11268	7.04225	1	Alveolar macrophages	TRUE	TRUE
P1_1-CTCAGAAAGACAGACC-1	3412	1227	2.52052	35.3751	13	CD8 T cells	TRUE	TRUE
P1_1-CTCAGAAAGAGTAATC-1	1712	281	0.759346	6.7757	35	Plasma cells	TRUE	TRUE
P1_1-CTCAGAAAGAGTCTGG-1	1545	701	7.11974	21.8123	7	Classical monocytes	TRUE	TRUE
P1_1-CTCAGAAAGCTAAGAT-1	4818	1617	3.27937	24.5538	7	Classical monocytes	TRUE	TRUE
P1_1-CTCAGAACACAAGCCC-1	322	221	2.79503	23.2919	17	CD8 T cells	TRUE	TRUE
P1_1-CTCAGAACACAGACAG-1	7086	146	0	0.112899	40	Multiciliated (non-nasal)	TRUE	TRUE
P1_1-CTCAGAAGTAGCGCTC-1	3346	1155	4.1841	38.5834	13	CD8 T cells	TRUE	TRUE
P1_1-CTCAGAAGTAGGCATG-1	289	224	4.15225	24.2215	24	Basal resting	TRUE	TRUE
P1_1-CTCAGAAGTGACGGTA-1	4250	1428	4.68235	24.0235	7	Classical monocytes	TRUE	TRUE
P1_1-CTCAGAATCATAAAGG-1	247	172	0	30.3644	24	Basal resting	TRUE	TRUE
P1_1-CTCAGAATCCGAATGT-1	183	136	1.63934	10.929	1	Alveolar macrophages	TRUE	TRUE
P1_1-CTCAGAATCGGCGCAT-1	186	127	1.6129	1.07527	36	CD8 T cells	TRUE	TRUE
P1_1-CTCAGAATCTCAACTT-1	400	281	3	22	17	CD8 T cells	TRUE	TRUE
P1_1-CTCATTAAGCCCAATT-1	194	155	1.54639	22.1649	24	Club (nasal)	TRUE	TRUE
P1_1-CTCATTAAGGCTCATT-1	322	168	2.48447	44.7205	17	CD4 T cells	TRUE	TRUE
P1_1-CTCATTAAGTAGCGGT-1	3277	1260	4.11962	29.8749	6	NK cells	TRUE	TRUE
P1_1-CTCATTAAGTTGAGTA-1	4657	1111	1.41722	52.0077	13	CD4 T cells	TRUE	TRUE
P1_1-CTCATTACATCGGGTC-1	4173	1124	3.11526	17.7091	7	Classical monocytes	TRUE	TRUE
P1_1-CTCATTACATGGTCTA-1	136	100	3.67647	5.14706	40	DC2	TRUE	TRUE
P1_1-CTCATTACATGTAAGA-1	123	110	0	14.6341	24	EC general capillary	TRUE	TRUE
P1_1-CTCATTATCACCCGAG-1	138	104	0	34.058	24	EC general capillary	TRUE	TRUE
P1_1-CTCCTAGAGCAATATG-1	5272	1462	2.48483	42.7921	13	CD4 T cells	TRUE	TRUE
P1_1-CTCCTAGAGCAGACTG-1	208	132	2.40385	14.9038	1	Alveolar macrophages	TRUE	TRUE
P1_1-CTCCTAGCAGTAGAGC-1	146	113	12.3288	25.3425	24	Club (nasal)	FALSE	TRUE
P1_1-CTCCTAGCATGGAATA-1	3573	1216	3.02267	36.0481	13	CD8 T cells	TRUE	TRUE
P1_1-CTCCTAGGTATAGGGC-1	3839	1284	3.98541	37.0669	13	CD8 T cells	TRUE	TRUE
P1_1-CTCCTAGGTATATGGA-1	195	146	0.512821	44.1026	21	Basal resting	TRUE	TRUE
P1_1-CTCGAAAAGAATGTGT-1	3409	1130	3.54943	38.017	13	CD4 T cells	TRUE	TRUE
P1_1-CTCGAAAAGGAGTCTG-1	327	216	3.0581	2.44648	36	Non-classical monocytes	TRUE	TRUE
P1_1-CTCGAAACACCGCTAG-1	264	220	5.30303	15.1515	24	Suprabasal	TRUE	TRUE
P1_1-CTCGAAACAGGGAGAG-1	4524	1510	3.38196	36.1627	13	CD8 T cells	TRUE	TRUE
P1_1-CTCGAAACAGTTTACG-1	6966	174	0.0574218	0.330175	40	EC general capillary	TRUE	TRUE
P1_1-CTCGAAAGTAAACACA-1	3043	1367	3.12192	17.8114	6	NK cells	TRUE	TRUE
P1_1-CTCGAAAGTCGGCACT-1	3931	1202	2.36581	44.289	13	CD4 T cells	TRUE	TRUE
P1_1-CTCGAAAGTTGAGGTG-1	130	103	2.30769	10.7692	4	Alveolar macrophages	TRUE	TRUE
P1_1-CTCGAAATCAACGAAA-1	4279	1412	1.89297	34.1435	13	CD8 T cells	TRUE	TRUE
P1_1-CTCGAGGTCATAACCG-1	5003	1551	4.4973	35.3588	13	CD8 T cells	TRUE	TRUE
P1_1-CTCGAGGTCTAACGGT-1	4793	1198	2.67056	46.6305	34	B cells	TRUE	TRUE
P1_1-CTCGGAGAGTCGTACT-1	164	118	1.21951	13.4146	1	Alveolar macrophages	TRUE	TRUE
P1_1-CTCGGAGCAACGATCT-1	9514	2477	2.11268	21.6418	7	Non-classical monocytes	TRUE	TRUE
P1_1-CTCGGAGTCATGCAAC-1	3166	1124	4.23247	34.2704	13	CD4 T cells	TRUE	TRUE
P1_1-CTCGGAGTCCATGCTC-1	2605	1128	2.53359	24.0307	6	NK cells	TRUE	TRUE
P1_1-CTCGGAGTCCGCATCT-1	3759	1041	2.34105	47.2998	13	CD4 T cells	TRUE	TRUE
P1_1-CTCGGAGTCTAACCGA-1	3830	1185	3.05483	37.8329	13	CD8 T cells	TRUE	TRUE
P1_1-CTCGGGAAGAAACCAT-1	141	109	7.80142	4.25532	4	Classical monocytes	TRUE	TRUE
[truncated: 120,303 more rows]

## Sheet: Table S5 PBMC Summary
Table S5: Results of comparisons of clustering vs automated annotation algorithms on ddqc results
barcode	n_counts	n_genes	percent_mito	percent_ribo	ddqc_cluster	single_r	azimuth	cell_typist	single_r_passed_qc	azimuth_passed_qc	cell_typist_passed_qc	ddqc_cluster_passed_qc
AAACATACAACCAC-1	2421	781	3.01528	41.14	8	T_cells	CD8 TCM	T cells	TRUE	TRUE	TRUE	TRUE
AAACATTGAGCTAC-1	4903	1352	3.7936	39.9347	4	B_cell	B intermediate	B cells	TRUE	TRUE	TRUE	TRUE
AAACATTGATCAGC-1	3149	1131	0.889171	30.2636	2	T_cells	CD4 TCM	T cells	TRUE	TRUE	TRUE	TRUE
AAACCGTGCTTCCG-1	2639	960	1.74308	22.7359	6	Monocyte	CD14 Mono	T cells	TRUE	TRUE	TRUE	TRUE
AAACCGTGTATGCG-1	981	522	1.22324	14.3731	7	NK_cell	NK	ILC	TRUE	TRUE	TRUE	TRUE
AAACGCACTGGTAC-1	2164	782	1.66359	34.4732	2	T_cells	CD4 TCM	T cells	TRUE	TRUE	TRUE	TRUE
AAACGCTGACCAGT-1	2176	783	3.81434	38.2353	8	T_cells	CD8 TEM	T cells	TRUE	TRUE	TRUE	TRUE
AAACGCTGGTTCTT-1	2260	790	3.09734	36.7699	8	T_cells	MAIT	T cells	TRUE	TRUE	TRUE	TRUE
AAACGCTGTAGCCA-1	1276	533	1.17555	35.3448	5	T_cells	CD4 TEM	T cells	TRUE	TRUE	TRUE	TRUE
AAACGCTGTTTCTG-1	1103	550	2.90118	17.7697	9	Monocyte	CD16 Mono	Monocytes	TRUE	TRUE	TRUE	TRUE
AAACTTGAAAAACG-1	3918	1116	2.62889	41.4752	4	B_cell	B memory	B cells	TRUE	TRUE	TRUE	TRUE
AAACTTGATCCAGA-1	2392	751	1.08696	45.4013	1	T_cells	CD4 TCM	T cells	TRUE	TRUE	TRUE	TRUE
AAAGAGACGAGATA-1	2412	866	1.07794	36.4842	2	T_cells	CD4 TCM	T cells	TRUE	TRUE	TRUE	TRUE
AAAGAGACGCGAGA-1	3034	1059	1.41727	23.9947	3	Monocyte	CD14 Mono	Macrophages	TRUE	TRUE	TRUE	TRUE
AAAGAGACGGACTT-1	1152	458	2.34375	34.2014	5	T_cells	CD8 TEM	T cells	TRUE	TRUE	TRUE	TRUE
AAAGAGACGGCATT-1	792	335	2.39899	46.2121	1	T_cells	CD4 TCM	T cells	TRUE	TRUE	TRUE	TRUE
AAAGATCTGGGCAA-1	1348	552	5.93472	25.2226	3	Monocyte	CD14 Mono	T cells	TRUE	TRUE	TRUE	TRUE
AAAGCAGAAGCCAT-1	1158	567	5.09499	27.6339	8	T_cells	MAIT	T cells	TRUE	TRUE	TRUE	TRUE
AAAGCAGATATCGG-1	4586	1424	1.39555	23.2883	3	Monocyte	CD14 Mono	Monocytes	TRUE	TRUE	TRUE	TRUE
AAAGCCTGTATGCG-1	2929	1014	1.70707	39.1943	2	T_cells	CD4 TCM	T cells	TRUE	TRUE	TRUE	TRUE
AAAGGCCTGTCTAG-1	4974	1446	1.52795	37.1934	4	T_cells	B intermediate	T cells	TRUE	TRUE	TRUE	TRUE
AAAGTTTGATCACG-1	1270	446	3.46457	39.9213	4	B_cell	B naive	B cells	TRUE	TRUE	TRUE	TRUE
AAAGTTTGGGGTGA-1	3286	1020	2.58673	40.14	4	B_cell	B intermediate	B cells	TRUE	TRUE	TRUE	TRUE
AAAGTTTGTAGAGA-1	1102	417	1.54265	43.1034	1	T_cells	CD4 TCM	T cells	TRUE	TRUE	TRUE	TRUE
AAAGTTTGTAGCGT-1	2684	878	2.49627	24.4784	3	Monocyte	CD14 Mono	Monocytes	TRUE	TRUE	TRUE	TRUE
AAATCAACAATGCC-1	2321	789	1.16329	39.2503	4	B_cell	B memory	B cells	TRUE	TRUE	TRUE	TRUE
AAATCAACACCAGT-1	1414	510	1.9802	48.3734	1	T_cells	CD4 TCM	T cells	TRUE	TRUE	TRUE	TRUE
AAATCAACCAGGAG-1	2801	824	2.2492	44.9125	1	T_cells	CD8 Naive	T cells	TRUE	TRUE	TRUE	TRUE
AAATCAACCCTATT-1	5680	1545	2.42958	32.6585	6	Monocyte	CD16 Mono	T cells	TRUE	TRUE	TRUE	TRUE
AAATCAACGGAAGC-1	3473	996	1.75641	41.1172	1	T_cells	CD4 TCM	T cells	TRUE	TRUE	TRUE	TRUE
AAATCAACTCGCAA-1	2812	937	1.84922	35.3485	2	T_cells	CD4 TCM	T cells	TRUE	TRUE	TRUE	TRUE
AAATCATGACCACA-1	4128	1368	4.57849	19.6948	6	Monocyte	CD16 Mono	Monocytes	TRUE	TRUE	TRUE	TRUE
AAATCCCTCCACAA-1	956	428	1.98745	33.7866	1	T_cells	CD4 TEM	T cells	TRUE	TRUE	TRUE	TRUE
AAATCCCTGCTATG-1	822	406	1.70316	40.6326	4	B_cell	B naive	B cells	TRUE	TRUE	TRUE	TRUE
AAATGTTGAACGAA-1	3211	1020	1.93086	26.7206	3	Monocyte	CD14 Mono	Monocytes	TRUE	TRUE	TRUE	TRUE
AAATGTTGCCACAA-1	1761	786	0.624645	24.8722	2	T_cells	CD4 TCM	T cells	TRUE	TRUE	TRUE	TRUE
AAATGTTGTGGCAT-1	2763	1019	1.9182	16.8295	3	Monocyte	CD14 Mono	Monocytes	TRUE	TRUE	TRUE	TRUE
AAATTCGAAGGTTC-1	2741	750	2.22546	48.6319	1	T_cells	CD4 TCM	T cells	TRUE	TRUE	TRUE	TRUE
AAATTCGAATCACG-1	2567	822	1.98676	26.6069	3	Monocyte	CD14 Mono	Monocytes	TRUE	TRUE	TRUE	TRUE
AAATTCGAGCTGAT-1	2971	982	2.18782	18.0411	6	Monocyte	CD16 Mono	Monocytes	TRUE	TRUE	TRUE	TRUE
AAATTCGAGGAGTG-1	2981	876	2.48239	43.1734	1	T_cells	CD8 Naive	T cells	TRUE	TRUE	TRUE	TRUE
AAATTCGATTCTCA-1	2643	930	1.43776	29.9281	7	NK_cell	NK_CD56bright	T cells	TRUE	TRUE	TRUE	TRUE
AAATTGACACGACT-1	2359	838	2.11954	37.0496	8	T_cells	MAIT	T cells	TRUE	TRUE	TRUE	TRUE
AAATTGACTCGCTC-1	3412	1014	1.49472	38.1008	2	T_cells	CD4 TCM	T cells	TRUE	TRUE	TRUE	TRUE
AACAAACTCATTTC-1	2179	732	1.42267	47.2694	1	T_cells	CD4 TCM	T cells	TRUE	TRUE	TRUE	TRUE
AACAAACTTTCGTT-1	2688	877	1.71131	40.5134	2	T_cells	CD4 TCM	T cells	TRUE	TRUE	TRUE	TRUE
AACAATACGACGAG-1	2104	782	2.9943	36.1217	1	T_cells	CD8 Naive	T cells	TRUE	TRUE	TRUE	TRUE
AACACGTGCAGAGG-1	1801	787	0.888395	30.6496	2	T_cells	CD4 TCM	T cells	TRUE	TRUE	TRUE	TRUE
AACACGTGGAAAGT-1	2632	791	1.02584	42.6292	2	T_cells	CD4 TCM	T cells	TRUE	TRUE	TRUE	TRUE
AACACGTGGAACCT-1	2280	880	2.23684	16.2281	3	Monocyte	CD14 Mono	Monocytes	TRUE	TRUE	TRUE	TRUE
AACACGTGGCTACA-1	2653	801	2.41236	45.3826	1	T_cells	CD4 TCM	T cells	TRUE	TRUE	TRUE	TRUE
AACACGTGTACGAC-1	3571	1215	2.74433	16.55	6	Monocyte	CD16 Mono	Monocytes	TRUE	TRUE	TRUE	TRUE
AACAGCACAAGAGT-1	689	343	2.46734	23.0769	9	Monocyte	CD14 Mono	Monocytes	TRUE	TRUE	TRUE	TRUE
AACATTGATGGGAG-1	4713	1460	3.16147	19.3507	6	Monocyte	CD16 Mono	Monocytes	TRUE	TRUE	TRUE	TRUE
AACCAGTGATACCG-1	3841	1250	2.78573	19.8907	6	Monocyte	CD16 Mono	Monocytes	TRUE	TRUE	TRUE	TRUE
AACCCAGATCGCTC-1	2343	756	1.10969	43.4913	1	T_cells	CD4 TCM	T cells	TRUE	TRUE	TRUE	TRUE
AACCGATGCTCCCA-1	2295	836	3.66013	35.4248	1	T_cells	CD4 TCM	T cells	TRUE	TRUE	TRUE	TRUE
AACCGATGGTCATG-1	2633	824	2.08887	43.4106	4	B_cell	B naive	B cells	TRUE	TRUE	TRUE	TRUE
AACCGATGTTCTAC-1	2296	827	2.56969	27.2648	3	Monocyte	CD14 Mono	Monocytes	TRUE	TRUE	TRUE	TRUE
AACCGCCTAGCGTT-1	3391	1238	1.65143	34.5621	2	T_cells	CD4 TCM	T cells	TRUE	TRUE	TRUE	TRUE
AACCGCCTCTACGA-1	3998	1243	3.47674	26.5883	3	Monocyte	CD14 Mono	Monocytes	TRUE	TRUE	TRUE	TRUE
AACCTACTGTGAGG-1	5687	1652	1.58256	16.0366	3	Monocyte	CD14 Mono	Monocytes	TRUE	TRUE	TRUE	TRUE
AACCTACTGTGTTG-1	2675	843	2.65421	45.1589	1	T_cells	CD8 Naive	T cells	TRUE	TRUE	TRUE	TRUE
AACCTTACGAGACG-1	2771	825	2.52616	44.4605	1	T_cells	CD4 Naive	T cells	TRUE	TRUE	TRUE	TRUE
AACCTTACGCGAGA-1	1248	656	4.72756	16.1058	7	NK_cell	NK	ILC	TRUE	TRUE	TRUE	TRUE
AACCTTACTAACGC-1	1947	776	1.69492	17.0005	6	Monocyte	CD16 Mono	Monocytes	TRUE	TRUE	TRUE	TRUE
AACCTTTGGACGGA-1	2078	766	1.29933	38.8835	1	T_cells	CD4 TCM	T cells	TRUE	TRUE	TRUE	TRUE
AACCTTTGTACGCA-1	4621	1465	1.96927	19.3465	6	Monocyte	CD16 Mono	Macrophages	TRUE	TRUE	TRUE	TRUE
AACGCAACAAGTAG-1	2049	790	1.51293	38.1162	2	T_cells	CD4 TCM	T cells	TRUE	TRUE	TRUE	TRUE
AACGCATGACCCAA-1	2778	871	2.19582	41.2527	2	T_cells	CD4 TCM	T cells	TRUE	TRUE	TRUE	TRUE
AACGCATGCCTTCG-1	2866	803	2.68667	48.6392	1	T_cells	CD8 Naive	T cells	TRUE	TRUE	TRUE	TRUE
AACGCATGTACTTC-1	2915	965	1.40652	38.1132	2	T_cells	CD4 TCM	T cells	TRUE	TRUE	TRUE	TRUE
AACGCCCTCGGGAA-1	2503	800	2.19736	39.7523	2	T_cells	CD4 TCM	T cells	TRUE	TRUE	TRUE	TRUE
AACGCCCTCGTACA-1	1915	876	1.40992	15.9269	7	NK_cell	NK	ILC	TRUE	TRUE	TRUE	TRUE
AACGCCCTGCTTAG-1	1074	420	5.40037	36.2197	4	B_cell	B naive	B cells	TRUE	TRUE	TRUE	TRUE
AACGCCCTGGCATT-1	1442	690	2.77393	23.9945	1	T_cells	CD4 TCM	T cells	TRUE	TRUE	TRUE	TRUE
AACGTCGAGTATCG-1	2149	988	2.00093	19.8232	7	NK_cell	NK	ILC	TRUE	TRUE	TRUE	TRUE
AACGTGTGAAAGCA-1	2820	906	2.44681	39.6808	2	T_cells	CD4 TCM	T cells	TRUE	TRUE	TRUE	TRUE
AACGTGTGGCGGAA-1	2071	741	2.07629	41.9121	4	B_cell	B memory	B cells	TRUE	TRUE	TRUE	TRUE
AACGTGTGTCCAAG-1	1665	620	2.46246	43.003	1	T_cells	CD4 TCM	T cells	TRUE	TRUE	TRUE	TRUE
AACGTGTGTGCTTT-1	1933	867	1.24159	30.0569	2	T_cells	CD4 TCM	T cells	TRUE	TRUE	TRUE	TRUE
AACTACCTTAGAGA-1	2876	916	1.49513	37.9694	1	T_cells	CD8 Naive	T cells	TRUE	TRUE	TRUE	TRUE
AACTCACTCAAGCT-1	2607	969	3.14538	23.9356	3	Monocyte	CD14 Mono	Monocytes	TRUE	TRUE	TRUE	TRUE
AACTCACTTGGAGG-1	2124	803	1.50659	27.9661	3	Monocyte	CD14 Mono	Monocytes	TRUE	TRUE	TRUE	TRUE
AACTCGGAAAGTGA-1	1840	732	3.6413	31.087	8	T_cells	MAIT	T cells	TRUE	TRUE	TRUE	TRUE
AACTCGGAAGGTCT-1	1290	555	2.4031	24.9612	3	Monocyte	CD14 Mono	Monocytes	TRUE	TRUE	TRUE	TRUE
AACTCTTGCAGGAG-1	2103	790	0.998574	42.1778	2	T_cells	CD4 TCM	T cells	TRUE	TRUE	TRUE	TRUE
AACTGTCTCCCTTG-1	2331	862	2.1879	31.0596	3	Monocyte	CD14 Mono	Monocytes	TRUE	TRUE	TRUE	TRUE
AACTTGCTACGCTA-1	2336	900	2.65411	35.0599	4	B_cell	B memory	T cells	TRUE	TRUE	TRUE	TRUE
AACTTGCTGGGACA-1	1864	674	2.19957	38.573	1	T_cells	CD4 TCM	T cells	TRUE	TRUE	TRUE	TRUE
AAGAACGAGTGTTG-1	780	397	1.41026	35.8974	1	T_cells	CD4 TCM	T cells	TRUE	TRUE	TRUE	TRUE
AAGAAGACGTAGGG-1	1440	663	2.08333	29.5139	4	B_cell	B naive	B cells	TRUE	TRUE	TRUE	TRUE
AAGACAGAAGTCTG-1	1125	563	1.86667	28.4444	4	B_cell	B intermediate	B cells	TRUE	TRUE	TRUE	TRUE
AAGACAGAGGATCT-1	2315	786	1.2527	45.054	1	T_cells	CD4 TCM	T cells	TRUE	TRUE	TRUE	TRUE
AAGACAGATTACCT-1	2309	859	2.4686	24.8592	3	Monocyte	CD14 Mono	Monocytes	TRUE	TRUE	TRUE	TRUE
AAGAGATGGGTAGG-1	1346	568	2.08024	33.9524	4	B_cell	B naive	B cells	TRUE	TRUE	TRUE	TRUE
AAGATGGAAAACAG-1	878	412	2.50569	35.0797	4	B_cell	B naive	B cells	TRUE	TRUE	TRUE	TRUE
AAGATGGAGAACTC-1	3117	1043	1.70035	22.0083	3	Monocyte	CD14 Mono	Monocytes	TRUE	TRUE	TRUE	TRUE
AAGATGGAGATAAG-1	4023	1206	3.92742	25.2051	3	Monocyte	CD14 Mono	Macrophages	TRUE	TRUE	TRUE	TRUE
AAGATTACAACCTG-1	2119	702	1.69891	44.5021	1	T_cells	CD4 Naive	T cells	TRUE	TRUE	TRUE	TRUE
AAGATTACAGATCC-1	4065	1263	1.47601	25.8795	3	Monocyte	CD14 Mono	Monocytes	TRUE	TRUE	TRUE	TRUE
AAGATTACCCGTTC-1	2763	929	2.56967	22.2946	3	Monocyte	CD14 Mono	Monocytes	TRUE	TRUE	TRUE	TRUE
AAGATTACCGCCTT-1	3063	1079	1.76298	28.2729	10	Monocyte	cDC2	T cells	TRUE	TRUE	TRUE	TRUE
AAGATTACCTCAAG-1	2280	938	2.45614	18.3333	7	NK_cell	NK	ILC	TRUE	TRUE	TRUE	TRUE
AAGATTACTCCTCG-1	642	316	2.64798	20.5607	9	Monocyte	CD14 Mono	Monocytes	TRUE	TRUE	TRUE	TRUE
AAGCAAGAGCGAGA-1	2480	900	2.29839	34.5161	1	T_cells	CD8 TCM	T cells	TRUE	TRUE	TRUE	TRUE
AAGCAAGAGCTTAG-1	2171	919	2.21096	25.1958	5	T_cells	CD8 TEM	T cells	TRUE	TRUE	TRUE	TRUE
AAGCAAGAGGTGTT-1	1698	862	1.70789	21.0836	7	NK_cell	NK	ILC	TRUE	TRUE	TRUE	TRUE
AAGCACTGAGCAAA-1	3239	903	2.71689	44.983	4	B_cell	B memory	B cells	TRUE	TRUE	TRUE	TRUE
AAGCACTGCATACG-1	803	390	0.124533	43.5865	5	T_cells	CD8 TEM	T cells	TRUE	TRUE	TRUE	TRUE
AAGCACTGGTTCTT-1	6157	1717	2.35504	41.0914	4	B_cell	B naive	T cells	TRUE	TRUE	TRUE	TRUE
AAGCCAACGTGTTG-1	2764	819	1.44718	44.1028	1	T_cells	CD4 TCM	T cells	TRUE	TRUE	TRUE	TRUE
AAGCCATGAACTGC-1	7070	1877	1.40028	25.488	10	Monocyte	cDC2	DC	TRUE	TRUE	TRUE	TRUE
AAGCCATGACACGT-1	1538	660	1.49545	21.7165	3	Monocyte	CD14 Mono	Monocytes	TRUE	TRUE	TRUE	TRUE
AAGCCATGCGTGAT-1	2111	791	1.08953	31.5964	1	T_cells	CD4 TCM	T cells	TRUE	TRUE	TRUE	TRUE
AAGCCATGTCTCGC-1	909	478	3.52035	32.7833	1	T_cells	CD8 TEM	T cells	TRUE	TRUE	TRUE	TRUE
AAGCCTGACATGCA-1	1790	769	1.78771	24.8045	2	T_cells	CD4 TCM	T cells	TRUE	TRUE	TRUE	TRUE
AAGCCTGACCGAAT-1	1048	481	2.00382	24.1412	3	Monocyte	CD14 Mono	Monocytes	TRUE	TRUE	TRUE	TRUE
AAGCGACTCCTCAC-1	2103	819	1.71184	25.107	6	Monocyte	CD16 Mono	Monocytes	TRUE	TRUE	TRUE	TRUE
AAGCGACTGTGTCA-1	3131	866	1.59693	48.3232	1	T_cells	CD8 Naive	T cells	TRUE	TRUE	TRUE	TRUE
AAGCGACTTACAGC-1	1494	600	1.80723	34.672	4	B_cell	B naive	B cells	TRUE	TRUE	TRUE	TRUE
AAGCGACTTTGACG-1	3668	1185	1.52672	15.2127	6	Monocyte	CD16 Mono	Monocytes	TRUE	TRUE	TRUE	TRUE
AAGCGTACGTCTTT-1	2048	650	3.90625	43.8477	1	T_cells	CD4 TCM	T cells	TRUE	TRUE	TRUE	TRUE
AAGGCTTGCGAACT-1	2076	775	0.915222	34.3931	5	T_cells	CD8 TEM	T cells	TRUE	TRUE	TRUE	TRUE
AAGGTCACGGTTAC-1	1870	699	2.45989	21.2299	3	Monocyte	CD14 Mono	Monocytes	TRUE	TRUE	TRUE	TRUE
AAGGTCACTGTTTC-1	1775	642	1.85915	38.4789	4	B_cell	B naive	B cells	TRUE	TRUE	TRUE	TRUE
AAGGTCACTTCCCG-1	2387	857	2.47172	36.9501	8	T_cells	MAIT	T cells	TRUE	TRUE	TRUE	TRUE
AAGGTCTGACAGTC-1	2589	832	3.90112	42.4488	2	T_cells	CD4 TCM	T cells	TRUE	TRUE	TRUE	TRUE
AAGGTCTGCAGATC-1	968	388	0.826446	45.6612	1	T_cells	CD4 Naive	T cells	TRUE	TRUE	TRUE	TRUE
AAGGTCTGGTATGC-1	715	351	5.03496	23.4965	9	Monocyte	CD14 Mono	Monocytes	TRUE	TRUE	TRUE	TRUE
AAGTAACTCTGAAC-1	1874	710	2.18783	24.0128	3	Monocyte	CD14 Mono	Monocytes	TRUE	TRUE	TRUE	TRUE
AAGTAACTGAGATA-1	659	341	0.60698	32.3217	4	B_cell	B naive	B cells	TRUE	TRUE	TRUE	TRUE
AAGTAGGATACAGC-1	1725	894	1.85507	14.4348	7	NK_cell	NK	ILC	TRUE	TRUE	TRUE	TRUE
AAGTATACCGAACT-1	3253	935	1.84445	47.802	2	T_cells	CD4 TCM	T cells	TRUE	TRUE	TRUE	TRUE
AAGTCCGACTTGTT-1	1523	604	2.42942	34.6028	1	T_cells	CD4 TCM	T cells	TRUE	TRUE	TRUE	TRUE
AAGTCCGATAGAAG-1	3369	1008	1.84031	42.0896	1	T_cells	CD8 Naive	T cells	TRUE	TRUE	TRUE	TRUE
AAGTCTCTAGTCGT-1	3287	985	2.37298	43.9306	1	T_cells	CD4 TCM	T cells	TRUE	TRUE	TRUE	TRUE
AAGTCTCTCGGAGA-1	1838	679	3.04679	34.7116	5	T_cells	CD8 TEM	T cells	TRUE	TRUE	TRUE	TRUE
AAGTGGCTTGGAGG-1	1572	603	2.03562	40.5852	4	B_cell	B naive	B cells	TRUE	TRUE	TRUE	TRUE
AAGTTCCTCATTCT-1	2336	864	1.96918	23.1164	6	Monocyte	CD16 Mono	Monocytes	TRUE	TRUE	TRUE	TRUE
AAGTTCCTTCTTAC-1	3265	1031	2.94028	37.7029	1	T_cells	CD8 TCM	T cells	TRUE	TRUE	TRUE	TRUE
AATAAGCTCGAATC-1	2760	887	2.35507	41.6667	2	T_cells	CD4 TCM	T cells	TRUE	TRUE	TRUE	TRUE
AATAAGCTCGTTGA-1	1606	603	1.3076	45.0809	1	T_cells	CD4 Naive	T cells	TRUE	TRUE	TRUE	TRUE
AATACCCTGGACGA-1	1501	610	2.19853	32.3118	4	B_cell	B naive	B cells	TRUE	TRUE	TRUE	TRUE
AATACCCTGGCATT-1	3310	1119	1.571	39.5468	1	T_cells	CD4 TCM	T cells	TRUE	TRUE	TRUE	TRUE
AATACTGAAAGGGC-1	1747	669	1.03034	29.4791	5	NK_cell	NK	T cells	TRUE	TRUE	TRUE	TRUE
AATACTGAATTGGC-1	1816	794	1.92731	23.7335	7	NK_cell	NK	ILC	TRUE	TRUE	TRUE	TRUE
AATAGGGAACCCTC-1	2877	963	1.56413	43.448	4	B_cell	B memory	B cells	TRUE	TRUE	TRUE	TRUE
AATAGGGAGAATGA-1	1864	756	3.59442	30.0966	5	T_cells	CD8 TEM	T cells	TRUE	TRUE	TRUE	TRUE
AATCAAACTATCGG-1	1457	637	2.26493	34.8662	5	T_cells	CD8 TEM	T cells	TRUE	TRUE	TRUE	TRUE
AATCCGGAATGCTG-1	2805	1032	1.49733	22.852	4	B_cell	B memory	B cells	TRUE	TRUE	TRUE	TRUE
AATCCTACCGGTAT-1	2440	776	2.54098	46.6803	1	T_cells	CD4 Naive	T cells	TRUE	TRUE	TRUE	TRUE
AATCCTTGACGGGA-1	2533	860	2.36873	27.9905	3	Monocyte	CD14 Mono	Monocytes	TRUE	TRUE	TRUE	TRUE
AATCCTTGGTGAGG-1	1754	825	1.25428	18.7571	7	NK_cell	NK	ILC	TRUE	TRUE	TRUE	TRUE
AATCGGTGGAACTC-1	1955	852	2.14834	28.9514	5	T_cells	CD8 TEM	T cells	TRUE	TRUE	TRUE	TRUE
AATCGGTGTGCTTT-1	1896	745	1.95148	37.9219	1	T_cells	CD8 Naive	T cells	TRUE	TRUE	TRUE	TRUE
AATCTAGAAAAGTG-1	2582	858	1.97521	38.2649	2	T_cells	CD4 TCM	T cells	TRUE	TRUE	TRUE	TRUE
AATCTAGAATCGGT-1	3168	925	2.2096	45.928	1	T_cells	CD8 Naive	T cells	TRUE	TRUE	TRUE	TRUE
AATCTCACAGCCTA-1	3553	1228	2.13904	21.0526	3	Monocyte	CD14 Mono	Monocytes	TRUE	TRUE	TRUE	TRUE
AATCTCACTCTAGG-1	2149	806	0.837599	39.9721	2	T_cells	CD4 TCM	T cells	TRUE	TRUE	TRUE	TRUE
AATCTCTGAACAGA-1	2183	715	1.6033	46.8163	1	T_cells	CD4 TCM	T cells	TRUE	TRUE	TRUE	TRUE
AATCTCTGCTTTAC-1	1710	668	1.81287	28.7719	7	NK_cell	NK	ILC	TRUE	TRUE	TRUE	TRUE
AATGATACACCAAC-1	1918	779	0.729927	25.6517	5	T_cells	CD8 TEM	T cells	TRUE	TRUE	TRUE	TRUE
AATGATACGGTCAT-1	3095	1197	2.00323	16.0582	3	Pre-B_cell_CD34-	CD14 Mono	T cells	TRUE	TRUE	TRUE	TRUE
AATGCGTGACACCA-1	2866	888	1.60502	44.5918	4	B_cell	B memory	B cells	TRUE	TRUE	TRUE	TRUE
AATGCGTGGACGGA-1	4439	1273	2.11759	36.2018	10	Monocyte	cDC2	Macrophages	TRUE	TRUE	TRUE	TRUE
AATGCGTGGCTATG-1	2225	873	2.06742	35.1461	4	B_cell	B naive	B cells	TRUE	TRUE	TRUE	TRUE
AATGGAGAATCGTG-1	2381	847	3.27593	25.5775	3	Monocyte	CD14 Mono	Monocytes	TRUE	TRUE	TRUE	TRUE
AATGGAGATCCTTA-1	1959	781	2.55232	31.4957	8	T_cells	CD4 TEM	T cells	TRUE	TRUE	TRUE	TRUE
AATGGCTGACACCA-1	3038	959	2.36998	40.1909	4	B_cell	B naive	B cells	TRUE	TRUE	TRUE	TRUE
AATGGCTGCGTGAT-1	2211	805	1.99005	34.0118	2	T_cells	CD4 TCM	T cells	TRUE	TRUE	TRUE	TRUE
AATGGCTGTAAAGG-1	1286	554	4.82115	30.2488	8	T_cells	MAIT	T cells	TRUE	TRUE	TRUE	TRUE
AATGGCTGTACTCT-1	1208	604	4.96689	20.0331	5	T_cells	CD8 TEM	T cells	TRUE	TRUE	TRUE	TRUE
AATGGCTGTGAAGA-1	2145	785	2.65734	40.2797	1	T_cells	CD4 TCM	T cells	TRUE	TRUE	TRUE	TRUE
AATGTAACGGTGGA-1	3047	978	0.557926	45.8812	1	T_cells	CD4 TCM	T cells	TRUE	TRUE	TRUE	TRUE
AATGTAACGTTTGG-1	1130	537	5.22124	31.3274	8	T_cells	MAIT	T cells	TRUE	TRUE	TRUE	TRUE
AATGTCCTCTTCTA-1	3322	910	1.65563	43.4076	2	T_cells	CD4 TCM	T cells	TRUE	TRUE	TRUE	TRUE
AATGTTGACAGTCA-1	2739	936	1.97152	39.3209	2	T_cells	CD4 TCM	T cells	TRUE	TRUE	TRUE	TRUE
AATGTTGAGTTGAC-1	2996	997	1.502	18.9586	3	Monocyte	CD14 Mono	Monocytes	TRUE	TRUE	TRUE	TRUE
AATGTTGATCTACT-1	2673	961	1.72091	31.4254	2	T_cells	CD4 TCM	T cells	TRUE	TRUE	TRUE	TRUE
AATTACGAATTCCT-1	4511	1314	1.88428	30.1929	10	Monocyte	cDC2	DC	TRUE	TRUE	TRUE	TRUE
AATTACGACTTCTA-1	2569	799	1.16777	48.3067	1	T_cells	CD4 Naive	T cells	TRUE	TRUE	TRUE	TRUE
AATTACGAGTAGCT-1	2712	997	5.45723	26.4381	8	T_cells	MAIT	T cells	TRUE	TRUE	TRUE	TRUE
AATTACGAGTGAGG-1	3467	1112	0.922988	40.4096	2	T_cells	CD4 TCM	T cells	TRUE	TRUE	TRUE	TRUE
AATTACGATTGGCA-1	1731	677	3.58175	36.8573	4	B_cell	B naive	B cells	TRUE	TRUE	TRUE	TRUE
AATTCCTGCTCAGA-1	1800	775	2.38889	30.2778	4	B_cell	B naive	B cells	TRUE	TRUE	TRUE	TRUE
AATTGATGTCGCAA-1	3973	1298	3.0959	17.3924	6	Monocyte	CD16 Mono	Monocytes	TRUE	TRUE	TRUE	TRUE
AATTGTGACTTGGA-1	1973	657	1.72326	42.372	4	B_cell	B naive	B cells	TRUE	TRUE	TRUE	TRUE
ACAAAGGAGGGTGA-1	2019	626	2.47647	49.8762	1	T_cells	CD4 Naive	T cells	TRUE	TRUE	TRUE	TRUE
ACAAATTGATTCTC-1	4094	1313	2.63801	21.1529	6	Monocyte	CD16 Mono	Monocytes	TRUE	TRUE	TRUE	TRUE
ACAAATTGCTCAGA-1	955	467	2.82722	17.0681	3	Monocyte	CD14 Mono	Monocytes	TRUE	TRUE	TRUE	TRUE
ACAAATTGTTGCGA-1	2326	936	2.62253	23.3018	7	NK_cell	NK	ILC	TRUE	TRUE	TRUE	TRUE
ACAACCGAGGGATG-1	2384	977	1.76174	27.5168	7	NK_cell	NK_CD56bright	ILC	TRUE	TRUE	TRUE	TRUE
ACAACCGAGTTACG-1	2106	780	1.80437	40.8832	2	T_cells	CD4 TCM	T cells	TRUE	TRUE	TRUE	TRUE
ACAAGAGAAGTCGT-1	4145	1311	3.18456	20.6031	3	Monocyte	CD14 Mono	Monocytes	TRUE	TRUE	TRUE	TRUE
ACAAGAGACTTATC-1	948	432	4.43038	30.1688	1	T_cells	CD4 TCM	T cells	TRUE	TRUE	TRUE	TRUE
ACAAGAGAGTTGAC-1	1624	579	4.4335	36.0837	4	B_cell	B naive	B cells	TRUE	TRUE	TRUE	TRUE
ACAATCCTAACCGT-1	2317	850	1.46741	35.3043	2	T_cells	CD4 TCM	T cells	TRUE	TRUE	TRUE	TRUE
ACAATCCTTAGCGT-1	1847	736	3.46508	33.6221	4	B_cell	B naive	B cells	TRUE	TRUE	TRUE	TRUE
ACAATTGACTGACA-1	2165	800	2.1709	32.9792	5	T_cells	CD8 TEM	T cells	TRUE	TRUE	TRUE	TRUE
ACAATTGATGACTG-1	1871	892	1.87066	20.8445	7	NK_cell	NK	ILC	TRUE	TRUE	TRUE	TRUE
ACACAGACACCTGA-1	551	299	6.1706	14.5191	9	Monocyte	CD14 Mono	Monocytes	TRUE	TRUE	TRUE	TRUE
ACACAGACCATACG-1	2024	860	2.22332	29.9901	5	T_cells	CD8 TEM	T cells	TRUE	TRUE	TRUE	TRUE
ACACCAGAGGGCAA-1	1769	720	1.30017	33.4652	5	T_cells	CD8 TEM	T cells	TRUE	TRUE	TRUE	TRUE
ACACCCTGGTGTTG-1	1808	822	1.38274	20.6858	7	NK_cell	NK	ILC	TRUE	TRUE	TRUE	TRUE
ACACGAACAGTTCG-1	1524	681	1.5748	34.7769	1	T_cells	CD4 TCM	T cells	TRUE	TRUE	TRUE	TRUE
ACACGATGACGCAT-1	2060	954	2.76699	21.8932	8	T_cells	MAIT	T cells	TRUE	TRUE	TRUE	TRUE
ACACGATGATGTGC-1	2314	889	3.45722	25.9291	3	Monocyte	CD14 Mono	Monocytes	TRUE	TRUE	TRUE	TRUE
ACACGATGTCGTAG-1	3652	1265	1.91676	32.448	2	T_cells	CD8 TEM	T cells	TRUE	TRUE	TRUE	TRUE
ACACGATGTGGTCA-1	2311	919	1.68758	35.0065	5	T_cells	CD8 TEM	T cells	TRUE	TRUE	TRUE	TRUE
ACAGACACGGCATT-1	2139	799	3.13231	29.9673	8	T_cells	CD8 TCM	T cells	TRUE	TRUE	TRUE	TRUE
ACAGACACGTTGTG-1	1984	833	1.00806	34.3246	2	T_cells	CD4 TCM	T cells	TRUE	TRUE	TRUE	TRUE
ACAGCAACACCTAG-1	1046	496	1.81644	23.6138	9	Monocyte	CD14 Mono	Monocytes	TRUE	TRUE	TRUE	TRUE
ACAGCAACCTCAAG-1	4435	1476	2.02931	16.6855	6	Monocyte	CD16 Mono	Monocytes	TRUE	TRUE	TRUE	TRUE
ACAGGTACCCCACT-1	2729	848	1.02602	43.5691	1	T_cells	CD4 TCM	T cells	TRUE	TRUE	TRUE	TRUE
ACAGGTACGCTGTA-1	2220	869	3.15315	34.4595	8	T_cells	MAIT	T cells	TRUE	TRUE	TRUE	TRUE
ACAGGTACTGGTGT-1	1886	1059	1.27253	13.1495	7	NK_cell	NK	ILC	TRUE	TRUE	TRUE	TRUE
ACAGTCGACCCAAA-1	1010	490	2.27723	31.9802	5	T_cells	CD8 TEM	T cells	TRUE	TRUE	TRUE	TRUE
ACAGTCGACCGATA-1	2070	897	1.01449	28.6473	5	T_cells	CD8 TEM	T cells	TRUE	TRUE	TRUE	TRUE
ACAGTGACTCACCC-1	2162	832	1.15634	36.2627	8	T_cells	CD8 TEM	T cells	TRUE	TRUE	TRUE	TRUE
ACAGTGACTCTATC-1	2131	864	4.12952	29.6574	8	T_cells	MAIT	T cells	TRUE	TRUE	TRUE	TRUE
ACAGTGTGGTCACA-1	964	419	2.28216	46.3693	1	T_cells	CD4 TCM	T cells	TRUE	TRUE	TRUE	TRUE
ACAGTGTGTTGCGA-1	2274	856	2.24274	20.3166	3	Monocyte	CD14 Mono	Monocytes	TRUE	TRUE	TRUE	TRUE
ACATCACTCTACTT-1	2503	907	1.9177	24.7303	3	Monocyte	CD14 Mono	Monocytes	TRUE	TRUE	TRUE	TRUE
ACATGGTGAAGCCT-1	2165	791	1.20092	40.8776	2	T_cells	CD4 TCM	T cells	TRUE	TRUE	TRUE	TRUE
ACATGGTGCAACCA-1	2147	756	2.74802	40.3819	4	B_cell	B intermediate	T cells	TRUE	TRUE	TRUE	TRUE
ACATGGTGCGAGTT-1	2048	771	1.17188	39.9902	1	T_cells	CD4 TCM	T cells	TRUE	TRUE	TRUE	TRUE
ACATGGTGCGTTGA-1	1562	690	5.37772	31.5621	8	T_cells	MAIT	T cells	TRUE	TRUE	TRUE	TRUE
ACATTCTGGCATAC-1	2850	957	1.61404	39.5789	2	T_cells	CD4 TCM	T cells	TRUE	TRUE	TRUE	TRUE
ACATTCTGGGAACG-1	3716	1190	1.66846	32.2928	3	Monocyte	CD14 Mono	Macrophages	TRUE	TRUE	TRUE	TRUE
ACCAACGACATGCA-1	2115	680	1.41844	47.9905	1	T_cells	CD4 TCM	T cells	TRUE	TRUE	TRUE	TRUE
ACCACAGAAAGTAG-1	1457	524	3.22581	43.3768	2	T_cells	CD4 TCM	T cells	TRUE	TRUE	TRUE	TRUE
ACCACAGAGTTGGT-1	2860	908	1.22378	46.0839	1	T_cells	CD4 TCM	T cells	TRUE	TRUE	TRUE	TRUE
ACCACCTGTGTGCA-1	1177	506	1.69924	41.1215	1	T_cells	CD4 TCM	T cells	TRUE	TRUE	TRUE	TRUE
ACCACGCTACAGCT-1	2532	851	1.61927	42.7725	1	T_cells	CD4 TCM	T cells	TRUE	TRUE	TRUE	TRUE
ACCACGCTACCCAA-1	1936	775	2.47934	30.8368	5	T_cells	CD8 TEM	T cells	TRUE	TRUE	TRUE	TRUE
ACCACGCTGCGAGA-1	1979	793	2.37494	35.8767	2	T_cells	CD4 TCM	T cells	TRUE	TRUE	TRUE	TRUE
ACCACGCTGCTGTA-1	2009	748	3.58387	36.3365	1	T_cells	CD8 TCM	T cells	TRUE	TRUE	TRUE	TRUE
ACCAGCCTGACAGG-1	2569	951	1.47917	34.3714	2	T_cells	CD4 TCM	T cells	TRUE	TRUE	TRUE	TRUE
ACCAGTGAACGGTT-1	1730	643	3.3526	38.4971	4	B_cell	B naive	B cells	TRUE	TRUE	TRUE	TRUE
ACCAGTGAATACCG-1	3871	1277	3.20331	19.7107	6	Monocyte	CD16 Mono	Monocytes	TRUE	TRUE	TRUE	TRUE
ACCAGTGAGGGATG-1	2445	828	0.899796	44.5808	1	T_cells	CD8 Naive	T cells	TRUE	TRUE	TRUE	TRUE
ACCAGTGATGACTG-1	1223	480	2.78005	24.0392	3	Monocyte	CD14 Mono	Macrophages	TRUE	TRUE	TRUE	TRUE
ACCATTACCTTCTA-1	3415	969	1.90337	47.6428	2	T_cells	CD4 TCM	T cells	TRUE	TRUE	TRUE	TRUE
ACCATTACGAGATA-1	2712	1112	0.774336	18.7316	2	T_cells	CD4 TCM	T cells	TRUE	TRUE	TRUE	TRUE
ACCATTTGTCATTC-1	1647	648	2.00364	39.1621	1	T_cells	CD4 TCM	T cells	TRUE	TRUE	TRUE	TRUE
ACCCAAGAACTGTG-1	1704	805	2.11268	25.1761	5	T_cells	CD8 TEM	T cells	TRUE	TRUE	TRUE	TRUE
ACCCAAGAATTCCT-1	3563	1223	1.48751	18.1308	6	Monocyte	CD16 Mono	Monocytes	TRUE	TRUE	TRUE	TRUE
ACCCAAGAGGACAG-1	2976	1023	1.10887	38.6425	2	T_cells	CD4 TCM	T cells	TRUE	TRUE	TRUE	TRUE
ACCCAAGATTCACT-1	1976	669	2.88462	41.0425	4	B_cell	B naive	B cells	TRUE	TRUE	TRUE	TRUE
ACCCACTGCGCCTT-1	986	489	2.73834	23.7323	9	Monocyte	CD14 Mono	Monocytes	TRUE	TRUE	TRUE	TRUE
ACCCACTGGACAGG-1	863	390	2.43337	41.7149	1	T_cells	CD4 TCM	T cells	TRUE	TRUE	TRUE	TRUE
ACCCACTGGTTCAG-1	568	350	1.23239	3.16901	11	Platelets	Platelet	Megakaryocytes/platelets	TRUE	TRUE	TRUE	TRUE
ACCCACTGTCGTAG-1	2874	1113	3.13152	20.3897	3	Monocyte	CD14 Mono	Monocytes	TRUE	TRUE	TRUE	TRUE
ACCCAGCTCAGAAA-1	2389	837	1.88363	40.7702	2	T_cells	CD4 TCM	T cells	TRUE	TRUE	TRUE	TRUE
ACCCAGCTGTTAGC-1	5535	1547	2.05962	31.7615	3	Pre-B_cell_CD34-	CD14 Mono	T cells	TRUE	TRUE	TRUE	TRUE
ACCCAGCTTGCTTT-1	2495	840	0.440882	44.5691	1	T_cells	CD4 TCM	T cells	TRUE	TRUE	TRUE	TRUE
ACCCGTTGATGACC-1	1508	581	2.91777	39.3236	4	B_cell	B naive	B cells	TRUE	TRUE	TRUE	TRUE
ACCCGTTGCTGCAA-1	2158	748	0.741427	43.3735	1	T_cells	CD4 Naive	T cells	TRUE	TRUE	TRUE	TRUE
ACCCGTTGCTTCTA-1	6092	1861	1.4281	36.4577	10	T_cells	pDC	pDC	TRUE	TRUE	TRUE	TRUE
ACCCTCGACCTATT-1	1727	735	2.20035	30.9207	2	T_cells	CD4 TCM	T cells	TRUE	TRUE	TRUE	TRUE
ACCCTCGACGGTAT-1	1245	488	1.84739	42.008	4	B_cell	B memory	B cells	TRUE	TRUE	TRUE	TRUE
ACCCTCGATAAGGA-1	2847	1016	2.63435	23.7794	3	Monocyte	CD14 Mono	Monocytes	TRUE	TRUE	TRUE	TRUE
ACCCTCGATCAAGC-1	1444	585	2.83934	20.4294	9	Monocyte	CD16 Mono	Monocytes	TRUE	TRUE	TRUE	TRUE
ACCGTGCTACCAGT-1	1938	797	1.54799	29.9794	2	T_cells	CD4 TCM	T cells	TRUE	TRUE	TRUE	TRUE
ACCGTGCTGGAACG-1	1909	769	2.20011	33.6826	4	B_cell	B memory	B cells	TRUE	TRUE	TRUE	TRUE
ACCTATTGCTGAGT-1	1190	490	2.60504	26.1345	4	B_cell	B intermediate	T cells	TRUE	TRUE	TRUE	TRUE
ACCTATTGTGCCCT-1	4060	1307	2.75862	22.1921	6	Monocyte	CD16 Mono	T cells	TRUE	TRUE	TRUE	TRUE
ACCTCCGAGTCCTC-1	2426	895	1.07172	39.9835	2	T_cells	CD4 TCM	T cells	TRUE	TRUE	TRUE	TRUE
ACCTCCGATATGCG-1	1789	686	2.57127	34.9916	1	T_cells	CD4 TCM	T cells	TRUE	TRUE	TRUE	TRUE
ACCTCCGATGCTGA-1	1789	602	2.29178	43.5998	2	T_cells	CD4 TCM	T cells	TRUE	TRUE	TRUE	TRUE
ACCTCGTGAACCAC-1	1969	772	2.99645	29.6089	8	T_cells	MAIT	T cells	TRUE	TRUE	TRUE	TRUE
ACCTGAGATATCGG-1	1524	704	3.74016	24.4094	11	Monocyte	CD14 Mono	Macrophages	TRUE	TRUE	TRUE	TRUE
ACCTGGCTAAGTAG-1	1870	892	2.8877	11.3369	7	NK_cell	NK	ILC	TRUE	TRUE	TRUE	TRUE
ACCTGGCTGTCTTT-1	836	446	5.26316	24.4019	9	Monocyte	CD16 Mono	Monocytes	TRUE	TRUE	TRUE	TRUE
ACCTTTGACTCCCA-1	3056	1169	2.22513	17.2775	3	Monocyte	CD14 Mono	Monocytes	TRUE	TRUE	TRUE	TRUE
ACCTTTGAGGAACG-1	4145	1375	3.30519	22.9433	3	Monocyte	CD14 Mono	Monocytes	TRUE	TRUE	TRUE	TRUE
ACCTTTGAGGAAGC-1	3696	1189	1.70455	27.5974	6	Monocyte	CD16 Mono	Monocytes	TRUE	TRUE	TRUE	TRUE
ACGAACACCTTGTT-1	1736	892	1.32488	16.7051	7	NK_cell	CD8 TEM	T cells	TRUE	TRUE	TRUE	TRUE
ACGAACTGGCTATG-1	8931	2455	1.56757	10.7155	11	Monocyte	Platelet	Monocytes	TRUE	TRUE	TRUE	TRUE
ACGAAGCTCTCCAC-1	796	355	1.00503	44.2211	1	T_cells	CD4 TCM	T cells	TRUE	TRUE	TRUE	TRUE
ACGAAGCTCTGAGT-1	7067	1856	3.33947	33.3381	4	B_cell	B intermediate	B cells	TRUE	TRUE	TRUE	TRUE
ACGACCCTATCTCT-1	4077	1317	2.06034	23.9146	6	Monocyte	CD16 Mono	Monocytes	TRUE	TRUE	TRUE	TRUE
ACGACCCTGATGAA-1	2014	703	3.0288	43.2473	1	T_cells	CD8 TCM	T cells	TRUE	TRUE	TRUE	TRUE
ACGACCCTTGACAC-1	2795	825	1.6458	44.0072	4	B_cell	B memory	B cells	TRUE	TRUE	TRUE	TRUE
ACGACCCTTGACCA-1	2314	736	2.72256	46.3699	1	T_cells	CD4 TCM	T cells	TRUE	TRUE	TRUE	TRUE
ACGAGGGACAGGAG-1	7935	1997	1.46188	23.7681	10	Monocyte	cDC2	DC	TRUE	TRUE	TRUE	TRUE
ACGAGGGACGAACT-1	2762	892	2.49819	43.6278	1	T_cells	CD4 TCM	T cells	TRUE	TRUE	TRUE	TRUE
ACGAGGGATGTAGC-1	3053	1034	2.39109	40.0917	2	T_cells	CD4 TCM	T cells	TRUE	TRUE	TRUE	TRUE
ACGAGTACCCTAAG-1	1261	545	1.82395	29.7383	4	B_cell	B naive	B cells	TRUE	TRUE	TRUE	TRUE
ACGAGTACGAATCC-1	3621	1188	1.57415	36.2331	4	T_cells	B naive	T cells	TRUE	TRUE	TRUE	TRUE
ACGATCGAGGACTT-1	1607	659	0.933416	31.9851	7	NK_cell	NK_CD56bright	T cells	TRUE	TRUE	TRUE	TRUE
ACGATCGAGTCACA-1	3066	1056	1.98956	23.092	3	Monocyte	CD14 Mono	Monocytes	TRUE	TRUE	TRUE	TRUE
ACGATGACAATGCC-1	2246	819	2.04809	32.992	2	T_cells	CD4 TCM	T cells	TRUE	TRUE	TRUE	TRUE
ACGATGACTGGTCA-1	2634	979	1.82232	37.3956	2	T_cells	CD4 TCM	T cells	TRUE	TRUE	TRUE	TRUE
ACGATTCTACGGGA-1	1606	632	3.42466	30.0125	5	T_cells	CD8 TEM	T cells	TRUE	TRUE	TRUE	TRUE
ACGCAATGGTTCAG-1	1227	598	2.60799	24.5314	7	NK_cell	NK	ILC	TRUE	TRUE	TRUE	TRUE
ACGCACCTGTTAGC-1	1687	690	2.13397	37.4629	4	B_cell	B naive	B cells	TRUE	TRUE	TRUE	TRUE
ACGCCACTGAACTC-1	602	310	0	28.7375	9	Monocyte	CD14 Mono	T cells	TRUE	TRUE	TRUE	TRUE
ACGCCGGAAACCAC-1	2243	803	2.27374	28.3103	3	Monocyte	CD14 Mono	Monocytes	TRUE	TRUE	TRUE	TRUE
ACGCCGGAAAGCCT-1	2145	743	0.885781	43.4965	1	T_cells	CD4 TCM	T cells	TRUE	TRUE	TRUE	TRUE
ACGCCGGAAATGCC-1	1102	560	2.2686	34.4828	2	T_cells	CD4 TCM	T cells	TRUE	TRUE	TRUE	TRUE
ACGCCTTGCTCCCA-1	2774	1073	3.02812	17.9524	6	Monocyte	CD16 Mono	Monocytes	TRUE	TRUE	TRUE	TRUE
ACGCGGTGGCGAGA-1	2432	844	2.05592	40.5839	1	T_cells	CD4 TCM	T cells	TRUE	TRUE	TRUE	TRUE
ACGCGGTGTGTGGT-1	2604	882	2.26574	39.7465	4	B_cell	B intermediate	B cells	TRUE	TRUE	TRUE	TRUE
ACGCGGTGTTTGCT-1	2145	841	1.6317	27.7389	5	T_cells	CD8 TEM	T cells	TRUE	TRUE	TRUE	TRUE
ACGCTCACAGTACC-1	2367	815	2.70384	44.3177	1	T_cells	CD4 Naive	T cells	TRUE	TRUE	TRUE	TRUE
ACGCTCACCCTTGC-1	2165	771	2.30947	41.0624	1	T_cells	CD4 TCM	T cells	TRUE	TRUE	TRUE	TRUE
ACGCTGCTGTTCTT-1	1956	976	1.07362	11.0941	7	NK_cell	NK	ILC	TRUE	TRUE	TRUE	TRUE
ACGGAACTCAGATC-1	2155	986	1.85615	18.9327	7	NK_cell	NK	ILC	TRUE	TRUE	TRUE	TRUE
ACGGAACTGTCGTA-1	2153	820	3.90153	17.1853	6	Monocyte	CD16 Mono	Monocytes	TRUE	TRUE	TRUE	TRUE
ACGGAGGACTCTTA-1	2614	957	2.86917	16.2586	3	Monocyte	CD14 Mono	Monocytes	TRUE	TRUE	TRUE	TRUE
ACGGATTGGGAGGT-1	1655	640	2.77946	39.5166	4	B_cell	B naive	B cells	TRUE	TRUE	TRUE	TRUE
ACGGATTGGTTAGC-1	3068	1012	1.82529	43.8722	2	T_cells	CD4 TCM	T cells	TRUE	TRUE	TRUE	TRUE
ACGGCTCTGAGCAG-1	2389	927	2.51151	31.8125	2	T_cells	CD4 TCM	T cells	TRUE	TRUE	TRUE	TRUE
ACGGCTCTTGCACA-1	2535	794	1.89349	42.3274	2	T_cells	CD4 TCM	T cells	TRUE	TRUE	TRUE	TRUE
ACGGTAACCGCTAA-1	1867	753	2.67809	27.5844	1	T_cells	CD8 TCM	T cells	TRUE	TRUE	TRUE	TRUE
ACGGTAACCTTCGC-1	1944	791	2.31481	28.9095	5	T_cells	CD8 TEM	T cells	TRUE	TRUE	TRUE	TRUE
ACGGTAACGGTGGA-1	811	366	4.19236	34.6486	1	T_cells	CD4 TCM	T cells	TRUE	TRUE	TRUE	TRUE
ACGGTAACTCGCAA-1	1213	539	2.22589	39.2415	8	T_cells	CD8 TEM	T cells	TRUE	TRUE	TRUE	TRUE
ACGGTATGAGTCGT-1	1764	752	2.43764	22.8458	3	Monocyte	CD14 Mono	Monocytes	TRUE	TRUE	TRUE	TRUE
ACGGTATGGGTATC-1	2149	769	3.81573	39.4137	4	B_cell	B naive	B cells	TRUE	TRUE	TRUE	TRUE
ACGGTATGGTTGTG-1	1947	650	2.25989	44.8896	4	B_cell	B naive	B cells	TRUE	TRUE	TRUE	TRUE
ACGGTCCTAACGGG-1	2197	947	1.3655	27.7196	2	T_cells	CD4 TCM	T cells	TRUE	TRUE	TRUE	TRUE
ACGGTCCTCGGGAA-1	2254	771	2.35138	39.5297	2	T_cells	CD4 TCM	T cells	TRUE	TRUE	TRUE	TRUE
ACGTAGACAACCAC-1	2028	824	0.986193	32.1992	2	T_cells	CD4 TCM	T cells	TRUE	TRUE	TRUE	TRUE
ACGTAGACTACAGC-1	1829	744	1.74959	35.6479	4	B_cell	B naive	B cells	TRUE	TRUE	TRUE	TRUE
ACGTCAGAAACGAA-1	2167	837	2.1689	35.533	2	T_cells	CD4 TCM	T cells	TRUE	TRUE	TRUE	TRUE
ACGTCAGAGAGCTT-1	1911	723	2.40712	19.4139	3	Monocyte	CD14 Mono	Monocytes	TRUE	TRUE	TRUE	TRUE
ACGTCAGAGGGATG-1	1541	640	1.49254	35.3017	2	T_cells	CD4 TCM	T cells	TRUE	TRUE	TRUE	TRUE
ACGTCCTGATAAGG-1	2627	923	3.50209	28.5877	3	Pre-B_cell_CD34-	CD14 Mono	Monocytes	TRUE	TRUE	TRUE	TRUE
ACGTCCTGTGAACC-1	3303	1174	2.42204	16.046	3	Monocyte	CD14 Mono	Monocytes	TRUE	TRUE	TRUE	TRUE
ACGTCGCTCCTGAA-1	3932	1597	1.85656	14.5473	5	NK_cell	NK Proliferating	Cycling cells	TRUE	TRUE	TRUE	TRUE
ACGTCGCTCTATTC-1	1585	699	3.40694	32.2397	3	Monocyte	cDC2	T cells	TRUE	TRUE	TRUE	TRUE
ACGTCGCTTCTCAT-1	1602	618	2.49688	41.1985	4	B_cell	B naive	B cells	TRUE	TRUE	TRUE	TRUE
ACGTGATGCCATGA-1	5441	1418	2.62819	31.2626	10	Monocyte	cDC2	DC	TRUE	TRUE	TRUE	TRUE
ACGTGATGGGTCTA-1	2638	820	1.89538	47.4223	1	T_cells	CD8 Naive	T cells	TRUE	TRUE	TRUE	TRUE
ACGTGATGTAACCG-1	2976	1047	1.5457	22.5806	6	Monocyte	CD16 Mono	Monocytes	TRUE	TRUE	TRUE	TRUE
ACGTGATGTGACAC-1	2135	981	3.18501	20.7494	7	NK_cell	NK	ILC	TRUE	TRUE	TRUE	TRUE
ACGTGCCTCCGTAA-1	2177	866	1.37804	29.9954	2	T_cells	CD4 TCM	T cells	TRUE	TRUE	TRUE	TRUE
ACGTGCCTTCTATC-1	1081	527	3.70028	30.2498	5	T_cells	CD8 TEM	T cells	TRUE	TRUE	TRUE	TRUE
ACGTTACTTTCCAT-1	1968	762	1.62602	38.5671	2	T_cells	CD4 TCM	T cells	TRUE	TRUE	TRUE	TRUE
ACGTTGGAAAAGCA-1	2187	717	1.92044	45.4961	1	T_cells	CD8 Naive	T cells	TRUE	TRUE	TRUE	TRUE
ACGTTGGAAACCTG-1	2217	860	4.01443	31.3938	5	T_cells	CD8 TEM	T cells	TRUE	TRUE	TRUE	TRUE
ACGTTGGACCGTAA-1	1383	603	2.45842	26.5365	3	Monocyte	CD14 Mono	Monocytes	TRUE	TRUE	TRUE	TRUE
ACGTTGGAGCCAAT-1	1780	828	2.24719	17.5281	7	NK_cell	NK	ILC	TRUE	TRUE	TRUE	TRUE
ACGTTGGATATGGC-1	1052	476	1.23574	41.2548	4	B_cell	B naive	B cells	TRUE	TRUE	TRUE	TRUE
ACGTTGGATCAGGT-1	2801	1071	1.49946	20.3856	3	Monocyte	CD14 Mono	Monocytes	TRUE	TRUE	TRUE	TRUE
ACGTTTACATCAGC-1	2368	775	1.5625	45.4392	1	T_cells	CD8 Naive	T cells	TRUE	TRUE	TRUE	TRUE
ACTAAAACCCACAA-1	1268	614	1.41956	29.1009	5	T_cells	CD8 TCM	T cells	TRUE	TRUE	TRUE	TRUE
ACTAAAACTCGACA-1	2584	913	2.08978	23.2198	3	Monocyte	CD14 Mono	Macrophages	TRUE	TRUE	TRUE	TRUE
ACTACGGAATTTCC-1	2188	836	1.91956	35.8775	2	T_cells	CD4 TCM	T cells	TRUE	TRUE	TRUE	TRUE
ACTACGGACCTATT-1	1804	669	2.66075	40.4102	2	T_cells	CD4 TCM	T cells	TRUE	TRUE	TRUE	TRUE
ACTACGGATCGCTC-1	2471	942	1.37596	34.399	1	T_cells	CD4 TCM	T cells	TRUE	TRUE	TRUE	TRUE
ACTACTACTAAGGA-1	2339	792	2.39419	44.2497	1	T_cells	CD8 Naive	T cells	TRUE	TRUE	TRUE	TRUE
ACTAGGTGGAACCT-1	1980	871	1.36364	27.8283	2	T_cells	CD8 TCM	T cells	TRUE	TRUE	TRUE	TRUE
ACTAGGTGGAACTC-1	3531	1046	1.69924	43.7836	1	T_cells	CD4 TCM	T cells	TRUE	TRUE	TRUE	TRUE
ACTATCACCTTGGA-1	2050	859	3.07317	29.3659	5	T_cells	CD8 TEM	T cells	TRUE	TRUE	TRUE	TRUE
ACTATCACTGCCAA-1	2222	793	1.66517	41.4041	1	T_cells	CD4 TCM	T cells	TRUE	TRUE	TRUE	TRUE
ACTCAGGACTGAAC-1	2160	822	0.555556	37.6389	1	T_cells	CD4 TCM	T cells	TRUE	TRUE	TRUE	TRUE
ACTCAGGATCTATC-1	1870	751	1.49733	32.9412	4	B_cell	B naive	B cells	TRUE	TRUE	TRUE	TRUE
ACTCAGGATTCGTT-1	1009	435	1.98216	25.669	9	Pre-B_cell_CD34-	CD14 Mono	T cells	TRUE	TRUE	TRUE	TRUE
ACTCCTCTCAACTG-1	3267	1142	2.08142	33.2415	2	T_cells	CD4 TCM	T cells	TRUE	TRUE	TRUE	TRUE
ACTCGCACGAAAGT-1	1824	781	1.64474	19.1338	3	Monocyte	CD14 Mono	Monocytes	TRUE	TRUE	TRUE	TRUE
ACTCGCACTACGAC-1	1872	718	1.12179	24.0385	3	Monocyte	CD14 Mono	Monocytes	TRUE	TRUE	TRUE	TRUE
ACTCTCCTGACACT-1	1237	471	2.91027	42.6031	1	T_cells	CD4 TCM	T cells	TRUE	TRUE	TRUE	TRUE
ACTCTCCTGCATAC-1	5861	1750	1.74032	40.5562	1	CMP	HSPC	T cells	TRUE	TRUE	TRUE	TRUE
ACTCTCCTGTTTGG-1	2755	892	1.92378	41.8149	1	T_cells	CD4 TCM	T cells	TRUE	TRUE	TRUE	TRUE
ACTGAGACAACCAC-1	1944	841	3.54938	30.5041	8	T_cells	MAIT	T cells	TRUE	TRUE	TRUE	TRUE
ACTGAGACCCATAG-1	3635	1156	1.78817	21.238	6	Monocyte	CD16 Mono	Monocytes	TRUE	TRUE	TRUE	TRUE
ACTGAGACGTTGGT-1	3991	1031	1.75395	49.4362	4	B_cell	B memory	B cells	TRUE	TRUE	TRUE	TRUE
ACTGCCACACACGT-1	2120	912	1.60377	26.8396	5	T_cells	CD8 TEM	T cells	TRUE	TRUE	TRUE	TRUE
ACTGCCACTCCGTC-1	1739	873	4.08281	18.0564	7	NK_cell	NK	ILC	TRUE	TRUE	TRUE	TRUE
ACTGGCCTTCAGTG-1	1656	824	2.05314	19.0821	7	NK_cell	NK	ILC	TRUE	TRUE	TRUE	TRUE
ACTGTGGACGTGTA-1	3185	1233	2.10361	28.854	5	T_cells	CD8 TEM	T cells	TRUE	TRUE	TRUE	TRUE
ACTGTGGATCTAGG-1	4412	1312	2.28921	40.1632	4	B_cell	B naive	T cells	TRUE	TRUE	TRUE	TRUE
ACTGTTACCCACAA-1	1262	575	3.24881	22.9002	3	Monocyte	CD14 Mono	Monocytes	TRUE	TRUE	TRUE	TRUE
ACTGTTACTGCAGT-1	1658	605	2.29192	42.2195	1	T_cells	CD8 Naive	T cells	TRUE	TRUE	TRUE	TRUE
ACTTAAGAACCACA-1	2297	717	2.26382	44.7976	1	T_cells	CD8 Naive	T cells	TRUE	TRUE	TRUE	TRUE
ACTTAAGACCACAA-1	1629	665	5.8318	36.0958	2	T_cells	CD4 TEM	T cells	TRUE	TRUE	TRUE	TRUE
ACTTAAGATTACTC-1	2822	1019	2.8703	30.3331	10	Monocyte	cDC2	Macrophages	TRUE	TRUE	TRUE	TRUE
ACTTAGCTGCGTAT-1	3267	1215	1.56107	17.6921	6	Monocyte	CD16 Mono	Monocytes	TRUE	TRUE	TRUE	TRUE
ACTTAGCTGGGAGT-1	2502	928	0.919265	34.6523	2	T_cells	CD4 TCM	T cells	TRUE	TRUE	TRUE	TRUE
ACTTCAACAAGCAA-1	5419	1780	3.08175	26.4255	5	T_cells	CD8 TEM	T cells	TRUE	TRUE	TRUE	TRUE
ACTTCAACGTAGGG-1	1259	657	1.11199	20.5719	7	NK_cell	NK	ILC	TRUE	TRUE	TRUE	TRUE
ACTTCCCTTTCCGC-1	2072	718	1.30309	44.5946	1	T_cells	CD4 TCM	T cells	TRUE	TRUE	TRUE	TRUE
ACTTCTGACATGCA-1	1655	646	4.35045	39.6979	4	B_cell	B naive	B cells	TRUE	TRUE	TRUE	TRUE
ACTTGACTCCACAA-1	1999	808	1.6008	30.9155	4	B_cell	B naive	B cells	TRUE	TRUE	TRUE	TRUE
ACTTGGGAGAAAGT-1	3624	1120	2.89735	28.9735	3	Monocyte	CD14 Mono	Monocytes	TRUE	TRUE	TRUE	TRUE
ACTTGGGAGGTTTG-1	1645	750	1.76292	28.8146	2	T_cells	CD4 TEM	T cells	TRUE	TRUE	TRUE	TRUE
ACTTGGGATGTGAC-1	792	390	0.126263	19.4444	9	Monocyte	CD16 Mono	Monocytes	TRUE	TRUE	TRUE	TRUE
ACTTGGGATTGACG-1	3111	1100	2.34651	25.9402	3	Monocyte	CD14 Mono	Monocytes	TRUE	TRUE	TRUE	TRUE
ACTTGTACCCGAAT-1	2501	911	5.59776	35.7057	1	T_cells	CD8 Naive	T cells	TRUE	TRUE	TRUE	TRUE
ACTTGTACCTGTCC-1	1149	456	1.21845	42.6458	1	T_cells	CD4 TCM	T cells	TRUE	TRUE	TRUE	TRUE
ACTTTGTGCGATAC-1	600	267	8	36	1	NK_cell	CD4 TEM	T cells	TRUE	TRUE	TRUE	TRUE
ACTTTGTGGAAAGT-1	2368	755	1.1402	46.2838	1	T_cells	CD4 TCM	T cells	TRUE	TRUE	TRUE	TRUE
ACTTTGTGGATAGA-1	3145	1118	1.39905	21.9078	3	Monocyte	CD14 Mono	Monocytes	TRUE	TRUE	TRUE	TRUE
AGAAACGAAAGTAG-1	1430	571	2.86713	42.4475	4	B_cell	B naive	B cells	TRUE	TRUE	TRUE	TRUE
AGAAAGTGCGCAAT-1	3021	867	2.0192	47.9312	2	T_cells	CD4 TCM	T cells	TRUE	TRUE	TRUE	TRUE
AGAAAGTGGGGATG-1	1968	728	1.62602	28.9634	3	Monocyte	CD14 Mono	Monocytes	TRUE	TRUE	TRUE	TRUE
AGAACAGAAATGCC-1	1879	916	1.70303	18.2012	7	NK_cell	NK	ILC	TRUE	TRUE	TRUE	TRUE
AGAACAGACGACTA-1	981	491	2.54842	32.212	4	B_cell	B naive	B cells	TRUE	TRUE	TRUE	TRUE
AGAACAGAGACAAA-1	3002	960	1.73218	37.3085	2	T_cells	CD4 TCM	T cells	TRUE	TRUE	TRUE	TRUE
AGAACGCTTTGCTT-1	1763	625	2.15542	45.7743	1	T_cells	CD4 TCM	T cells	TRUE	TRUE	TRUE	TRUE
AGAAGATGTGACTG-1	3604	1090	0.99889	37.7913	2	T_cells	CD4 TCM	T cells	TRUE	TRUE	TRUE	TRUE
AGAATGGAAGAAGT-1	2052	772	1.02339	35.5263	5	T_cells	CD8 TEM	T cells	TRUE	TRUE	TRUE	TRUE
AGAATTTGTAACCG-1	3259	968	1.07395	43.4796	1	T_cells	CD4 TCM	T cells	TRUE	TRUE	TRUE	TRUE
AGAATTTGTAGAGA-1	1428	480	4.13165	46.7787	1	T_cells	CD4 Naive	T cells	TRUE	TRUE	TRUE	TRUE
AGACACACTGTAGC-1	2229	810	1.30103	37.8197	1	T_cells	CD4 TCM	T cells	TRUE	TRUE	TRUE	TRUE
AGACACTGTCAAGC-1	1944	725	1.69753	21.2963	3	Monocyte	CD14 Mono	Monocytes	TRUE	TRUE	TRUE	TRUE
AGACCTGAAGTAGA-1	2595	1016	2.04239	21.8497	3	Monocyte	CD14 Mono	Monocytes	TRUE	TRUE	TRUE	TRUE
AGACCTGACCAACA-1	2999	1011	2.96766	36.3788	2	T_cells	CD4 TCM	T cells	TRUE	TRUE	TRUE	TRUE
AGACCTGAGGAAGC-1	2875	1075	1.87826	34.0174	8	T_cells	MAIT	T cells	TRUE	TRUE	TRUE	TRUE
AGACGTACAGAGGC-1	2193	808	1.27679	34.4733	2	T_cells	CD4 TCM	T cells	TRUE	TRUE	TRUE	TRUE
AGACGTACCCCTAC-1	1517	672	3.09822	33.0257	4	B_cell	B naive	B cells	TRUE	TRUE	TRUE	TRUE
AGACGTACCTCTTA-1	2886	950	4.19265	30.8039	3	Monocyte	CD14 Mono	Monocytes	TRUE	TRUE	TRUE	TRUE
AGACGTACTCGTGA-1	2242	862	4.14808	18.5103	6	Monocyte	CD16 Mono	Monocytes	TRUE	TRUE	TRUE	TRUE
AGACTGACCATCAG-1	1895	766	3.43008	36.4116	5	T_cells	CD8 TEM	T cells	TRUE	TRUE	TRUE	TRUE
AGACTGACCCTTTA-1	2911	963	2.71384	44.5895	1	T_cells	CD8 Naive	T cells	TRUE	TRUE	TRUE	TRUE
AGACTTCTCATGCA-1	1302	507	2.84178	37.3272	4	B_cell	B naive	B cells	TRUE	TRUE	TRUE	TRUE
AGAGATGACAGTCA-1	1340	570	3.20896	37.9104	4	B_cell	B naive	B cells	TRUE	TRUE	TRUE	TRUE
AGAGATGACTGAAC-1	1974	678	2.38095	40.8308	1	T_cells	CD4 TCM	T cells	TRUE	TRUE	TRUE	TRUE
AGAGATGAGGTTTG-1	2060	768	2.86408	20.7767	3	Monocyte	CD14 Mono	Monocytes	TRUE	TRUE	TRUE	TRUE
AGAGATGATCTCGC-1	3371	1037	3.64877	40.4628	4	B_cell	B memory	B cells	TRUE	TRUE	TRUE	TRUE
AGAGATGATTGTGG-1	2339	885	1.58187	37.5374	1	T_cells	CD8 TCM	T cells	TRUE	TRUE	TRUE	TRUE
AGAGCGGAGGCAAG-1	5230	1426	1.35755	18.7572	3	Monocyte	CD14 Mono	Monocytes	TRUE	TRUE	TRUE	TRUE
AGAGGTCTACAGCT-1	10783	2815	2.61523	21.9234	5	T_cells	NK Proliferating	T cells	TRUE	TRUE	TRUE	TRUE
AGAGTCTGGTCGTA-1	4469	1496	3.55784	19.4674	6	Monocyte	CD16 Mono	Monocytes	TRUE	TRUE	TRUE	TRUE
AGAGTGCTCAGCTA-1	1566	587	1.91571	36.6539	1	T_cells	CD4 TCM	T cells	TRUE	TRUE	TRUE	TRUE
AGAGTGCTCGAATC-1	2532	879	1.97472	42.3381	1	T_cells	CD4 TCM	T cells	TRUE	TRUE	TRUE	TRUE
AGAGTGCTGTCATG-1	3580	924	1.50838	45.419	2	T_cells	CD4 TCM	T cells	TRUE	TRUE	TRUE	TRUE
AGAGTGCTGTCCTC-1	1944	783	2.10905	36.1111	8	T_cells	MAIT	T cells	TRUE	TRUE	TRUE	TRUE
AGAGTGCTGTGTTG-1	1635	696	3.24159	27.9511	4	B_cell	B naive	B cells	TRUE	TRUE	TRUE	TRUE
AGATATACCCGTAA-1	2260	1057	1.50442	18.5398	7	NK_cell	NK	ILC	TRUE	TRUE	TRUE	TRUE
AGATATACGATGAA-1	2386	783	4.81978	42.6656	2	T_cells	CD4 TCM	T cells	TRUE	TRUE	TRUE	TRUE
AGATATACTGTTCT-1	2358	867	1.18745	37.9135	4	B_cell	B memory	B cells	TRUE	TRUE	TRUE	TRUE
AGATATTGCCTACC-1	2395	919	1.00209	34.3215	5	T_cells	CD8 TEM	T cells	TRUE	TRUE	TRUE	TRUE
AGATATTGGCCAAT-1	4076	1251	1.4475	20.9274	3	Monocyte	CD14 Mono	Monocytes	TRUE	TRUE	TRUE	TRUE
AGATCGTGTCTGGA-1	2988	1023	1.17135	24.8661	3	Monocyte	CD14 Mono	Monocytes	TRUE	TRUE	TRUE	TRUE
AGATCGTGTTTGTC-1	1844	727	1.19306	36.9848	4	B_cell	B naive	B cells	TRUE	TRUE	TRUE	TRUE
AGATCTCTATCACG-1	1501	645	2.73151	36.3757	4	B_cell	B naive	B cells	TRUE	TRUE	TRUE	TRUE
AGATTAACGTTCTT-1	3876	1217	2.32198	18.3437	6	Monocyte	CD16 Mono	Monocytes	TRUE	TRUE	TRUE	TRUE
AGATTCCTATCGTG-1	2499	929	0.840336	35.1341	2	T_cells	CD4 TCM	T cells	TRUE	TRUE	TRUE	TRUE
AGATTCCTCACTTT-1	2200	792	2.72727	26.9545	3	Monocyte	CD14 Mono	Monocytes	TRUE	TRUE	TRUE	TRUE
AGATTCCTGACGAG-1	2736	994	2.59503	22.1126	3	Monocyte	CD14 Mono	Monocytes	TRUE	TRUE	TRUE	TRUE
AGATTCCTGTTCAG-1	2318	1025	3.19241	19.3701	7	NK_cell	NK	ILC	TRUE	TRUE	TRUE	TRUE
AGCAAAGATATGCG-1	2434	946	2.25965	37.2227	1	T_cells	CD4 TCM	T cells	TRUE	TRUE	TRUE	TRUE
AGCACAACAGTCTG-1	1625	600	2.09231	47.5692	1	T_cells	CD8 TCM	T cells	TRUE	TRUE	TRUE	TRUE
AGCACTGAGGGAGT-1	2621	881	0.915681	42.045	1	T_cells	CD4 TCM	T cells	TRUE	TRUE	TRUE	TRUE
AGCACTGATATGCG-1	2297	975	0.914236	31.65	2	T_cells	CD4 TCM	T cells	TRUE	TRUE	TRUE	TRUE
AGCACTGATGCTTT-1	5153	1609	2.1929	26.3148	10	Monocyte	cDC2	DC	TRUE	TRUE	TRUE	TRUE
AGCACTGATTGCGA-1	2158	758	1.85357	44.393	2	T_cells	CD4 TCM	T cells	TRUE	TRUE	TRUE	TRUE
AGCATCGAAGATCC-1	1726	772	2.37543	27.5203	2	T_cells	CD4 TCM	T cells	TRUE	TRUE	TRUE	TRUE
AGCATCGAAGGGTG-1	2172	682	1.65746	45.8564	4	B_cell	B memory	B cells	TRUE	TRUE	TRUE	TRUE
AGCATCGAGCTTCC-1	2587	998	3.94279	18.477	3	Monocyte	CD14 Mono	Monocytes	TRUE	TRUE	TRUE	TRUE
AGCATCGAGTGAGG-1	2979	979	1.74555	40.0134	2	T_cells	CD4 TCM	T cells	TRUE	TRUE	TRUE	TRUE
AGCATCGATAACCG-1	2780	1045	1.36691	20.8273	3	Monocyte	CD14 Mono	Monocytes	TRUE	TRUE	TRUE	TRUE
AGCATGACGATGAA-1	1870	706	2.08556	32.4064	5	T_cells	CD8 TEM	T cells	TRUE	TRUE	TRUE	TRUE
AGCCAATGGGGAGT-1	1876	808	1.59915	19.3497	6	Monocyte	CD16 Mono	Monocytes	TRUE	TRUE	TRUE	TRUE
AGCCAATGTATCTC-1	2617	855	1.79595	46.6565	2	T_cells	CD4 TCM	T cells	TRUE	TRUE	TRUE	TRUE
AGCCACCTGGATCT-1	1983	819	2.21886	32.3248	5	T_cells	CD8 TEM	T cells	TRUE	TRUE	TRUE	TRUE
AGCCGGTGCCAATG-1	3729	1147	1.07267	37.195	2	T_cells	CD4 TCM	T cells	TRUE	TRUE	TRUE	TRUE
AGCCGGTGTGTTTC-1	2196	742	1.45719	42.9417	1	T_cells	CD4 TCM	T cells	TRUE	TRUE	TRUE	TRUE
AGCCGTCTCAATCG-1	2919	914	4.28229	40.7331	1	T_cells	CD8 Naive	T cells	TRUE	TRUE	TRUE	TRUE
AGCCGTCTGAGAGC-1	3005	969	2.59567	41.9634	2	T_cells	CD4 TCM	T cells	TRUE	TRUE	TRUE	TRUE
AGCCTCACGTTCGA-1	2157	704	1.66898	45.6653	1	T_cells	CD4 TCM	T cells	TRUE	TRUE	TRUE	TRUE
AGCCTCACTGTCAG-1	4816	1398	1.41196	20.7226	6	Monocyte	CD16 Mono	Monocytes	TRUE	TRUE	TRUE	TRUE
AGCCTCTGCAGTTG-1	1473	581	2.51188	42.4304	4	B_cell	B naive	B cells	TRUE	TRUE	TRUE	TRUE
AGCCTCTGCCAATG-1	1679	809	1.66766	26.2656	7	NK_cell	NK	ILC	TRUE	TRUE	TRUE	TRUE
AGCGAACTGGATCT-1	3139	921	2.67601	48.6779	1	T_cells	CD8 Naive	T cells	TRUE	TRUE	TRUE	TRUE
AGCGAACTTACTGG-1	2117	805	1.4171	36.8446	2	T_cells	CD4 TCM	T cells	TRUE	TRUE	TRUE	TRUE
AGCGATACGGAGCA-1	1590	542	1.94969	46.8553	1	T_cells	CD8 Naive	T cells	TRUE	TRUE	TRUE	TRUE
AGCGATTGAGATCC-1	1919	888	2.18864	17.2486	7	NK_cell	NK	ILC	TRUE	TRUE	TRUE	TRUE
AGCGCCGAATCTCT-1	1279	519	1.25098	44.7224	2	T_cells	CD4 TCM	T cells	TRUE	TRUE	TRUE	TRUE
AGCGCCGACAGAGG-1	2678	1092	1.64302	25.2427	2	T_cells	CD4 TCM	T cells	TRUE	TRUE	TRUE	TRUE
AGCGCTCTACCTTT-1	1767	762	1.47142	32.6542	1	T_cells	CD4 TCM	T cells	TRUE	TRUE	TRUE	TRUE
AGCGGCACCGGGAA-1	2103	698	1.61674	44.6981	1	T_cells	CD8 Naive	T cells	TRUE	TRUE	TRUE	TRUE
AGCGGCTGATGTGC-1	2269	752	1.63067	43.0586	1	T_cells	CD4 TCM	T cells	TRUE	TRUE	TRUE	TRUE
AGCGGGCTTGCCAA-1	2244	771	1.51515	39.6613	1	T_cells	CD4 TCM	T cells	TRUE	TRUE	TRUE	TRUE
AGCGTAACATGCTG-1	2424	899	1.93894	34.1584	2	T_cells	CD4 TCM	T cells	TRUE	TRUE	TRUE	TRUE
AGCGTAACTGAGAA-1	3081	1101	1.97988	20.0584	3	Monocyte	CD14 Mono	Monocytes	TRUE	TRUE	TRUE	TRUE
AGCTCGCTACTGGT-1	2531	760	2.09403	47.2936	1	T_cells	CD4 TCM	T cells	TRUE	TRUE	TRUE	TRUE
AGCTCGCTCTGCTC-1	2673	881	1.45903	41.9379	1	T_cells	CD8 Naive	T cells	TRUE	TRUE	TRUE	TRUE
AGCTGAACCATACG-1	3218	1124	3.7601	19.3288	6	Monocyte	CD16 Mono	Monocytes	TRUE	TRUE	TRUE	TRUE
AGCTGAACCTCTCG-1	2320	809	1.89655	44.181	1	T_cells	CD4 TCM	T cells	TRUE	TRUE	TRUE	TRUE
AGCTGCCTTGGGAG-1	1037	445	4.43587	12.729	9	Monocyte	CD14 Mono	Monocytes	TRUE	TRUE	TRUE	TRUE
AGCTGCCTTTCATC-1	5212	1703	2.95472	30.0844	2	T_cells	CD4 TCM	T cells	TRUE	TRUE	TRUE	TRUE
AGCTGCCTTTCTGT-1	2282	789	2.0596	37.0727	1	T_cells	CD4 TCM	T cells	TRUE	TRUE	TRUE	TRUE
AGCTGTGATCCAAG-1	1551	641	3.61057	32.0438	1	T_cells	CD8 TCM	T cells	TRUE	TRUE	TRUE	TRUE
AGCTTTACAAGTAG-1	2261	819	1.63644	39.7169	1	T_cells	CD4 TCM	T cells	TRUE	TRUE	TRUE	TRUE
AGCTTTACACCAAC-1	2114	890	3.12204	33.491	8	T_cells	MAIT	T cells	TRUE	TRUE	TRUE	TRUE
AGCTTTACTCTCAT-1	2570	767	1.59533	44.1634	4	B_cell	B memory	B cells	TRUE	TRUE	TRUE	TRUE
AGGAAATGAGGAGC-1	1880	806	0.691489	28.9894	2	T_cells	CD4 TEM	T cells	TRUE	TRUE	TRUE	TRUE
AGGAACCTCTTAGG-1	3844	1323	2.93965	18.7305	6	Monocyte	CD16 Mono	Monocytes	TRUE	TRUE	TRUE	TRUE
AGGAACCTTGCCTC-1	2188	942	1.87386	26.3254	5	T_cells	CD8 TEM	T cells	TRUE	TRUE	TRUE	TRUE
AGGAATGATAACGC-1	1975	807	2.78481	33.6203	1	T_cells	CD8 TCM	T cells	TRUE	TRUE	TRUE	TRUE
AGGAATGATTTGTC-1	2648	981	1.32175	38.5952	2	T_cells	CD4 TCM	T cells	TRUE	TRUE	TRUE	TRUE
AGGAGTCTGGTTTG-1	2508	888	2.39234	40.3509	1	T_cells	CD4 TCM	T cells	TRUE	TRUE	TRUE	TRUE
AGGAGTCTTGTCAG-1	1978	726	1.6178	42.6694	1	T_cells	CD4 TCM	T cells	TRUE	TRUE	TRUE	TRUE
AGGATAGACATTTC-1	4146	1190	1.1095	44.1389	2	T_cells	CD4 TCM	T cells	TRUE	TRUE	TRUE	TRUE
AGGATAGAGGATTC-1	1963	826	1.06979	28.7315	5	NK_cell	CD8 TEM	T cells	TRUE	TRUE	TRUE	TRUE
AGGATGCTACTAGC-1	1805	661	1.16343	38.7812	4	B_cell	B naive	B cells	TRUE	TRUE	TRUE	TRUE
AGGATGCTTTAGGC-1	1401	713	2.21271	18.344	7	NK_cell	NK	ILC	TRUE	TRUE	TRUE	TRUE
AGGCAACTGAAGGC-1	2698	816	2.77984	42.55	2	T_cells	CD4 TCM	T cells	TRUE	TRUE	TRUE	TRUE
AGGCAGGAGTACCA-1	2152	822	3.76394	33.039	8	T_cells	MAIT	T cells	TRUE	TRUE	TRUE	TRUE
AGGCCTCTAGTCGT-1	2264	806	0.795053	38.4717	1	T_cells	CD4 TCM	T cells	TRUE	TRUE	TRUE	TRUE
AGGCCTCTCGGAGA-1	2388	864	2.05193	40.7454	1	T_cells	CD4 TCM	T cells	TRUE	TRUE	TRUE	TRUE
AGGCCTCTCGTAAC-1	1205	464	0.6639	47.1369	1	T_cells	CD4 TCM	T cells	TRUE	TRUE	TRUE	TRUE
AGGGACGACGTTGA-1	1857	664	2.15401	45.6651	1	T_cells	CD4 TCM	T cells	TRUE	TRUE	TRUE	TRUE
AGGGACGAGTCAAC-1	1957	931	1.53296	20.7971	7	NK_cell	NK	ILC	TRUE	TRUE	TRUE	TRUE
AGGGACGAGTTGTG-1	2746	860	1.311	47.815	1	T_cells	CD4 TCM	T cells	TRUE	TRUE	TRUE	TRUE
AGGGACGATAGAGA-1	1722	674	3.89082	36.5854	8	T_cells	MAIT	T cells	TRUE	TRUE	TRUE	TRUE
AGGGACGATGCATG-1	1783	803	1.06562	31.0151	5	T_cells	CD8 TEM	T cells	TRUE	TRUE	TRUE	TRUE
AGGGAGTGAGCCTA-1	997	464	0.802407	32.8987	2	T_cells	CD4 TCM	T cells	TRUE	TRUE	TRUE	TRUE
AGGGCCACCATACG-1	2047	788	1.61212	38.8373	1	T_cells	CD4 TCM	T cells	TRUE	TRUE	TRUE	TRUE
AGGGCGCTAACCAC-1	3558	1068	2.44519	33.2209	3	Monocyte	CD14 Mono	T cells	TRUE	TRUE	TRUE	TRUE
AGGGCGCTATGGTC-1	1609	781	4.47483	24.1765	1	T_cells	CD4 TCM	T cells	TRUE	TRUE	TRUE	TRUE
AGGGTGGACAGTCA-1	2229	843	2.46747	37.1916	4	B_cell	B intermediate	B cells	TRUE	TRUE	TRUE	TRUE
AGGGTGGACTCAAG-1	2072	779	2.12355	22.973	3	Monocyte	CD14 Mono	Monocytes	TRUE	TRUE	TRUE	TRUE
AGGGTGGAGTTGCA-1	2253	873	1.8198	32.7119	5	T_cells	CD8 TEM	T cells	TRUE	TRUE	TRUE	TRUE
AGGGTTTGTTCATC-1	1795	707	2.1727	25.1253	3	Monocyte	CD14 Mono	Macrophages	TRUE	TRUE	TRUE	TRUE
AGGTCATGAGTGTC-1	925	492	3.24324	32.3243	4	B_cell	B naive	B cells	TRUE	TRUE	TRUE	TRUE
AGGTCATGCTTATC-1	1588	669	2.01511	35.8942	8	T_cells	CD8 TEM	T cells	TRUE	TRUE	TRUE	TRUE
AGGTCTGATTCTCA-1	2731	982	2.08715	20.7982	6	Monocyte	CD16 Mono	Monocytes	TRUE	TRUE	TRUE	TRUE
AGGTGGGAAGAATG-1	2033	749	1.47565	39.7442	2	T_cells	CD4 TCM	T cells	TRUE	TRUE	TRUE	TRUE
AGGTGGGAAGTTCG-1	2474	789	1.37429	44.7454	1	T_cells	CD4 TCM	T cells	TRUE	TRUE	TRUE	TRUE
AGGTGTTGGTTACG-1	2090	780	1.29187	36.6986	4	B_cell	B naive	B cells	TRUE	TRUE	TRUE	TRUE
AGGTTCGAACCTCC-1	1346	561	1.85736	24.5171	3	Monocyte	CD14 Mono	Monocytes	TRUE	TRUE	TRUE	TRUE
AGGTTCGAACGTAC-1	1592	655	1.44472	26.5075	3	Monocyte	CD14 Mono	Monocytes	TRUE	TRUE	TRUE	TRUE
AGGTTCGAGGGTGA-1	1155	432	2.33766	46.9264	1	T_cells	CD4 TCM	T cells	TRUE	TRUE	TRUE	TRUE
AGTAAGGAGTTTGG-1	1928	801	1.65975	30.6017	2	T_cells	CD4 TCM	T cells	TRUE	TRUE	TRUE	TRUE
AGTAAGGATTCTTG-1	2894	945	0.967519	39.8411	2	T_cells	CD4 TCM	T cells	TRUE	TRUE	TRUE	TRUE
AGTAATACATCACG-1	1832	770	2.34716	30.8952	7	Pre-B_cell_CD34-	NK	ILC	TRUE	TRUE	TRUE	TRUE
AGTAATACCGAACT-1	1236	503	2.50809	41.8285	4	B_cell	B naive	B cells	TRUE	TRUE	TRUE	TRUE
AGTAATTGTCCCAC-1	1892	766	1.47992	35.2537	2	T_cells	CD4 TCM	T cells	TRUE	TRUE	TRUE	TRUE
AGTACGTGAGGGTG-1	2386	776	1.63453	46.1861	1	T_cells	CD4 TCM	T cells	TRUE	TRUE	TRUE	TRUE
AGTACGTGCTGCAA-1	3001	970	1.26624	41.6528	2	T_cells	CD4 TCM	T cells	TRUE	TRUE	TRUE	TRUE
AGTACGTGCTTGGA-1	3506	989	1.22647	46.3491	2	T_cells	CD4 TCM	T cells	TRUE	TRUE	TRUE	TRUE
AGTACTCTACGTGT-1	1604	654	1.87032	36.2219	4	B_cell	B naive	B cells	TRUE	TRUE	TRUE	TRUE
AGTACTCTCAACCA-1	1766	762	4.86976	27.2367	5	T_cells	CD8 TEM	T cells	TRUE	TRUE	TRUE	TRUE
AGTACTCTCGGTAT-1	2063	882	1.55114	29.714	5	T_cells	CD4 TCM	T cells	TRUE	TRUE	TRUE	TRUE
AGTAGGCTTGCCTC-1	3561	1236	2.78012	20.8649	6	Monocyte	CD16 Mono	Monocytes	TRUE	TRUE	TRUE	TRUE
AGTATAACTTGTCT-1	4455	1499	3.20988	17.0146	6	Monocyte	CD16 Mono	Monocytes	TRUE	TRUE	TRUE	TRUE
AGTATCCTAGAACA-1	1826	626	0.876232	47.4261	1	T_cells	CD4 Naive	T cells	TRUE	TRUE	TRUE	TRUE
AGTCACGATGAGCT-1	3719	1380	1.452	29.309	7	NK_cell	NK	ILC	TRUE	TRUE	TRUE	TRUE
AGTCAGACGAATAG-1	3305	1170	1.66415	36.4902	2	T_cells	CD4 TCM	T cells	TRUE	TRUE	TRUE	TRUE
AGTCAGACGCTTAG-1	1011	491	3.16518	38.3778	1	T_cells	CD8 TCM	T cells	TRUE	TRUE	TRUE	TRUE
AGTCAGACTAGAGA-1	1994	833	1.90572	31.6449	8	T_cells	MAIT	T cells	TRUE	TRUE	TRUE	TRUE
AGTCAGACTGCACA-1	2820	924	1.48936	38.0496	2	T_cells	CD4 TCM	T cells	TRUE	TRUE	TRUE	TRUE
AGTCCAGATATCTC-1	1746	581	1.94731	47.8236	1	T_cells	CD4 TCM	T cells	TRUE	TRUE	TRUE	TRUE
AGTCCAGATTTCAC-1	2095	842	1.57518	33.8902	2	T_cells	CD4 TCM	T cells	TRUE	TRUE	TRUE	TRUE
AGTCGAACCAACCA-1	1547	596	2.32708	41.9522	1	T_cells	CD4 TCM	T cells	TRUE	TRUE	TRUE	TRUE
AGTCGCCTCCGTAA-1	2231	811	0.76199	38.7719	2	T_cells	CD4 TCM	T cells	TRUE	TRUE	TRUE	TRUE
AGTCTACTAGGGTG-1	1192	542	0.922819	27.6846	3	Monocyte	CD14 Mono	Monocytes	TRUE	TRUE	TRUE	TRUE
AGTCTACTTGCATG-1	5204	1572	3.32437	20.8493	6	Monocyte	CD16 Mono	Monocytes	TRUE	TRUE	TRUE	TRUE
AGTCTTACACCACA-1	2425	758	1.85567	47.9175	1	T_cells	CD8 Naive	T cells	TRUE	TRUE	TRUE	TRUE
AGTCTTACTTCGCC-1	2129	854	3.56975	32.1747	8	T_cells	CD8 TEM	T cells	TRUE	TRUE	TRUE	TRUE
AGTCTTACTTCGGA-1	664	274	0.753012	2.10843	11	Platelets	Platelet	Early MK	TRUE	TRUE	TRUE	TRUE
AGTGACTGCAACTG-1	4697	1413	3.08708	23.185	6	Monocyte	CD16 Mono	Monocytes	TRUE	TRUE	TRUE	TRUE
AGTGTTCTAACCTG-1	2858	872	0.944717	42.1973	2	T_cells	CD4 TCM	T cells	TRUE	TRUE	TRUE	TRUE
AGTGTTCTATAAGG-1	1309	559	2.29183	38.6555	1	T_cells	dnT	T cells	TRUE	TRUE	TRUE	TRUE
AGTGTTCTCACTTT-1	2772	907	1.22655	26.9841	3	Monocyte	CD14 Mono	Monocytes	TRUE	TRUE	TRUE	TRUE
AGTTAAACCACTTT-1	3024	951	2.71164	42.4934	2	T_cells	CD4 TCM	T cells	TRUE	TRUE	TRUE	TRUE
AGTTATGAACAGTC-1	3624	1175	1.62804	21.33	3	Monocyte	CD14 Mono	Monocytes	TRUE	TRUE	TRUE	TRUE
AGTTATGACTGAGT-1	2087	946	0.574988	25.012	2	T_cells	CD4 TCM	T cells	TRUE	TRUE	TRUE	TRUE
AGTTATGAGTTCAG-1	2863	905	2.93399	40.3423	2	T_cells	CD4 TCM	T cells	TRUE	TRUE	TRUE	TRUE
AGTTCTACCAGCTA-1	1632	737	2.45098	17.5858	3	Monocyte	CD14 Mono	Monocytes	TRUE	TRUE	TRUE	TRUE
AGTTCTTGAAGCCT-1	1279	604	2.8147	29.6325	5	T_cells	CD8 TEM	T cells	TRUE	TRUE	TRUE	TRUE
AGTTGTCTACTACG-1	2879	843	1.94512	47.3428	2	T_cells	CD4 TCM	T cells	TRUE	TRUE	TRUE	TRUE
AGTTTAGATGGTCA-1	1395	606	2.43728	33.7634	1	T_cells	CD4 TCM	T cells	TRUE	TRUE	TRUE	TRUE
AGTTTCACGGTCTA-1	2520	1079	1.15079	20.2778	5	T_cells	CD8 TEM	T cells	TRUE	TRUE	TRUE	TRUE
AGTTTGCTACAGTC-1	2092	668	1.76864	46.1759	1	T_cells	CD8 Naive	T cells	TRUE	TRUE	TRUE	TRUE
AGTTTGCTACTGGT-1	1942	785	3.34707	32.6468	7	NK_cell	NK_CD56bright	ILC	TRUE	TRUE	TRUE	TRUE
AGTTTGCTCCAAGT-1	2050	726	0.536585	42.3902	1	T_cells	CD4 TCM	T cells	TRUE	TRUE	TRUE	TRUE
ATAAACACAGTGCT-1	2500	978	1.84	30.32	4	B_cell	B intermediate	B cells	TRUE	TRUE	TRUE	TRUE
ATAAACACCACCAA-1	2918	941	3.6669	38.8622	1	T_cells	CD8 Naive	T cells	TRUE	TRUE	TRUE	TRUE
ATAACAACATGCTG-1	2231	994	3.04796	16.6741	3	Monocyte	CD14 Mono	Monocytes	TRUE	TRUE	TRUE	TRUE
ATAACAACGTCTAG-1	1672	655	2.87081	37.799	2	T_cells	CD4 TCM	T cells	TRUE	TRUE	TRUE	TRUE
ATAACAACTTTGTC-1	3132	1013	2.33078	39.2082	1	T_cells	CD4 TCM	T cells	TRUE	TRUE	TRUE	TRUE
ATAACATGTACTCT-1	2776	987	1.44092	34.438	2	T_cells	CD4 TCM	T cells	TRUE	TRUE	TRUE	TRUE
ATAACCCTGTTGGT-1	1638	591	3.0525	43.895	1	T_cells	CD8 TCM	T cells	TRUE	TRUE	TRUE	TRUE
ATAACCCTTGGTAC-1	2949	1041	0.610376	38.3181	2	T_cells	CD4 TCM	T cells	TRUE	TRUE	TRUE	TRUE
ATAAGTACGAATGA-1	1562	625	1.66453	39.4366	4	B_cell	B naive	B cells	TRUE	TRUE	TRUE	TRUE
ATAAGTTGGTACGT-1	1355	582	2.43542	21.6236	9	Monocyte	CD16 Mono	Monocytes	TRUE	TRUE	TRUE	TRUE
ATAAGTTGTCTAGG-1	2338	814	3.4645	40.0342	2	T_cells	CD4 TCM	T cells	TRUE	TRUE	TRUE	TRUE
ATAATCGAGCTGAT-1	1386	570	1.94805	39.7547	4	B_cell	B naive	B cells	TRUE	TRUE	TRUE	TRUE
ATAATCGATGGTTG-1	2348	775	0.553663	45.3578	1	T_cells	CD4 TCM	T cells	TRUE	TRUE	TRUE	TRUE
ATAATGACCTACTT-1	2215	822	1.21896	36.0271	2	T_cells	CD4 TCM	T cells	TRUE	TRUE	TRUE	TRUE
ATAATGACTCGTGA-1	1843	715	2.55019	22.8432	3	Monocyte	CD14 Mono	Monocytes	TRUE	TRUE	TRUE	TRUE
ATACAATGTTAGGC-1	2148	738	1.67598	38.7337	2	T_cells	CD4 TCM	T cells	TRUE	TRUE	TRUE	TRUE
ATACCACTCGTACA-1	2896	956	2.07182	29.5235	3	Monocyte	CD14 Mono	Monocytes	TRUE	TRUE	TRUE	TRUE
ATACCACTCTAAGC-1	4138	1178	2.41663	27.4287	10	Monocyte	cDC2	DC	TRUE	TRUE	TRUE	TRUE
ATACCACTGCCAAT-1	1580	743	3.35443	27.9114	7	NK_cell	NK_CD56bright	T cells	TRUE	TRUE	TRUE	TRUE
ATACCGGAATGCTG-1	6582	1861	2.29414	26.1926	10	Monocyte	cDC2	T cells	TRUE	TRUE	TRUE	TRUE
ATACCGGACATTTC-1	2213	841	1.89788	21.7352	3	Monocyte	CD14 Mono	Monocytes	TRUE	TRUE	TRUE	TRUE
ATACCGGACTTCGC-1	2694	944	2.22717	37.0824	2	T_cells	CD4 TCM	T cells	TRUE	TRUE	TRUE	TRUE
ATACCGGAGGTGTT-1	2129	783	2.16064	25.7398	3	Monocyte	CD14 Mono	Monocytes	TRUE	TRUE	TRUE	TRUE
ATACCGGATCTCGC-1	1786	643	2.63158	40.9295	2	T_cells	CD4 TCM	T cells	TRUE	TRUE	TRUE	TRUE
ATACCTACGCATCA-1	2761	924	2.02825	40.3839	2	T_cells	CD4 TCM	T cells	TRUE	TRUE	TRUE	TRUE
ATACCTTGGGGCAA-1	3678	936	1.38662	49.7281	1	T_cells	CD8 Naive	T cells	TRUE	TRUE	TRUE	TRUE
ATACGGACAGACTC-1	877	431	4.1049	20.6385	3	Monocyte	CD14 Mono	Monocytes	TRUE	TRUE	TRUE	TRUE
ATACGGACCTACTT-1	1042	490	2.20729	22.8407	3	Monocyte	CD14 Mono	Monocytes	TRUE	TRUE	TRUE	TRUE
ATACGGACGAGGTG-1	1218	532	3.11987	34.2364	4	B_cell	B naive	B cells	TRUE	TRUE	TRUE	TRUE
ATACGGACTATGCG-1	1474	524	2.17096	43.4193	4	B_cell	B naive	B cells	TRUE	TRUE	TRUE	TRUE
ATACGGACTCTGGA-1	1470	620	3.46939	23.8775	3	Monocyte	CD14 Mono	Monocytes	TRUE	TRUE	TRUE	TRUE
ATACGTCTTAACGC-1	2011	749	4.52511	22.4764	3	Monocyte	CD14 Mono	Monocytes	TRUE	TRUE	TRUE	TRUE
ATACTCTGCTTCGC-1	4474	1334	2.16808	24.363	3	Monocyte	CD14 Mono	Macrophages	TRUE	TRUE	TRUE	TRUE
ATACTCTGGTATGC-1	1619	834	2.16183	17.2946	7	NK_cell	NK	ILC	TRUE	TRUE	TRUE	TRUE
ATAGATACCATGGT-1	2183	790	1.83234	37.0591	2	T_cells	CD4 TCM	T cells	TRUE	TRUE	TRUE	TRUE
ATAGATACGACGAG-1	2123	702	2.68488	46.1611	1	T_cells	CD4 TCM	T cells	TRUE	TRUE	TRUE	TRUE
ATAGATTGGTGTAC-1	2749	892	2.00073	42.6337	4	B_cell	B memory	B cells	TRUE	TRUE	TRUE	TRUE
ATAGCCGAACGGAG-1	2095	693	2.67303	45.9189	1	T_cells	CD4 TCM	T cells	TRUE	TRUE	TRUE	TRUE
ATAGCGTGCAGATC-1	2448	784	1.06209	45.384	2	T_cells	CD4 TCM	T cells	TRUE	TRUE	TRUE	TRUE
ATAGCGTGCCCTTG-1	3004	944	1.13182	28.9947	3	Monocyte	CD14 Mono	Monocytes	TRUE	TRUE	TRUE	TRUE
ATAGCGTGGTATCG-1	1069	471	1.77736	27.5023	9	Monocyte	CD14 Mono	Monocytes	TRUE	TRUE	TRUE	TRUE
ATAGCGTGTCTCTA-1	2273	839	1.84778	38.3634	2	T_cells	CD4 TCM	T cells	TRUE	TRUE	TRUE	TRUE
ATAGCTCTCTGATG-1	1163	529	2.92347	39.8108	1	T_cells	CD4 TCM	T cells	TRUE	TRUE	TRUE	TRUE
ATAGCTCTGAGGTG-1	1975	729	2.12658	39.7468	1	T_cells	CD4 TCM	T cells	TRUE	TRUE	TRUE	TRUE
ATAGGAGAAACAGA-1	3554	1084	2.19471	21.1593	3	Monocyte	CD14 Mono	Monocytes	TRUE	TRUE	TRUE	TRUE
ATAGGCTGTCAGAC-1	2173	802	1.6567	39.5766	1	T_cells	CD4 TCM	T cells	TRUE	TRUE	TRUE	TRUE
ATAGTCCTAGTGTC-1	2205	886	2.13152	18.5488	3	Monocyte	CD14 Mono	Macrophages	TRUE	TRUE	TRUE	TRUE
ATAGTCCTTGCATG-1	2055	815	0.778589	37.3723	5	T_cells	CD8 TEM	T cells	TRUE	TRUE	TRUE	TRUE
ATAGTCCTTGTCGA-1	2662	856	1.12697	43.2006	1	T_cells	CD4 TCM	T cells	TRUE	TRUE	TRUE	TRUE
ATAGTTGACAACTG-1	2184	746	1.60256	45.5128	2	T_cells	CD4 TCM	T cells	TRUE	TRUE	TRUE	TRUE
ATAGTTGACCCTCA-1	4273	1318	1.87222	19.3073	6	Monocyte	CD16 Mono	Monocytes	TRUE	TRUE	TRUE	TRUE
ATAGTTGAGACGTT-1	2030	545	3.00493	52.7586	1	T_cells	CD4 TCM	T cells	TRUE	TRUE	TRUE	TRUE
ATAGTTGATAAGCC-1	1870	696	1.65775	42.4599	1	T_cells	CD4 TCM	T cells	TRUE	TRUE	TRUE	TRUE
ATATACGAAGCCAT-1	2505	872	1.63673	39.8004	1	T_cells	CD4 TCM	T cells	TRUE	TRUE	TRUE	TRUE
ATATACGAATTGGC-1	3935	1154	1.32147	41.169	2	T_cells	CD4 TCM	T cells	TRUE	TRUE	TRUE	TRUE
ATATAGTGGAATGA-1	1062	467	2.91902	24.0113	3	Monocyte	CD14 Mono	Monocytes	TRUE	TRUE	TRUE	TRUE
ATATGCCTAGATCC-1	1910	725	2.04189	25.7592	3	Monocyte	CD14 Mono	Monocytes	TRUE	TRUE	TRUE	TRUE
ATATGCCTGGACAG-1	3509	1027	2.16586	46.5945	1	T_cells	CD8 Naive	T cells	TRUE	TRUE	TRUE	TRUE
ATATGCCTTCTCTA-1	1090	479	1.37615	41.5596	2	T_cells	CD4 TCM	T cells	TRUE	TRUE	TRUE	TRUE
ATATGCCTTGGTAC-1	2021	728	1.73182	39.8318	1	T_cells	CD4 TCM	T cells	TRUE	TRUE	TRUE	TRUE
ATCAAATGAGCCTA-1	2562	926	3.12256	25.1366	3	Monocyte	CD14 Mono	Monocytes	TRUE	TRUE	TRUE	TRUE
ATCAAATGGGTAAA-1	4211	1282	2.27974	19.7815	6	Monocyte	CD16 Mono	Monocytes	TRUE	TRUE	TRUE	TRUE
ATCAACCTAAACGA-1	2638	907	0.833965	39.4996	2	T_cells	CD4 TCM	T cells	TRUE	TRUE	TRUE	TRUE
ATCAACCTGAGGAC-1	2312	833	2.72491	41.9983	1	T_cells	CD4 TCM	T cells	TRUE	TRUE	TRUE	TRUE
ATCAACCTTCTCTA-1	2505	1024	2.99401	27.6647	8	T_cells	MAIT	T cells	TRUE	TRUE	TRUE	TRUE
ATCAACCTTTGTCT-1	2572	838	1.90513	45.8009	8	T_cells	MAIT	T cells	TRUE	TRUE	TRUE	TRUE
ATCACACTTTGTCT-1	2560	900	2.10938	38.4766	2	T_cells	CD4 TCM	T cells	TRUE	TRUE	TRUE	TRUE
ATCACGGATTGCTT-1	975	457	5.84615	22.5641	3	Monocyte	CD14 Mono	Monocytes	TRUE	TRUE	TRUE	TRUE
ATCACGGATTTCGT-1	1792	737	2.17634	38.9509	4	B_cell	B naive	B cells	TRUE	TRUE	TRUE	TRUE
ATCATCTGACACCA-1	737	367	0.678426	1.89959	11	Platelets	Platelet	Megakaryocytes/platelets	TRUE	TRUE	TRUE	TRUE
ATCATGCTAGAGTA-1	850	459	3.41176	30.9412	5	NK_cell	CD8 TEM	T cells	TRUE	TRUE	TRUE	TRUE
ATCATGCTGAACCT-1	3165	1030	2.33807	37.4408	4	B_cell	B intermediate	B cells	TRUE	TRUE	TRUE	TRUE
ATCCAGGACGCTAA-1	3756	1279	1.25133	20.82	6	Monocyte	CD16 Mono	Monocytes	TRUE	TRUE	TRUE	TRUE
ATCCAGGATGGAAA-1	2128	756	1.2688	37.547	2	T_cells	CD4 TCM	T cells	TRUE	TRUE	TRUE	TRUE
ATCCATACTCCTTA-1	1624	662	2.52463	26.601	3	Monocyte	CD14 Mono	Monocytes	TRUE	TRUE	TRUE	TRUE
ATCCATACTTCATC-1	3916	1323	2.37487	18.3095	6	Monocyte	CD16 Mono	Monocytes	TRUE	TRUE	TRUE	TRUE
ATCCCGTGCAGTCA-1	1996	1003	1.95391	15.7315	7	NK_cell	NK	ILC	TRUE	TRUE	TRUE	TRUE
ATCCCGTGCATGCA-1	776	359	2.83505	40.4639	4	B_cell	B naive	B cells	TRUE	TRUE	TRUE	TRUE
ATCCCGTGGCTGAT-1	2155	770	1.80974	42.645	4	B_cell	B naive	B cells	TRUE	TRUE	TRUE	TRUE
ATCCGCACGCATCA-1	2341	813	2.09312	40.3674	4	B_cell	B memory	B cells	TRUE	TRUE	TRUE	TRUE
ATCCTAACGACGGA-1	1776	634	3.65991	42.9617	4	B_cell	B naive	B cells	TRUE	TRUE	TRUE	TRUE
ATCCTAACGCTACA-1	2064	924	1.69574	26.6957	2	T_cells	CD8 TEM	T cells	TRUE	TRUE	TRUE	TRUE
ATCGACGAAACTGC-1	3308	1184	1.1185	20.1028	3	Monocyte	CD14 Mono	T cells	TRUE	TRUE	TRUE	TRUE
ATCGACGAATGACC-1	2867	901	3.66236	37.8096	1	T_cells	CD8 Naive	T cells	TRUE	TRUE	TRUE	TRUE
ATCGAGTGGACGTT-1	1973	816	1.67258	33.1475	5	T_cells	CD8 TEM	T cells	TRUE	TRUE	TRUE	TRUE
ATCGCAGAATCTCT-1	4340	1421	2.5576	19.0092	6	Monocyte	CD16 Mono	Monocytes	TRUE	TRUE	TRUE	TRUE
ATCGCAGAGTGTCA-1	2109	771	1.46989	41.394	4	B_cell	B naive	B cells	TRUE	TRUE	TRUE	TRUE
ATCGCCACTGAGGG-1	1687	706	2.84529	28.3936	5	T_cells	CD8 TEM	T cells	TRUE	TRUE	TRUE	TRUE
ATCGCCTGGGTCAT-1	2875	953	2.01739	42.5043	2	T_cells	CD4 TCM	T cells	TRUE	TRUE	TRUE	TRUE
ATCGCCTGTGGCAT-1	756	348	1.71958	41.7989	4	B_cell	B naive	B cells	TRUE	TRUE	TRUE	TRUE
ATCGCGCTCAGAGG-1	1842	716	3.31162	26.1672	3	Monocyte	CD14 Mono	Monocytes	TRUE	TRUE	TRUE	TRUE
ATCGCGCTGGGATG-1	2732	870	1.46413	45.7174	2	T_cells	CD4 TCM	T cells	TRUE	TRUE	TRUE	TRUE
ATCGCGCTTTTCGT-1	1779	715	2.58572	35.9191	4	B_cell	B naive	B cells	TRUE	TRUE	TRUE	TRUE
ATCGGAACCAGTCA-1	1199	550	0.917431	36.6138	2	T_cells	CD4 TCM	T cells	TRUE	TRUE	TRUE	TRUE
ATCGGTGAGTCAAC-1	1885	689	1.69761	45.8886	1	NK_cell	CD4 TCM	T cells	TRUE	TRUE	TRUE	TRUE
ATCGGTGATTGCAG-1	2901	947	2.89555	43.3299	2	T_cells	CD4 TCM	T cells	TRUE	TRUE	TRUE	TRUE
ATCGTTTGCCTACC-1	3404	1157	2.23267	24.2362	3	Monocyte	CD14 Mono	Monocytes	TRUE	TRUE	TRUE	TRUE
ATCGTTTGGGTACT-1	1765	690	3.28612	22.8895	3	Monocyte	CD14 Mono	Monocytes	TRUE	TRUE	TRUE	TRUE
ATCGTTTGTGCCAA-1	737	383	1.89959	23.0665	9	Monocyte	CD14 Mono	Monocytes	TRUE	TRUE	TRUE	TRUE
ATCTACACCCGCTT-1	754	374	1.72414	20.8223	9	Monocyte	CD14 Mono	Monocytes	TRUE	TRUE	TRUE	TRUE
ATCTACACCGGGAA-1	2454	882	0.733496	39.6495	2	T_cells	CD4 TCM	T cells	TRUE	TRUE	TRUE	TRUE
ATCTCAACAGGAGC-1	1915	697	2.24543	41.4621	4	B_cell	B naive	B cells	TRUE	TRUE	TRUE	TRUE
ATCTCAACCTCGAA-1	609	246	0	56.8145	1	T_cells	CD4 Naive	T cells	TRUE	TRUE	TRUE	TRUE
ATCTCAACCTTGTT-1	2138	833	2.10477	27.7362	3	Monocyte	CD14 Mono	Monocytes	TRUE	TRUE	TRUE	TRUE
ATCTGGGAAACCAC-1	2420	1006	2.06612	15.3719	3	Monocyte	CD14 Mono	Monocytes	TRUE	TRUE	TRUE	TRUE
ATCTGGGAAGTGTC-1	3477	1181	1.72563	21.3978	3	Monocyte	CD14 Mono	Monocytes	TRUE	TRUE	TRUE	TRUE
ATCTGGGATTCCGC-1	2771	974	2.63443	36.2324	8	NK_cell	MAIT	T cells	TRUE	TRUE	TRUE	TRUE
ATCTGTTGAACGGG-1	2310	856	1.60173	33.8528	2	T_cells	CD4 TCM	T cells	TRUE	TRUE	TRUE	TRUE
ATCTGTTGACCTCC-1	2713	978	1.40066	38.0391	2	T_cells	CD4 TCM	T cells	TRUE	TRUE	TRUE	TRUE
ATCTGTTGCCTTCG-1	5198	1551	1.80839	22.4125	6	Monocyte	CD14 Mono	Monocytes	TRUE	TRUE	TRUE	TRUE
ATCTGTTGGTTGCA-1	2911	965	1.30539	39.2305	2	T_cells	CD4 TCM	T cells	TRUE	TRUE	TRUE	TRUE
ATCTTGACACCAAC-1	2702	907	1.03627	40.1924	2	T_cells	CD4 TCM	T cells	TRUE	TRUE	TRUE	TRUE
ATCTTGACCTCCCA-1	1399	565	3.1451	21.8728	9	Monocyte	CD14 Mono	Monocytes	TRUE	TRUE	TRUE	TRUE
ATCTTTCTGCATCA-1	877	417	1.48233	39.4527	1	NK_cell	CD8 TCM	T cells	TRUE	TRUE	TRUE	TRUE
ATCTTTCTGTTTCT-1	2366	907	1.01437	30.4311	5	T_cells	CD8 TCM	T cells	TRUE	TRUE	TRUE	TRUE
ATCTTTCTTGTCCC-1	1915	927	3.49869	13.7859	7	NK_cell	NK	ILC	TRUE	TRUE	TRUE	TRUE
ATGAAACTCTGTGA-1	3205	966	1.12325	39.4696	1	T_cells	CD8 TCM	T cells	TRUE	TRUE	TRUE	TRUE
ATGAAACTGAGGCA-1	1973	658	2.23011	44.1967	1	T_cells	CD4 TCM	T cells	TRUE	TRUE	TRUE	TRUE
ATGAAGGAACAGCT-1	1477	727	1.82803	27.8267	5	T_cells	CD8 TEM	T cells	TRUE	TRUE	TRUE	TRUE
ATGAAGGACCTGTC-1	2047	743	3.7616	38.4954	4	B_cell	B naive	B cells	TRUE	TRUE	TRUE	TRUE
ATGAAGGACCTTAT-1	859	381	2.4447	37.7183	4	B_cell	B naive	B cells	TRUE	TRUE	TRUE	TRUE
ATGAAGGACTAGTG-1	713	385	1.96353	36.6059	4	B_cell	B naive	B cells	TRUE	TRUE	TRUE	TRUE
ATGAAGGACTTGCC-1	1800	905	1.5	15.8889	7	NK_cell	NK	ILC	TRUE	TRUE	TRUE	TRUE
ATGACGTGACGACT-1	1881	645	1.16959	42.5837	4	B_cell	B naive	B cells	TRUE	TRUE	TRUE	TRUE
ATGACGTGATCGGT-1	3623	1167	3.61579	21.1427	6	Monocyte	CD16 Mono	Monocytes	TRUE	TRUE	TRUE	TRUE
ATGAGAGAAAGTGA-1	2880	936	0.729167	42.5694	2	T_cells	CD4 TCM	T cells	TRUE	TRUE	TRUE	TRUE
ATGAGAGAACGCAT-1	2350	724	1.10638	46.0426	2	T_cells	CD4 TCM	T cells	TRUE	TRUE	TRUE	TRUE
ATGAGAGAAGTAGA-1	1575	618	3.36508	37.2698	4	B_cell	B naive	B cells	TRUE	TRUE	TRUE	TRUE
ATGAGCACACAGCT-1	3387	1038	1.9191	43.165	1	T_cells	CD8 Naive	T cells	TRUE	TRUE	TRUE	TRUE
ATGAGCACATCTTC-1	2599	853	1.19277	43.2859	2	T_cells	CD4 TCM	T cells	TRUE	TRUE	TRUE	TRUE
ATGATAACTTCACT-1	1523	808	1.05056	17.3999	7	NK_cell	NK	ILC	TRUE	TRUE	TRUE	TRUE
ATGATATGAAACAG-1	4925	1403	1.58376	36.8731	2	T_cells	CD4 TCM	T cells	TRUE	TRUE	TRUE	TRUE
ATGATATGACTGGT-1	2343	762	2.09134	46.1374	1	T_cells	CD4 TCM	T cells	TRUE	TRUE	TRUE	TRUE
ATGATATGAGCACT-1	2189	741	1.23344	41.6172	1	T_cells	CD4 Naive	T cells	TRUE	TRUE	TRUE	TRUE
ATGATATGGTCATG-1	1768	687	1.69683	39.9321	1	T_cells	CD4 Naive	T cells	TRUE	TRUE	TRUE	TRUE
ATGATATGGTGCTA-1	1978	932	2.73003	20.1719	7	NK_cell	NK	ILC	TRUE	TRUE	TRUE	TRUE
ATGATATGTTGTCT-1	2992	1096	2.70722	23.1952	3	Monocyte	CD14 Mono	T cells	TRUE	TRUE	TRUE	TRUE
ATGCACGAATGTCG-1	1381	601	3.1861	35.1195	4	B_cell	B naive	B cells	TRUE	TRUE	TRUE	TRUE
ATGCACGACTGTAG-1	1479	652	1.69033	37.8634	2	T_cells	CD4 TCM	T cells	TRUE	TRUE	TRUE	TRUE
ATGCACGAGAACCT-1	2624	895	1.33384	43.5976	4	B_cell	B memory	T cells	TRUE	TRUE	TRUE	TRUE
ATGCACGAGTTCGA-1	1920	682	1.97917	42.5521	1	T_cells	CD4 Naive	T cells	TRUE	TRUE	TRUE	TRUE
ATGCACGATTGGTG-1	4856	1553	1.93575	18.2867	3	Monocyte	CD14 Mono	Monocytes	TRUE	TRUE	TRUE	TRUE
ATGCAGTGTTACCT-1	1396	604	2.07736	38.0373	4	B_cell	B naive	B cells	TRUE	TRUE	TRUE	TRUE
ATGCAGTGTTCTAC-1	2333	823	3.12902	40.9344	2	T_cells	CD4 TCM	T cells	TRUE	TRUE	TRUE	TRUE
ATGCCAGAACGACT-1	2167	803	1.98431	36.7328	2	T_cells	CD4 TCM	T cells	TRUE	TRUE	TRUE	TRUE
ATGCCAGACAGTCA-1	1323	646	2.87226	17.6115	3	Monocyte	CD14 Mono	Monocytes	TRUE	TRUE	TRUE	TRUE
ATGCCGCTTGAACC-1	2463	917	2.72026	24.5229	3	Monocyte	CD14 Mono	Macrophages	TRUE	TRUE	TRUE	TRUE
ATGCGATGCTATGG-1	2998	942	3.33556	27.9853	3	Monocyte	CD14 Mono	Monocytes	TRUE	TRUE	TRUE	TRUE
ATGCGATGCTGAGT-1	2543	850	1.53362	41.1325	2	T_cells	Treg	T cells	TRUE	TRUE	TRUE	TRUE
ATGCGATGGTTACG-1	2230	795	1.34529	42.6457	4	B_cell	B memory	B cells	TRUE	TRUE	TRUE	TRUE
ATGCGCCTTCATTC-1	2544	771	2.63365	47.6415	1	T_cells	CD4 TCM	T cells	TRUE	TRUE	TRUE	TRUE
ATGCTTTGCGAATC-1	2482	949	2.94118	35.415	2	T_cells	CD4 TCM	T cells	TRUE	TRUE	TRUE	TRUE
ATGCTTTGGGCGAA-1	1083	516	2.3084	34.7184	8	T_cells	CD8 TCM	T cells	TRUE	TRUE	TRUE	TRUE
ATGCTTTGTAGTCG-1	1682	664	1.60523	38.6445	4	B_cell	B naive	B cells	TRUE	TRUE	TRUE	TRUE
ATGGACACATCGGT-1	3094	1001	1.51907	40.6593	2	T_cells	CD4 TCM	T cells	TRUE	TRUE	TRUE	TRUE
ATGGACACGCATCA-1	1025	637	2.73171	14.7317	7	NK_cell	NK	ILC	TRUE	TRUE	TRUE	TRUE
ATGGGTACAACCTG-1	1348	619	2.81899	31.3798	4	B_cell	B naive	B cells	TRUE	TRUE	TRUE	TRUE
ATGGGTACATCGGT-1	1873	907	1.6551	19.2205	7	NK_cell	NK	ILC	TRUE	TRUE	TRUE	TRUE
ATGGGTACTATTCC-1	2244	961	0.891266	29.59	2	T_cells	CD4 TCM	T cells	TRUE	TRUE	TRUE	TRUE
ATGGGTACTGGGAG-1	2458	812	1.54597	40.6428	2	T_cells	CD4 TCM	T cells	TRUE	TRUE	TRUE	TRUE
ATGTAAACACCTCC-1	2157	793	1.76171	35.4196	1	T_cells	CD4 TCM	T cells	TRUE	TRUE	TRUE	TRUE
ATGTAAACCCGCTT-1	2959	1043	1.35181	39.5066	1	T_cells	CD4 TCM	T cells	TRUE	TRUE	TRUE	TRUE
ATGTAAACGGGATG-1	3961	1343	3.53446	22.7215	10	Monocyte	cDC2	Macrophages	TRUE	TRUE	TRUE	TRUE
ATGTAAACTCTCCG-1	4770	1326	2.62054	41.2579	2	T_cells	CD4 TCM	T cells	TRUE	TRUE	TRUE	TRUE
ATGTAAACTTCACT-1	2707	981	2.43812	23.3838	3	Monocyte	CD14 Mono	Monocytes	TRUE	TRUE	TRUE	TRUE
ATGTACCTCAGTCA-1	2078	675	2.45428	46.9201	1	T_cells	CD4 TCM	T cells	TRUE	TRUE	TRUE	TRUE
ATGTACCTTAGTCG-1	2214	937	0.406504	33.8302	2	T_cells	CD4 TCM	T cells	TRUE	TRUE	TRUE	TRUE
ATGTACCTTTATCC-1	1536	631	2.60417	23.3073	3	Pre-B_cell_CD34-	CD14 Mono	Monocytes	TRUE	TRUE	TRUE	TRUE
ATGTACCTTTCACT-1	2523	1026	1.62505	29.6472	5	NK_cell	CD8 TEM	T cells	TRUE	TRUE	TRUE	TRUE
ATGTCACTAATGCC-1	3558	1135	1.9674	24.0866	3	Monocyte	CD14 Mono	Macrophages	TRUE	TRUE	TRUE	TRUE
ATGTCACTCTGCTC-1	1016	499	3.44488	31.7913	1	T_cells	CD4 TCM	T cells	TRUE	TRUE	TRUE	TRUE
ATGTCGGAGGTGAG-1	2364	948	1.86125	30.203	2	T_cells	CD4 TCM	T cells	TRUE	TRUE	TRUE	TRUE
ATGTTCACAGTCTG-1	1918	801	1.98123	20.9072	3	Monocyte	CD14 Mono	Monocytes	TRUE	TRUE	TRUE	TRUE
ATGTTCACCGTAGT-1	2457	848	2.849	37.444	2	T_cells	CD4 TCM	T cells	TRUE	TRUE	TRUE	TRUE
ATGTTGCTTTCAGG-1	2016	741	1.43849	36.1111	2	T_cells	CD4 TCM	T cells	TRUE	TRUE	TRUE	TRUE
ATTAACGATGAGAA-1	1291	604	4.10534	19.9071	7	NK_cell	NK	ILC	TRUE	TRUE	TRUE	TRUE
ATTAACGATGCAAC-1	2026	864	1.23396	30.1579	5	T_cells	CD8 TEM	T cells	TRUE	TRUE	TRUE	TRUE
ATTAAGACTGCAGT-1	3366	1076	1.75282	35.5021	2	T_cells	CD4 TCM	T cells	TRUE	TRUE	TRUE	TRUE
ATTACCTGCCTTAT-1	3536	1106	1.55543	27.4604	3	Pre-B_cell_CD34-	CD14 Mono	Monocytes	TRUE	TRUE	TRUE	TRUE
ATTACCTGGAGGAC-1	3449	1111	0.985793	19.8898	6	Monocyte	CD16 Mono	Monocytes	TRUE	TRUE	TRUE	TRUE
ATTACCTGGGCATT-1	898	456	5.12249	22.4944	4	B_cell	B intermediate	B cells	TRUE	TRUE	TRUE	TRUE
ATTAGATGTTTCAC-1	2061	624	1.4556	47.5497	1	T_cells	CD4 TCM	T cells	TRUE	TRUE	TRUE	TRUE
ATTATGGAATCTCT-1	2734	1008	0.914411	37.1251	1	T_cells	CD4 TCM	T cells	TRUE	TRUE	TRUE	TRUE
ATTCAAGAACGGGA-1	3045	908	2.16749	47.0936	1	T_cells	CD8 Naive	T cells	TRUE	TRUE	TRUE	TRUE
ATTCAAGACCTTTA-1	1974	815	2.12766	34.4478	2	T_cells	CD4 TCM	T cells	TRUE	TRUE	TRUE	TRUE
ATTCAGCTCATTGG-1	917	346	2.94438	5.01636	11	Platelets	Platelet	T cells	TRUE	TRUE	TRUE	TRUE
ATTCCAACCATTGG-1	2895	1062	3.17789	20.4145	3	Monocyte	CD14 Mono	Monocytes	TRUE	TRUE	TRUE	TRUE
ATTCCAACTTAGGC-1	1898	803	2.31823	25.8166	7	NK_cell	NK	ILC	TRUE	TRUE	TRUE	TRUE
ATTCGACTCACTAG-1	1771	749	1.4681	26.7081	2	T_cells	CD4 TEM	T cells	TRUE	TRUE	TRUE	TRUE
ATTCGACTGAATAG-1	2064	779	1.84109	21.124	3	Monocyte	CD14 Mono	Monocytes	TRUE	TRUE	TRUE	TRUE
ATTCGACTTTTGTC-1	2617	1027	2.40734	12.9538	6	Monocyte	CD16 Mono	Monocytes	TRUE	TRUE	TRUE	TRUE
ATTCGGGAAAGGCG-1	2999	1032	2.00067	30.2434	3	Monocyte	CD14 Mono	Monocytes	TRUE	TRUE	TRUE	TRUE
ATTCGGGATTAGGC-1	3252	1040	0.707257	39.3911	2	T_cells	CD4 TCM	T cells	TRUE	TRUE	TRUE	TRUE
ATTCTTCTGATACC-1	1722	654	2.03252	37.6307	8	T_cells	CD4 TEM	T cells	TRUE	TRUE	TRUE	TRUE
ATTGAATGGACGGA-1	1530	631	2.61438	43.0065	2	T_cells	CD4 TCM	T cells	TRUE	TRUE	TRUE	TRUE
ATTGATGAAGGTTC-1	2344	755	2.4744	45.3925	1	T_cells	CD4 TCM	T cells	TRUE	TRUE	TRUE	TRUE
ATTGATGACTGAGT-1	2793	854	1.39635	40.7447	2	T_cells	CD4 TCM	T cells	TRUE	TRUE	TRUE	TRUE
ATTGATGAGCGAAG-1	2290	850	1.57205	32.4891	2	T_cells	CD4 TCM	T cells	TRUE	TRUE	TRUE	TRUE
ATTGATGATCTATC-1	2248	798	2.26868	40.4359	1	T_cells	CD4 TCM	T cells	TRUE	TRUE	TRUE	TRUE
ATTGCACTGACGGA-1	3065	864	2.15334	44.9918	1	T_cells	CD4 Naive	T cells	TRUE	TRUE	TRUE	TRUE
ATTGCACTGAGAGC-1	2965	1078	1.72007	23.204	6	Monocyte	CD16 Mono	Monocytes	TRUE	TRUE	TRUE	TRUE
ATTGCACTGGAGCA-1	1621	690	2.59099	17.5817	3	Monocyte	CD14 Mono	Monocytes	TRUE	TRUE	TRUE	TRUE
ATTGCACTTAGCCA-1	2393	864	0.87756	43.7944	2	T_cells	CD4 TCM	T cells	TRUE	TRUE	TRUE	TRUE
ATTGCACTTGCTTT-1	4892	1523	2.20769	15.8626	6	Monocyte	CD16 Mono	Monocytes	TRUE	TRUE	TRUE	TRUE
ATTGCTTGTTACTC-1	2439	838	1.88602	42.0254	4	B_cell	B memory	B cells	TRUE	TRUE	TRUE	TRUE
ATTGGTCTGACTAC-1	2507	966	2.27363	26.0471	4	B_cell	B intermediate	B cells	TRUE	TRUE	TRUE	TRUE
ATTGGTCTTGTCTT-1	752	389	1.32979	34.9734	4	B_cell	B naive	B cells	TRUE	TRUE	TRUE	TRUE
ATTGTAGATTCCCG-1	5503	1654	2.30783	23.9506	10	Monocyte	cDC2	Macrophages	TRUE	TRUE	TRUE	TRUE
ATTGTAGATTGCAG-1	2589	808	2.781	45.0753	2	T_cells	CD4 TCM	T cells	TRUE	TRUE	TRUE	TRUE
ATTGTCTGCGTACA-1	2317	885	1.89901	38.5412	2	T_cells	CD4 TCM	T cells	TRUE	TRUE	TRUE	TRUE
ATTTAGGAACCATG-1	5680	1665	2.85211	18.7676	6	Monocyte	CD16 Mono	Monocytes	TRUE	TRUE	TRUE	TRUE
ATTTAGGACAGAGG-1	2435	920	1.06776	31.9918	2	T_cells	CD4 TCM	T cells	TRUE	TRUE	TRUE	TRUE
ATTTCCGAGATGAA-1	2449	855	4.53246	40.0572	1	T_cells	CD4 TCM	T cells	TRUE	TRUE	TRUE	TRUE
ATTTCCGAGTGCTA-1	1908	807	2.98742	31.3941	2	T_cells	CD4 TCM	T cells	TRUE	TRUE	TRUE	TRUE
ATTTCGTGTATGGC-1	2244	859	2.09447	30.2585	5	NK_cell	CD8 TEM	T cells	TRUE	TRUE	TRUE	TRUE
ATTTCTCTACTTTC-1	4151	1276	2.86678	21.537	6	Monocyte	CD16 Mono	Monocytes	TRUE	TRUE	TRUE	TRUE
ATTTCTCTAGCAAA-1	2441	987	1.3519	24.6211	2	T_cells	CD4 TCM	T cells	TRUE	TRUE	TRUE	TRUE
ATTTCTCTCACTTT-1	3223	1079	2.04778	21.1294	6	Monocyte	CD16 Mono	Monocytes	TRUE	TRUE	TRUE	TRUE
ATTTCTCTTCCCAC-1	1974	678	1.36778	46.2513	1	T_cells	CD4 TCM	T cells	TRUE	TRUE	TRUE	TRUE
ATTTGCACAAGATG-1	1525	626	4.19672	29.1148	3	Monocyte	CD14 Mono	Monocytes	TRUE	TRUE	TRUE	TRUE
CAAAGCACAGCTCA-1	2393	831	1.33723	42.2064	2	T_cells	CD4 TCM	T cells	TRUE	TRUE	TRUE	TRUE
CAAAGCACCGTAAC-1	2347	829	1.78952	35.1086	4	B_cell	B naive	B cells	TRUE	TRUE	TRUE	TRUE
CAAAGCACGGTAAA-1	2138	1009	1.40318	15.9495	5	T_cells	CD8 TEM	T cells	TRUE	TRUE	TRUE	TRUE
CAAAGCTGAAAGTG-1	1234	547	3.16045	30.5511	1	T_cells	CD8 TCM	T cells	TRUE	TRUE	TRUE	TRUE
CAAAGCTGTTGCTT-1	2486	893	2.37329	26.3073	3	Monocyte	CD14 Mono	Macrophages	TRUE	TRUE	TRUE	TRUE
CAAATATGTGACAC-1	2407	722	2.36809	47.9435	1	T_cells	CD4 Naive	T cells	TRUE	TRUE	TRUE	TRUE
CAAATTGAGGGCAA-1	1988	656	1.96177	39.1851	2	T_cells	CD4 TCM	T cells	TRUE	TRUE	TRUE	TRUE
CAAATTGATGGAGG-1	846	415	3.90071	17.2577	9	Monocyte	CD14 Mono	Macrophages	TRUE	TRUE	TRUE	TRUE
CAACCAGAAAAGTG-1	2237	773	2.50335	38.7573	1	T_cells	CD8 Naive	T cells	TRUE	TRUE	TRUE	TRUE
CAACCAGAAGTGCT-1	4328	1262	2.56469	39.9954	1	T_cells	CD4 TCM	T cells	TRUE	TRUE	TRUE	TRUE
CAACCAGAGTTCAG-1	3776	1218	2.88665	22.6695	3	Monocyte	CD14 Mono	Monocytes	TRUE	TRUE	TRUE	TRUE
CAACCAGATAGAAG-1	739	365	1.89445	25.8457	9	Monocyte	CD14 Mono	Monocytes	TRUE	TRUE	TRUE	TRUE
CAACCGCTGTTCAG-1	1991	661	3.56605	42.0894	1	T_cells	CD4 TCM	T cells	TRUE	TRUE	TRUE	TRUE
CAACCGCTTTGAGC-1	2299	805	2.39234	39.2779	1	T_cells	CD4 TCM	T cells	TRUE	TRUE	TRUE	TRUE
CAACGATGCGCAAT-1	4519	1409	2.05798	19.584	6	Monocyte	CD16 Mono	Monocytes	TRUE	TRUE	TRUE	TRUE
CAACGTGACTCCAC-1	2999	1094	2.93431	24.4415	3	Monocyte	CD14 Mono	Monocytes	TRUE	TRUE	TRUE	TRUE
CAACGTGAGCCATA-1	1667	779	1.25975	22.9754	5	T_cells	CD8 TEM	T cells	TRUE	TRUE	TRUE	TRUE
CAACGTGATCAAGC-1	2365	898	2.19873	20.2537	3	Monocyte	CD14 Mono	Monocytes	TRUE	TRUE	TRUE	TRUE
CAAGAAGACCACAA-1	2021	830	3.61207	25.5319	2	T_cells	CD8 TEM	T cells	TRUE	TRUE	TRUE	TRUE
CAAGAAGACGTCTC-1	3488	1242	2.37959	23.1938	3	Monocyte	CD14 Mono	Monocytes	TRUE	TRUE	TRUE	TRUE
CAAGAAGATTCTAC-1	2810	864	1.28114	44.0925	1	T_cells	CD4 TCM	T cells	TRUE	TRUE	TRUE	TRUE
CAAGACTGACCTGA-1	1669	576	1.91732	44.5776	4	B_cell	B naive	B cells	TRUE	TRUE	TRUE	TRUE
CAAGACTGAGTAGA-1	2612	901	1.79939	39.7014	4	B_cell	B naive	B cells	TRUE	TRUE	TRUE	TRUE
CAAGCTGACCATAG-1	3773	1274	2.86244	21.1768	6	Monocyte	CD16 Mono	Monocytes	TRUE	TRUE	TRUE	TRUE
CAAGCTGATCTATC-1	1960	852	0.867347	22.398	5	T_cells	CD8 TEM	T cells	TRUE	TRUE	TRUE	TRUE
CAAGGACTGTTCAG-1	3133	1006	2.36195	42.3237	1	T_cells	CD8 Naive	T cells	TRUE	TRUE	TRUE	TRUE
CAAGGACTTCTTTG-1	1688	719	3.49526	32.6422	1	T_cells	CD8 TEM	T cells	TRUE	TRUE	TRUE	TRUE
CAAGGTTGCTCCAC-1	1896	763	1.74051	32.5422	2	T_cells	CD4 TCM	T cells	TRUE	TRUE	TRUE	TRUE
CAAGGTTGTCATTC-1	1868	683	3.26552	40.8994	4	B_cell	B naive	B cells	TRUE	TRUE	TRUE	TRUE
CAAGGTTGTCTGGA-1	2040	957	1.91176	17.402	7	NK_cell	NK	ILC	TRUE	TRUE	TRUE	TRUE
CAAGTCGAAACAGA-1	2294	831	4.75153	36.3557	4	B_cell	B naive	B cells	TRUE	TRUE	TRUE	TRUE
CAAGTCGATAGCGT-1	1724	724	3.36427	22.3898	3	Monocyte	CD14 Mono	Monocytes	TRUE	TRUE	TRUE	TRUE
CAATAAACGCCATA-1	829	354	3.49819	21.7129	9	Monocyte	CD14 Mono	Macrophages	TRUE	TRUE	TRUE	TRUE
CAATAATGAACTGC-1	2255	763	3.10421	30.1109	3	Monocyte	CD14 Mono	Monocytes	TRUE	TRUE	TRUE	TRUE
CAATATGACATGGT-1	2766	910	2.7115	39.8048	2	T_cells	CD4 TCM	T cells	TRUE	TRUE	TRUE	TRUE
CAATATGACCTTCG-1	1878	749	1.81044	27.8488	5	T_cells	CD8 TEM	T cells	TRUE	TRUE	TRUE	TRUE
CAATATGACGTTAG-1	1691	626	3.25251	39.2667	1	T_cells	Treg	T cells	TRUE	TRUE	TRUE	TRUE
CAATATGAGGAGCA-1	3037	870	1.28416	43.9579	2	T_cells	CD4 TCM	T cells	TRUE	TRUE	TRUE	TRUE
CAATCGGAGAAACA-1	2630	795	1.14068	43.8783	2	T_cells	CD4 TCM	T cells	TRUE	TRUE	TRUE	TRUE
CAATCTACTGACTG-1	2744	1078	1.93149	19.4971	7	NK_cell	NK	ILC	TRUE	TRUE	TRUE	TRUE
CAATTCACCCAACA-1	1845	736	3.03523	31.6531	5	T_cells	CD8 TEM	T cells	TRUE	TRUE	TRUE	TRUE
CAATTCACGATAGA-1	2479	835	1.57322	44.2114	2	T_cells	CD4 TCM	T cells	TRUE	TRUE	TRUE	TRUE
CAATTCACTTGTGG-1	1032	402	1.74419	46.8023	1	Pre-B_cell_CD34-	CD4 Naive	T cells	TRUE	TRUE	TRUE	TRUE
CAATTCTGCTTGTT-1	3343	1203	2.30332	24.6485	3	Monocyte	CD14 Mono	Macrophages	TRUE	TRUE	TRUE	TRUE
CAATTCTGGCGTAT-1	1684	699	3.74109	18.1116	9	Monocyte	CD16 Mono	Monocytes	TRUE	TRUE	TRUE	TRUE
CACAACGATACGAC-1	2405	755	2.86902	47.6507	1	T_cells	CD8 Naive	T cells	TRUE	TRUE	TRUE	TRUE
CACAATCTTGTTCT-1	1547	697	1.93924	30.5753	2	T_cells	CD8 TEM	T cells	TRUE	TRUE	TRUE	TRUE
CACAATCTTTCCAT-1	3853	1229	2.54347	39.865	8	T_cells	MAIT	T cells	TRUE	TRUE	TRUE	TRUE
CACACCTGCTTGAG-1	1594	637	1.00376	40.1506	1	T_cells	CD4 TCM	T cells	TRUE	TRUE	TRUE	TRUE
CACACCTGTATGGC-1	1875	666	4.74667	42.0267	1	T_cells	CD4 Naive	T cells	TRUE	TRUE	TRUE	TRUE
CACAGAACCCTTGC-1	2019	846	3.0213	29.4205	5	T_cells	B naive	T cells	TRUE	TRUE	TRUE	TRUE
CACAGAACCTGATG-1	2838	1036	3.87597	34.4256	2	T_cells	CD4 TCM	T cells	TRUE	TRUE	TRUE	TRUE
CACAGATGGGATTC-1	3230	1027	1.98142	42.8793	8	T_cells	CD8 TCM	T cells	TRUE	TRUE	TRUE	TRUE
CACAGATGGTTTCT-1	2090	831	1.5311	20.3828	11	Monocyte	CD14 Mono	Monocytes	TRUE	TRUE	TRUE	TRUE
CACAGCCTGATACC-1	2831	999	2.54327	32.3561	2	T_cells	CD4 TCM	T cells	TRUE	TRUE	TRUE	TRUE
CACAGCCTTGCCAA-1	2294	942	2.92066	15.5187	6	Monocyte	CD16 Mono	Monocytes	TRUE	TRUE	TRUE	TRUE
CACAGCCTTGTAGC-1	2555	891	1.44814	38.6693	1	T_cells	CD4 TCM	T cells	TRUE	TRUE	TRUE	TRUE
CACAGTGATGAAGA-1	3016	1007	2.75199	23.8395	3	Monocyte	CD14 Mono	Monocytes	TRUE	TRUE	TRUE	TRUE
CACATACTACAGCT-1	1854	712	1.56419	31.7691	5	T_cells	CD8 TEM	T cells	TRUE	TRUE	TRUE	TRUE
CACATGGAACACGT-1	2962	990	1.24916	45.5773	2	T_cells	CD4 TCM	T cells	TRUE	TRUE	TRUE	TRUE
CACATGGAAGTCGT-1	2453	725	2.44598	47.289	1	T_cells	CD4 TCM	T cells	TRUE	TRUE	TRUE	TRUE
CACCACTGCCAACA-1	2259	745	2.08057	43.1607	1	T_cells	CD4 TCM	T cells	TRUE	TRUE	TRUE	TRUE
CACCACTGGCGAAG-1	2221	921	1.44079	30.7519	7	NK_cell	NK_CD56bright	ILC	TRUE	TRUE	TRUE	TRUE
CACCCATGTTCTGT-1	561	333	4.45633	27.451	1	T_cells	CD8 TCM	T cells	TRUE	TRUE	TRUE	TRUE
CACCGGGAATCGAC-1	2879	1042	1.1115	37.513	2	T_cells	CD4 TCM	T cells	TRUE	TRUE	TRUE	TRUE
CACCGGGACGAGAG-1	2588	895	2.04791	32.3029	5	T_cells	CD8 TEM	T cells	TRUE	TRUE	TRUE	TRUE
CACCGGGACGTGTA-1	3096	873	1.80879	48.3204	1	T_cells	CD4 TCM	T cells	TRUE	TRUE	TRUE	TRUE
CACCGGGACTTCTA-1	4297	1612	4.09588	15.7785	5	T_cells	dnT	T cells	TRUE	TRUE	TRUE	TRUE
CACCGGGACTTGCC-1	1792	724	4.96652	33.9286	5	T_cells	CD8 TEM	T cells	TRUE	TRUE	TRUE	TRUE
CACCGGGATTCGGA-1	2329	929	3.6067	29.283	5	T_cells	CD8 TEM	T cells	TRUE	TRUE	TRUE	TRUE
CACCGTACTAAGGA-1	1657	601	2.47435	37.1756	4	B_cell	B naive	B cells	TRUE	TRUE	TRUE	TRUE
CACCGTACTAGCGT-1	2715	862	2.09945	43.9779	1	T_cells	CD4 TCM	T cells	TRUE	TRUE	TRUE	TRUE
CACCTGACACCCAA-1	2229	908	1.83939	30.7313	5	T_cells	CD8 TEM	T cells	TRUE	TRUE	TRUE	TRUE
CACCTGACCAGAAA-1	1695	658	2.18289	37.0501	2	T_cells	CD4 TCM	T cells	TRUE	TRUE	TRUE	TRUE
CACCTGACCTCAAG-1	1929	775	2.12545	30.9487	5	T_cells	CD8 TEM	T cells	TRUE	TRUE	TRUE	TRUE
CACCTGACGAAAGT-1	1807	724	1.32817	40.6752	4	B_cell	B naive	B cells	TRUE	TRUE	TRUE	TRUE
CACCTGACTCGTAG-1	2118	753	2.644	39.0463	1	T_cells	CD4 TCM	T cells	TRUE	TRUE	TRUE	TRUE
CACGAAACTTCCGC-1	2111	741	1.70535	43.297	4	B_cell	B naive	B cells	TRUE	TRUE	TRUE	TRUE
CACGACCTCGATAC-1	1766	690	2.15176	39.9207	4	B_cell	B naive	B cells	TRUE	TRUE	TRUE	TRUE
CACGCTACAGAAGT-1	684	379	3.21637	21.6374	1	T_cells	CD4 TCM	T cells	TRUE	TRUE	TRUE	TRUE
CACGCTACTGTTCT-1	1448	608	2.34807	33.2182	4	B_cell	B naive	B cells	TRUE	TRUE	TRUE	TRUE
CACGCTACTTGACG-1	1129	476	6.20018	28.1665	3	Monocyte	CD14 Mono	Monocytes	TRUE	TRUE	TRUE	TRUE
CACGGGACAGAGTA-1	2969	927	2.25665	42.2028	1	T_cells	CD4 Naive	T cells	TRUE	TRUE	TRUE	TRUE
CACGGGACATAAGG-1	2340	777	1.5812	43.2051	1	T_cells	CD4 TCM	T cells	TRUE	TRUE	TRUE	TRUE
CACGGGACGTAGGG-1	2653	969	0.678477	36.7885	1	T_cells	CD4 TCM	T cells	TRUE	TRUE	TRUE	TRUE
CACGGGTGCTTCGC-1	1790	827	1.22905	25.8101	5	T_cells	CD8 TEM	T cells	TRUE	TRUE	TRUE	TRUE
CACGGGTGGAGGAC-1	1595	709	2.44514	26.3323	7	NK_cell	NK	T cells	TRUE	TRUE	TRUE	TRUE
CACGGGTGTGTTTC-1	897	385	1.00334	43.5897	1	T_cells	CD4 TCM	T cells	TRUE	TRUE	TRUE	TRUE
CACTAACTCCTAAG-1	1605	690	1.80685	32.1495	4	B_cell	B intermediate	B cells	TRUE	TRUE	TRUE	TRUE
CACTAACTGAAAGT-1	2280	769	1.14035	45.307	1	T_cells	CD4 TCM	T cells	TRUE	TRUE	TRUE	TRUE
CACTAGGATGATGC-1	1219	554	2.05086	34.0443	4	B_cell	B naive	B cells	TRUE	TRUE	TRUE	TRUE
CACTATACCCCGTT-1	2570	892	1.43969	41.7899	4	B_cell	B intermediate	B cells	TRUE	TRUE	TRUE	TRUE
CACTATACGTTTGG-1	1840	761	2.77174	29.4565	5	T_cells	CD8 TEM	T cells	TRUE	TRUE	TRUE	TRUE
CACTGAGACAGTCA-1	727	367	3.85144	15.2682	9	Monocyte	CD14 Mono	Monocytes	TRUE	TRUE	TRUE	TRUE
CACTGCACTTCATC-1	1917	731	2.45175	38.3933	2	T_cells	CD4 TCM	T cells	TRUE	TRUE	TRUE	TRUE
CACTGCTGAGACTC-1	3139	1103	2.32558	18.7639	6	Monocyte	CD16 Mono	Monocytes	TRUE	TRUE	TRUE	TRUE
CACTGCTGGAAAGT-1	3108	944	1.86615	43.8546	2	T_cells	CD4 TCM	T cells	TRUE	TRUE	TRUE	TRUE
CACTTAACCGAATC-1	2253	832	4.83799	34.6649	2	T_cells	CD4 TCM	T cells	TRUE	TRUE	TRUE	TRUE
CACTTAACCGTACA-1	1522	675	2.69382	35.9396	4	B_cell	B naive	B cells	TRUE	TRUE	TRUE	TRUE
CACTTTGACTCTAT-1	1552	652	2.19072	27.7062	5	T_cells	CD8 TEM	T cells	TRUE	TRUE	TRUE	TRUE
CACTTTGAGCTGTA-1	802	418	1.49626	32.2943	5	T_cells	CD8 TEM	T cells	TRUE	TRUE	TRUE	TRUE
CAGAAGCTCTCAAG-1	2256	727	1.77305	49.0692	1	T_cells	CD8 Naive	T cells	TRUE	TRUE	TRUE	TRUE
CAGACATGAACGGG-1	2327	745	1.28921	43.2316	1	T_cells	CD4 TCM	T cells	TRUE	TRUE	TRUE	TRUE
CAGACATGTCGACA-1	2519	872	1.90552	40.0953	2	T_cells	CD4 TCM	T cells	TRUE	TRUE	TRUE	TRUE
CAGACCCTAAGGTA-1	4166	1336	2.97648	20.8833	6	Monocyte	CD16 Mono	Monocytes	TRUE	TRUE	TRUE	TRUE
CAGACCCTAATGCC-1	2292	863	4.88656	37.2164	2	T_cells	CD4 TCM	T cells	TRUE	TRUE	TRUE	TRUE
CAGACCCTAGGAGC-1	2716	934	2.17231	42.6362	1	T_cells	CD4 Naive	T cells	TRUE	TRUE	TRUE	TRUE
CAGACTGAGTATGC-1	2712	844	2.02802	45.9071	2	T_cells	CD4 TCM	T cells	TRUE	TRUE	TRUE	TRUE
CAGATCGAATGTCG-1	2192	721	4.37956	40.8759	4	B_cell	B naive	B cells	TRUE	TRUE	TRUE	TRUE
CAGATCGACCTGAA-1	921	432	3.47448	38.4365	8	T_cells	MAIT	T cells	TRUE	TRUE	TRUE	TRUE
CAGATCGATATGGC-1	2546	782	0.981932	40.4163	1	T_cells	CD4 TCM	T cells	TRUE	TRUE	TRUE	TRUE
CAGATGACATTCTC-1	2047	1006	2.63801	18.466	7	NK_cell	NK	ILC	TRUE	TRUE	TRUE	TRUE
CAGCAATGCCTTCG-1	2564	834	1.48206	39.9376	1	T_cells	CD4 TCM	T cells	TRUE	TRUE	TRUE	TRUE
CAGCAATGGAGGGT-1	1698	840	1.82568	19.9058	7	NK_cell	NK	ILC	TRUE	TRUE	TRUE	TRUE
CAGCAATGGTGCTA-1	2290	840	1.57205	35.2838	1	T_cells	CD4 TCM	T cells	TRUE	TRUE	TRUE	TRUE
CAGCAATGTCTACT-1	2374	819	2.65375	31.9714	3	Monocyte	CD14 Mono	Monocytes	TRUE	TRUE	TRUE	TRUE
CAGCAATGTGACCA-1	1911	699	1.15123	38.0429	1	T_cells	CD4 TCM	T cells	TRUE	TRUE	TRUE	TRUE
CAGCAATGTGAGGG-1	1078	489	2.41187	24.4898	9	Monocyte	CD14 Mono	Monocytes	TRUE	TRUE	TRUE	TRUE
CAGCACCTAAGCCT-1	1808	665	2.37832	43.5288	1	T_cells	CD4 TCM	T cells	TRUE	TRUE	TRUE	TRUE
CAGCACCTAGGCGA-1	1447	576	2.34969	40.6358	1	T_cells	CD4 TCM	T cells	TRUE	TRUE	TRUE	TRUE
CAGCACCTGTAGGG-1	3872	1291	2.91839	21.7717	3	Monocyte	CD14 Mono	Monocytes	TRUE	TRUE	TRUE	TRUE
CAGCATGACAACCA-1	3218	1102	3.16967	20.1678	3	Monocyte	CD14 Mono	T cells	TRUE	TRUE	TRUE	TRUE
CAGCATGAGACGTT-1	2157	826	4.07974	34.9096	8	T_cells	MAIT	T cells	TRUE	TRUE	TRUE	TRUE
CAGCCTACCCAACA-1	2802	880	0.89222	42.8265	2	T_cells	CD4 TCM	T cells	TRUE	TRUE	TRUE	TRUE
CAGCCTTGCTACCC-1	1842	738	2.60586	20.684	3	Monocyte	CD14 Mono	Monocytes	TRUE	TRUE	TRUE	TRUE
CAGCCTTGGGGACA-1	2662	904	0.976709	36.7393	2	T_cells	CD4 TCM	T cells	TRUE	TRUE	TRUE	TRUE
CAGCGGACACCCTC-1	1885	686	2.33422	41.2732	1	T_cells	CD4 TCM	T cells	TRUE	TRUE	TRUE	TRUE
CAGCGGACCTTTAC-1	2174	874	2.5299	26.6789	7	NK_cell	NK	ILC	TRUE	TRUE	TRUE	TRUE
CAGCGTCTAAAGCA-1	2929	887	2.59474	41.0379	2	T_cells	CD4 TCM	T cells	TRUE	TRUE	TRUE	TRUE
CAGCGTCTTATCGG-1	2532	873	3.87046	38.8231	2	T_cells	CD4 TCM	T cells	TRUE	TRUE	TRUE	TRUE
CAGCTAGATGTGAC-1	1263	560	4.19636	22.8028	3	Monocyte	CD14 Mono	Monocytes	TRUE	TRUE	TRUE	TRUE
CAGCTCTGAGGCGA-1	1959	766	1.12302	34.9668	2	T_cells	CD4 TCM	T cells	TRUE	TRUE	TRUE	TRUE
CAGCTCTGCAAGCT-1	1570	710	1.1465	27.9618	5	T_cells	CD8 TEM	T cells	TRUE	TRUE	TRUE	TRUE
CAGCTCTGTCGTAG-1	3302	1135	2.27135	21.2598	3	Monocyte	CD14 Mono	Monocytes	TRUE	TRUE	TRUE	TRUE
CAGCTCTGTGTGGT-1	2170	1054	1.84332	15.1613	7	NK_cell	NK	ILC	TRUE	TRUE	TRUE	TRUE
CAGGAACTAACTGC-1	2077	805	2.40732	31.3433	5	T_cells	CD8 TEM	T cells	TRUE	TRUE	TRUE	TRUE
CAGGAACTCTCAGA-1	1752	724	1.59817	20.9475	3	Monocyte	CD14 Mono	Macrophages	TRUE	TRUE	TRUE	TRUE
CAGGCCGAACACCA-1	2694	973	2.11581	40.2747	1	T_cells	CD4 TCM	T cells	TRUE	TRUE	TRUE	TRUE
CAGGCCGAACACGT-1	3917	1201	1.09778	41.5369	2	T_cells	CD4 TCM	T cells	TRUE	TRUE	TRUE	TRUE
CAGGCCGAACGACT-1	1194	575	2.76382	31.4908	2	T_cells	CD4 TCM	T cells	TRUE	TRUE	TRUE	TRUE
CAGGCCGAATCTCT-1	2444	838	1.26841	24.6727	6	Monocyte	CD16 Mono	Monocytes	TRUE	TRUE	TRUE	TRUE
CAGGCCGACTAGCA-1	2346	865	2.42967	36.9565	4	B_cell	B naive	B cells	TRUE	TRUE	TRUE	TRUE
CAGGGCACCATACG-1	1318	546	2.80728	38.088	4	B_cell	B naive	B cells	TRUE	TRUE	TRUE	TRUE
CAGGGCACCCAACA-1	2241	811	2.27577	38.7327	1	T_cells	CD4 TCM	T cells	TRUE	TRUE	TRUE	TRUE
CAGGGCACTCCCGT-1	2293	884	1.22111	32.5338	2	T_cells	CD4 TCM	T cells	TRUE	TRUE	TRUE	TRUE
CAGGTAACAGACTC-1	2472	886	2.10356	25.445	3	Pre-B_cell_CD34-	CD16 Mono	Monocytes	TRUE	TRUE	TRUE	TRUE
CAGGTATGAGTCGT-1	2135	791	1.35831	35.5504	2	T_cells	CD4 TCM	T cells	TRUE	TRUE	TRUE	TRUE
CAGGTATGTGCTTT-1	2710	1026	1.84502	31.7712	2	T_cells	CD4 TCM	T cells	TRUE	TRUE	TRUE	TRUE
CAGGTTGAGGATCT-1	8015	2000	2.69495	36.1073	4	B_cell	B intermediate	B cells	TRUE	TRUE	TRUE	TRUE
CAGTGATGGACGGA-1	1530	644	1.24183	36.0131	4	B_cell	B naive	B cells	TRUE	TRUE	TRUE	TRUE
CAGTGATGGCTAAC-1	1549	763	3.03422	21.1104	5	NK_cell	CD8 TEM	T cells	TRUE	TRUE	TRUE	TRUE
CAGTGATGGGACAG-1	3339	969	2.63552	41.6592	2	T_cells	CD4 TCM	T cells	TRUE	TRUE	TRUE	TRUE
CAGTGATGTAAGGA-1	2269	800	1.71882	38.6955	4	B_cell	B naive	B cells	TRUE	TRUE	TRUE	TRUE
CAGTGATGTACGCA-1	1015	359	3.15271	49.2611	4	T_cells	B memory	B cells	TRUE	TRUE	TRUE	TRUE
CAGTGTGAACACGT-1	548	307	6.56934	24.4526	1	NK_cell	CD8 TEM	ILC	TRUE	TRUE	TRUE	TRUE
CAGTGTGATGTCAG-1	2050	624	1.46341	48.4878	1	T_cells	CD4 Naive	T cells	TRUE	TRUE	TRUE	TRUE
CAGTTACTAAGGTA-1	2856	993	2.80112	40.021	4	B_cell	B memory	B cells	TRUE	TRUE	TRUE	TRUE
CAGTTACTGATAGA-1	2192	800	1.55109	41.6058	2	T_cells	CD4 TCM	T cells	TRUE	TRUE	TRUE	TRUE
CAGTTGGAAAGAGT-1	3688	1167	1.59978	23.4002	6	Monocyte	CD14 Mono	Monocytes	TRUE	TRUE	TRUE	TRUE
CAGTTGGACATACG-1	2445	833	1.79959	44.5399	1	T_cells	CD4 Naive	T cells	TRUE	TRUE	TRUE	TRUE
CAGTTTACACACGT-1	5346	1871	1.30939	24.4108	7	NK_cell	NK	T cells	TRUE	TRUE	TRUE	TRUE
CAGTTTACCCCAAA-1	1940	616	2.01031	48.6082	1	T_cells	CD8 Naive	T cells	TRUE	TRUE	TRUE	TRUE
CATAAAACGGAGCA-1	2351	822	3.36027	29.0089	3	Monocyte	CD14 Mono	T cells	TRUE	TRUE	TRUE	TRUE
CATAAATGAACTGC-1	2063	647	2.71449	48.0368	1	T_cells	CD4 TCM	T cells	TRUE	TRUE	TRUE	TRUE
CATAACCTTCTCCG-1	3062	1000	1.07773	38.4063	2	T_cells	CD4 TCM	T cells	TRUE	TRUE	TRUE	TRUE
CATACTACCTCGAA-1	1778	618	1.74353	39.4826	1	T_cells	CD4 TCM	T cells	TRUE	TRUE	TRUE	TRUE
CATACTACCTGAAC-1	2431	734	0.699301	44.7552	1	T_cells	CD4 TCM	T cells	TRUE	TRUE	TRUE	TRUE
CATACTACGTACCA-1	1618	618	0.988875	23.5476	9	Monocyte	CD14 Mono	Monocytes	TRUE	TRUE	TRUE	TRUE
CATACTTGGGTTAC-1	7171	1938	2.35671	29.954	6	Monocyte	CD16 Mono	Monocytes	TRUE	TRUE	TRUE	TRUE
CATAGTCTAATCGC-1	2913	861	1.81943	42.8424	1	T_cells	CD4 TCM	T cells	TRUE	TRUE	TRUE	TRUE
CATAGTCTCACTTT-1	2713	945	3.6491	36.8964	2	T_cells	CD4 TCM	T cells	TRUE	TRUE	TRUE	TRUE
CATATAGACTAAGC-1	2929	1032	1.63878	32.2977	10	Monocyte	cDC2	Monocytes	TRUE	TRUE	TRUE	TRUE
CATATAGATCAGGT-1	1871	723	2.45858	37.2528	4	B_cell	B naive	B cells	TRUE	TRUE	TRUE	TRUE
CATCAACTAGAAGT-1	3378	984	1.89461	46.6252	2	T_cells	CD4 TCM	T cells	TRUE	TRUE	TRUE	TRUE
CATCAACTCCCTCA-1	3673	994	0.735094	49.0063	2	T_cells	CD4 TCM	T cells	TRUE	TRUE	TRUE	TRUE
CATCAGGACTTCCG-1	1528	771	2.55236	20.9424	7	NK_cell	NK	ILC	TRUE	TRUE	TRUE	TRUE
CATCAGGATAGCCA-1	1501	738	1.86542	18.7875	7	NK_cell	NK	ILC	TRUE	TRUE	TRUE	TRUE
CATCAGGATCCTAT-1	5282	1583	2.42332	15.7895	6	Monocyte	CD16 Mono	Monocytes	TRUE	TRUE	TRUE	TRUE
CATCAGGATGCACA-1	3139	1113	2.96273	18.2542	6	Monocyte	CD16 Mono	Monocytes	TRUE	TRUE	TRUE	TRUE
CATCAGGATTTCGT-1	1400	614	4.14286	21.6429	3	Monocyte	CD14 Mono	Monocytes	TRUE	TRUE	TRUE	TRUE
CATCATACCGCATA-1	3302	1146	1.63537	21.1084	3	Monocyte	CD14 Mono	Monocytes	TRUE	TRUE	TRUE	TRUE
CATCATACGGAGCA-1	1486	615	3.23015	31.7631	4	B_cell	B naive	B cells	TRUE	TRUE	TRUE	TRUE
CATCATACTCAAGC-1	2456	848	1.58795	37.7036	1	T_cells	CD8 Naive	T cells	TRUE	TRUE	TRUE	TRUE
CATCGCTGGGATCT-1	2801	983	1.96358	38.7719	2	T_cells	CD4 TCM	T cells	TRUE	TRUE	TRUE	TRUE
CATCGCTGTGGCAT-1	1963	677	1.12073	43.352	4	B_cell	B naive	B cells	TRUE	TRUE	TRUE	TRUE
CATCGGCTATGCTG-1	3317	972	1.08532	47.6033	2	T_cells	CD4 TCM	T cells	TRUE	TRUE	TRUE	TRUE
CATCGGCTTTGGCA-1	2501	791	2.27909	45.9816	2	T_cells	CD4 TCM	T cells	TRUE	TRUE	TRUE	TRUE
CATCTCCTATGTGC-1	2009	827	2.63813	34.1961	4	B_cell	B naive	B cells	TRUE	TRUE	TRUE	TRUE
CATCTCCTCGAACT-1	1858	804	2.42196	18.4069	6	Monocyte	CD14 Mono	Monocytes	TRUE	TRUE	TRUE	TRUE
CATGAGACACGGGA-1	748	395	3.74332	34.2246	4	B_cell	B naive	B cells	TRUE	TRUE	TRUE	TRUE
CATGAGACGTTGAC-1	1760	843	3.46591	16.4205	7	NK_cell	NK	ILC	TRUE	TRUE	TRUE	TRUE
CATGAGACTCGCCT-1	1155	493	0.4329	42.3377	2	T_cells	CD4 TCM	T cells	TRUE	TRUE	TRUE	TRUE
CATGCCACGGGTGA-1	2421	741	3.75878	42.2553	1	T_cells	CD8 TCM	T cells	TRUE	TRUE	TRUE	TRUE
CATGCCACTGCCAA-1	2396	941	2.54591	37.1452	2	T_cells	CD4 TCM	T cells	TRUE	TRUE	TRUE	TRUE
CATGCGCTAGTCAC-1	5344	1659	2.39521	17.384	6	Monocyte	CD16 Mono	Monocytes	TRUE	TRUE	TRUE	TRUE
CATGCGCTCAGATC-1	2056	742	2.82101	23.6381	3	Monocyte	CD14 Mono	Monocytes	TRUE	TRUE	TRUE	TRUE
CATGCGCTTTGCAG-1	4792	1517	1.79466	16.5484	6	Monocyte	CD16 Mono	Monocytes	TRUE	TRUE	TRUE	TRUE
CATGGCCTAGGGTG-1	1347	559	2.52413	24.7216	3	Monocyte	CD14 Mono	Monocytes	TRUE	TRUE	TRUE	TRUE
CATGGCCTGTGCAT-1	2839	937	2.25432	44.3466	1	T_cells	CD8 Naive	T cells	TRUE	TRUE	TRUE	TRUE
CATGTACTATCGTG-1	1619	740	1.97653	29.092	5	T_cells	CD8 TEM	T cells	TRUE	TRUE	TRUE	TRUE
CATGTTACAGTCGT-1	2188	781	1.91956	34.1865	8	T_cells	MAIT	T cells	TRUE	TRUE	TRUE	TRUE
CATGTTACCTGAGT-1	2259	819	1.77069	43.3378	1	T_cells	CD8 TCM	T cells	TRUE	TRUE	TRUE	TRUE
CATGTTTGGGGATG-1	2193	813	2.09758	27.1774	3	Monocyte	CD14 Mono	Monocytes	TRUE	TRUE	TRUE	TRUE
CATTACACACGGAG-1	1480	578	3.98649	40.9459	4	B_cell	B naive	B cells	TRUE	TRUE	TRUE	TRUE
CATTACACCAACTG-1	2360	1022	3.47458	14.1102	7	NK_cell	NK	ILC	TRUE	TRUE	TRUE	TRUE
CATTACACGGAGTG-1	3904	1191	1.51127	41.0861	1	T_cells	CD4 TCM	T cells	TRUE	TRUE	TRUE	TRUE
CATTACACTACTCT-1	2440	824	1.88525	41.5164	1	T_cells	CD8 Naive	T cells	TRUE	TRUE	TRUE	TRUE
CATTAGCTCCACAA-1	3497	1146	3.68888	25.0786	3	Monocyte	CD14 Mono	Monocytes	TRUE	TRUE	TRUE	TRUE
CATTGACTAGCGGA-1	1915	757	2.81984	26.423	3	Monocyte	CD14 Mono	Monocytes	TRUE	TRUE	TRUE	TRUE
CATTGGGACTCGAA-1	1397	638	3.14961	34.7172	2	T_cells	CD4 TCM	T cells	TRUE	TRUE	TRUE	TRUE
CATTGTACAGCGTT-1	2233	830	2.23914	41.2002	1	T_cells	CD8 Naive	T cells	TRUE	TRUE	TRUE	TRUE
CATTGTACTCGATG-1	1857	713	1.61551	33.9257	4	B_cell	B naive	B cells	TRUE	TRUE	TRUE	TRUE
CATTGTACTTATCC-1	1617	609	2.90662	43.1664	1	T_cells	CD4 TCM	T cells	TRUE	TRUE	TRUE	TRUE
CATTGTACTTTGCT-1	4202	1271	2.97477	25.2499	6	Monocyte	CD16 Mono	Monocytes	TRUE	TRUE	TRUE	TRUE
CATTGTTGCTAGTG-1	2170	680	1.47465	46.3134	1	T_cells	CD4 TCM	T cells	TRUE	TRUE	TRUE	TRUE
CATTTCGACTCTAT-1	1792	769	2.90179	25.558	5	T_cells	CD8 TEM	T cells	TRUE	TRUE	TRUE	TRUE
CATTTCGAGATACC-1	2657	1119	1.09146	17.5009	7	NK_cell	NK	ILC	TRUE	TRUE	TRUE	TRUE
CATTTGACCACACA-1	1688	731	2.90284	30.3318	5	T_cells	CD8 TEM	T cells	TRUE	TRUE	TRUE	TRUE
CATTTGACCCTGAA-1	1729	804	1.38809	32.3887	5	T_cells	CD8 TEM	T cells	TRUE	TRUE	TRUE	TRUE
CATTTGTGACGACT-1	2456	781	1.7101	46.702	4	B_cell	B memory	B cells	TRUE	TRUE	TRUE	TRUE
CATTTGTGCATTGG-1	2636	916	2.31411	41.9954	1	T_cells	CD4 Naive	T cells	TRUE	TRUE	TRUE	TRUE
CATTTGTGCGGAGA-1	2444	735	3.76432	45.8265	1	T_cells	CD8 Naive	T cells	TRUE	TRUE	TRUE	TRUE
CATTTGTGGGATCT-1	2461	835	1.62536	39.5368	4	B_cell	B naive	B cells	TRUE	TRUE	TRUE	TRUE
CCAAAGTGCTACGA-1	3442	1257	2.61476	21.1214	3	Monocyte	CD14 Mono	Macrophages	TRUE	TRUE	TRUE	TRUE
CCAAAGTGTGAGAA-1	1051	472	2.09324	19.3149	9	Monocyte	CD14 Mono	Monocytes	TRUE	TRUE	TRUE	TRUE
CCAACCTGAAGTAG-1	2140	879	0.747664	29.9533	5	T_cells	CD8 TEM	T cells	TRUE	TRUE	TRUE	TRUE
CCAACCTGACGTAC-1	2608	851	1.84049	26.4571	3	Monocyte	CD14 Mono	Monocytes	TRUE	TRUE	TRUE	TRUE
CCAACCTGTTCGCC-1	3214	1023	1.89795	37.9278	3	T_cells	CD14 Mono	T cells	TRUE	TRUE	TRUE	TRUE
CCAAGAACCCAATG-1	1742	661	1.66475	40.9874	2	T_cells	CD4 TCM	T cells	TRUE	TRUE	TRUE	TRUE
CCAAGAACGTAGCT-1	3230	1008	1.26935	44.0248	2	T_cells	CD4 TCM	T cells	TRUE	TRUE	TRUE	TRUE
CCAAGAACGTGTCA-1	2333	748	1.2859	41.3631	2	T_cells	CD4 TCM	T cells	TRUE	TRUE	TRUE	TRUE
CCAAGAACTACTGG-1	1767	845	2.32032	26.4856	5	T_cells	CD8 TEM	T cells	TRUE	TRUE	TRUE	TRUE
CCAAGAACTCCTAT-1	840	393	0.714286	42.3809	4	B_cell	B memory	B cells	TRUE	TRUE	TRUE	TRUE
CCAAGATGTCATTC-1	1718	675	0.989523	40.0466	2	T_cells	CD4 TCM	T cells	TRUE	TRUE	TRUE	TRUE
CCAAGATGTTTCAC-1	2099	843	1.95331	32.3964	2	T_cells	CD4 TCM	T cells	TRUE	TRUE	TRUE	TRUE
CCAAGTGAGGAACG-1	3006	876	2.46174	46.8397	1	T_cells	CD8 Naive	T cells	TRUE	TRUE	TRUE	TRUE
CCAAGTGATCAAGC-1	2712	939	1.73304	39.7493	1	T_cells	CD4 TCM	T cells	TRUE	TRUE	TRUE	TRUE
CCAATGGAACAGCT-1	1422	653	5.34459	24.8945	3	Monocyte	CD14 Mono	T cells	TRUE	TRUE	TRUE	TRUE
CCAATTTGAACGTC-1	2671	932	1.0483	26.8813	3	Monocyte	CD14 Mono	Monocytes	TRUE	TRUE	TRUE	TRUE
CCACCATGAACGTC-1	2186	760	1.92132	47.301	1	T_cells	CD4 Naive	T cells	TRUE	TRUE	TRUE	TRUE
CCACCATGATCGGT-1	2497	735	1.48178	50.5006	1	T_cells	CD4 TCM	T cells	TRUE	TRUE	TRUE	TRUE
CCACCATGGACGAG-1	4782	1561	2.73944	20.0753	6	Monocyte	CD16 Mono	Monocytes	TRUE	TRUE	TRUE	TRUE
CCACCATGGGGAGT-1	2050	752	1.17073	44.3902	1	T_cells	CD4 TCM	T cells	TRUE	TRUE	TRUE	TRUE
CCACCATGTCCTGC-1	2158	940	1.71455	25.0695	5	T_cells	CD8 TEM	T cells	TRUE	TRUE	TRUE	TRUE
CCACTGACCCGCTT-1	1953	705	1.84332	26.8305	3	Monocyte	CD14 Mono	Monocytes	TRUE	TRUE	TRUE	TRUE
CCACTGTGGGAAGC-1	866	405	4.27252	18.4758	3	Monocyte	CD14 Mono	Monocytes	TRUE	TRUE	TRUE	TRUE
CCACTGTGTGTAGC-1	2306	690	2.68864	44.3192	1	T_cells	CD4 TCM	T cells	TRUE	TRUE	TRUE	TRUE
CCACTTCTCGGGAA-1	3466	1071	3.63531	22.2158	3	Monocyte	CD14 Mono	Monocytes	TRUE	TRUE	TRUE	TRUE
CCAGAAACCCTGTC-1	1200	544	1.16667	31.6667	4	B_cell	B naive	B cells	TRUE	TRUE	TRUE	TRUE
CCAGAAACGAACTC-1	2588	927	1.39104	38.524	2	T_cells	CD4 TCM	T cells	TRUE	TRUE	TRUE	TRUE
CCAGAAACGGTCTA-1	2791	817	1.18237	47.1157	1	T_cells	CD4 TCM	T cells	TRUE	TRUE	TRUE	TRUE
CCAGACCTCTGAGT-1	795	388	2.38994	35.5975	9	Monocyte	B naive	Monocytes	TRUE	TRUE	TRUE	TRUE
CCAGACCTTGTGGT-1	1460	560	2.05479	43.6986	1	T_cells	CD4 TCM	T cells	TRUE	TRUE	TRUE	TRUE
CCAGCACTGCGATT-1	4090	1322	2.42054	22.7873	6	Monocyte	CD16 Mono	Monocytes	TRUE	TRUE	TRUE	TRUE
CCAGCGGAAAGGCG-1	1572	640	2.22646	30.9796	3	Monocyte	CD14 Mono	Monocytes	TRUE	TRUE	TRUE	TRUE
CCAGCGGACGACTA-1	2454	886	2.07824	25.5094	3	Monocyte	CD14 Mono	Monocytes	TRUE	TRUE	TRUE	TRUE
CCAGCGGATGGGAG-1	3218	1075	1.11871	40.3667	2	T_cells	CD4 TCM	T cells	TRUE	TRUE	TRUE	TRUE
CCAGCTACACAGTC-1	1758	689	1.59272	39.4198	1	T_cells	CD4 TCM	T cells	TRUE	TRUE	TRUE	TRUE
CCAGCTACCAGCTA-1	1099	524	1.91083	29.2084	4	B_cell	B intermediate	B cells	TRUE	TRUE	TRUE	TRUE
CCAGGTCTACACCA-1	1369	606	2.92184	30.3871	4	B_cell	B naive	B cells	TRUE	TRUE	TRUE	TRUE
CCAGGTCTAGCATC-1	1805	802	1.71745	18.2825	3	Monocyte	CD14 Mono	Monocytes	TRUE	TRUE	TRUE	TRUE
CCAGGTCTATGGTC-1	2849	868	1.8603	43.1028	2	T_cells	CD4 TCM	T cells	TRUE	TRUE	TRUE	TRUE
CCAGTCACACTGGT-1	3251	939	3.69117	29.2218	3	Monocyte	CD14 Mono	Monocytes	TRUE	TRUE	TRUE	TRUE
CCAGTCACACTGTG-1	1762	753	1.30533	32.9171	4	B_cell	B naive	B cells	TRUE	TRUE	TRUE	TRUE
CCAGTCACGTTGTG-1	2152	770	1.16171	42.3327	1	T_cells	CD8 Naive	T cells	TRUE	TRUE	TRUE	TRUE
CCAGTCTGCGGAGA-1	15844	3422	1.79248	25.6312	4	B_cell	CD4 Proliferating	B cells	TRUE	TRUE	TRUE	TRUE
CCAGTGCTAACCAC-1	3400	1105	1.5	35.5	2	T_cells	CD4 TCM	T cells	TRUE	TRUE	TRUE	TRUE
CCAGTGCTCGTAGT-1	2562	841	2.14676	45.8626	2	T_cells	CD4 TCM	T cells	TRUE	TRUE	TRUE	TRUE
CCATCCGAAAGCAA-1	2457	786	3.663	43.2234	2	T_cells	CD8 TCM	T cells	TRUE	TRUE	TRUE	TRUE
CCATCCGAACGACT-1	930	445	2.58065	30.9677	1	T_cells	CD8 TCM	T cells	TRUE	TRUE	TRUE	TRUE
CCATCCGAAGGTTC-1	1806	703	1.27353	39.8117	4	B_cell	B naive	B cells	TRUE	TRUE	TRUE	TRUE
CCATCCGATTCGCC-1	1314	593	3.12024	14.1553	3	Monocyte	CD14 Mono	Monocytes	TRUE	TRUE	TRUE	TRUE
CCATCGTGAACGGG-1	2207	875	1.67648	33.0313	2	T_cells	CD4 TCM	T cells	TRUE	TRUE	TRUE	TRUE
CCATCGTGCTAGAC-1	2559	901	2.18836	19.4607	6	Monocyte	CD16 Mono	Macrophages	TRUE	TRUE	TRUE	TRUE
CCCAACACCTCGCT-1	2866	927	1.63992	42.3238	4	B_cell	B memory	B cells	TRUE	TRUE	TRUE	TRUE
CCCAACACGCATCA-1	2201	798	1.40845	42.0718	1	T_cells	CD4 TCM	T cells	TRUE	TRUE	TRUE	TRUE
CCCAACACTTTGTC-1	3442	1221	2.06275	20.5404	3	Monocyte	CD14 Mono	Macrophages	TRUE	TRUE	TRUE	TRUE
CCCAACTGCAATCG-1	853	415	1.64127	28.0188	3	Monocyte	CD14 Mono	Monocytes	TRUE	TRUE	TRUE	TRUE
CCCAGACTGCCTTC-1	4757	1381	1.95501	13.9374	3	Monocyte	CD14 Mono	Macrophages	TRUE	TRUE	TRUE	TRUE
CCCAGACTGGTTTG-1	2559	949	1.52403	38.0617	4	B_cell	B intermediate	B cells	TRUE	TRUE	TRUE	TRUE
CCCAGACTTTCGCC-1	4412	1322	2.60653	23.9574	6	Monocyte	CD16 Mono	Monocytes	TRUE	TRUE	TRUE	TRUE
CCCAGTTGCAGTTG-1	3416	1169	1.87354	24.4145	3	Monocyte	CD14 Mono	Monocytes	TRUE	TRUE	TRUE	TRUE
CCCAGTTGGGTACT-1	1757	745	2.56118	32.7262	8	T_cells	CD4 TEM	T cells	TRUE	TRUE	TRUE	TRUE
CCCAGTTGTCTATC-1	1925	727	1.66234	35.9481	4	B_cell	B naive	B cells	TRUE	TRUE	TRUE	TRUE
CCCGATTGTGTTTC-1	2273	799	3.21161	38.4954	2	T_cells	CD8 TCM	T cells	TRUE	TRUE	TRUE	TRUE
CCCGGAGAAGGGTG-1	1019	490	1.6683	23.5525	3	Monocyte	CD14 Mono	Monocytes	TRUE	TRUE	TRUE	TRUE
CCCTACGAATTGGC-1	1865	767	1.34048	11.7426	3	Monocyte	CD14 Mono	Macrophages	TRUE	TRUE	TRUE	TRUE
CCCTAGTGCAAAGA-1	2448	943	2.12418	33.4559	2	T_cells	CD4 TCM	T cells	TRUE	TRUE	TRUE	TRUE
CCCTCAGACACTTT-1	2070	808	1.73913	36.2319	4	B_cell	B naive	B cells	TRUE	TRUE	TRUE	TRUE
CCCTCAGACGAGAG-1	2926	926	1.74299	41.7293	1	T_cells	CD4 TCM	T cells	TRUE	TRUE	TRUE	TRUE
CCCTCAGAGGTCAT-1	2024	664	1.63043	45.8498	1	T_cells	CD4 TCM	T cells	TRUE	TRUE	TRUE	TRUE
CCCTGAACTAAAGG-1	1533	569	1.95695	45.3359	4	B_cell	B memory	B cells	TRUE	TRUE	TRUE	TRUE
CCCTGATGCAACCA-1	2914	843	1.75017	49.348	2	T_cells	CD4 TCM	T cells	TRUE	TRUE	TRUE	TRUE
CCCTGATGCAAGCT-1	1846	727	1.89599	36.9447	4	B_cell	B naive	B cells	TRUE	TRUE	TRUE	TRUE
CCCTTACTAACCAC-1	3561	1222	2.52738	22.4656	3	Monocyte	CD14 Mono	Monocytes	TRUE	TRUE	TRUE	TRUE
CCCTTACTGCAGTT-1	973	457	1.84995	39.9794	5	T_cells	MAIT	T cells	TRUE	TRUE	TRUE	TRUE
CCGAAAACCTTGTT-1	5147	1515	2.5646	20.9831	6	Monocyte	CD16 Mono	Monocytes	TRUE	TRUE	TRUE	TRUE
CCGACACTGGTTTG-1	3326	1138	1.6837	37.9435	2	T_cells	CD4 TCM	T cells	TRUE	TRUE	TRUE	TRUE
CCGACTACCCAGTA-1	3186	1174	2.13434	23.3836	3	Monocyte	CD14 Mono	Monocytes	TRUE	TRUE	TRUE	TRUE
CCGACTACCGTGTA-1	1456	525	1.92308	45.261	1	T_cells	CD4 TCM	T cells	TRUE	TRUE	TRUE	TRUE
CCGACTACTGAGGG-1	2372	878	1.7285	33.8954	1	T_cells	CD8 TCM	T cells	TRUE	TRUE	TRUE	TRUE
CCGATAGACCTAAG-1	1638	525	2.50305	51.0379	1	T_cells	CD4 Naive	T cells	TRUE	TRUE	TRUE	TRUE
CCGATAGAGTTGGT-1	2958	999	2.0622	24.0365	3	Monocyte	CD14 Mono	Monocytes	TRUE	TRUE	TRUE	TRUE
CCGCGAGACACACA-1	2109	778	3.41394	23.0915	3	Monocyte	CD14 Mono	Monocytes	TRUE	TRUE	TRUE	TRUE
CCGCGAGAGGTTCA-1	1965	772	1.98473	35.5216	8	T_cells	MAIT	T cells	TRUE	TRUE	TRUE	TRUE
CCGCTATGGGACGA-1	2000	819	2.5	32.85	4	B_cell	B naive	B cells	TRUE	TRUE	TRUE	TRUE
CCGCTATGTGCAAC-1	2523	1015	2.41776	19.5799	3	Monocyte	CD14 Mono	Monocytes	TRUE	TRUE	TRUE	TRUE
CCGCTATGTGCACA-1	2854	939	2.17239	24.8073	3	Monocyte	CD14 Mono	Macrophages	TRUE	TRUE	TRUE	TRUE
CCGGTACTGTCCTC-1	2496	856	2.40385	40.3846	1	T_cells	CD8 Naive	T cells	TRUE	TRUE	TRUE	TRUE
CCGTACACAAGCAA-1	1745	715	1.54728	40.8596	1	T_cells	CD4 TCM	T cells	TRUE	TRUE	TRUE	TRUE
CCGTACACAGCGTT-1	2007	793	1.29547	33.4828	4	B_cell	B memory	B cells	TRUE	TRUE	TRUE	TRUE
CCGTACACGTCATG-1	2076	837	2.93834	27.0713	5	T_cells	CD8 TEM	T cells	TRUE	TRUE	TRUE	TRUE
CCGTACACGTTGGT-1	3297	1193	2.1838	26.0237	3	Monocyte	CD14 Mono	Monocytes	TRUE	TRUE	TRUE	TRUE
CCGTACACTAACGC-1	2042	764	3.91773	35.7493	8	T_cells	MAIT	T cells	TRUE	TRUE	TRUE	TRUE
CCTAAACTTTCGTT-1	2353	834	0.934977	41.564	1	T_cells	CD4 TCM	T cells	TRUE	TRUE	TRUE	TRUE
CCTAAGGACCCAAA-1	2056	677	1.75097	47.9572	1	T_cells	CD4 TCM	T cells	TRUE	TRUE	TRUE	TRUE
CCTAAGGACTAGCA-1	1516	625	3.69393	24.6042	3	Monocyte	CD14 Mono	Monocytes	TRUE	TRUE	TRUE	TRUE
CCTAAGGAGGGCAA-1	796	420	2.51256	26.1307	8	NK_cell	MAIT	T cells	TRUE	TRUE	TRUE	TRUE
CCTAAGGATGATGC-1	2520	837	1.26984	41.9841	1	T_cells	CD4 TCM	T cells	TRUE	TRUE	TRUE	TRUE
CCTAAGGATGTCAG-1	2882	874	1.73491	44.2401	1	T_cells	CD4 TCM	T cells	TRUE	TRUE	TRUE	TRUE
CCTACCGACTCTTA-1	1893	679	1.58479	44.6381	1	T_cells	CD4 TCM	T cells	TRUE	TRUE	TRUE	TRUE
CCTACCGAGGGATG-1	2344	811	1.66382	43.6433	4	B_cell	B memory	B cells	TRUE	TRUE	TRUE	TRUE
CCTAGAGAGGTGAG-1	1388	546	1.44092	40.2738	4	B_cell	B naive	B cells	TRUE	TRUE	TRUE	TRUE
CCTATAACCAAAGA-1	2562	787	2.34192	48.0094	1	T_cells	CD8 Naive	T cells	TRUE	TRUE	TRUE	TRUE
CCTATAACGAGACG-1	1506	587	2.39044	20.7835	6	Monocyte	CD16 Mono	Monocytes	TRUE	TRUE	TRUE	TRUE
CCTATAACTCAGAC-1	2663	821	1.2392	45.6628	1	T_cells	CD4 TCM	T cells	TRUE	TRUE	TRUE	TRUE
CCTATAACTGCATG-1	1721	669	2.09181	17.5479	9	Monocyte	CD16 Mono	Monocytes	TRUE	TRUE	TRUE	TRUE
CCTCGAACACTTTC-1	1644	813	1.94647	13.9294	7	NK_cell	NK	ILC	TRUE	TRUE	TRUE	TRUE
CCTCGAACCCGTAA-1	2060	780	2.18447	17.0874	6	Monocyte	CD16 Mono	Monocytes	TRUE	TRUE	TRUE	TRUE
CCTCGAACGTATCG-1	1619	649	2.59419	38.0482	1	T_cells	CD4 TCM	T cells	TRUE	TRUE	TRUE	TRUE
CCTCGAACTTACTC-1	3184	924	1.97864	45.8857	2	T_cells	CD4 TCM	T cells	TRUE	TRUE	TRUE	TRUE
CCTCTACTCTTCGC-1	4464	1322	2.26254	28.8978	3	Pre-B_cell_CD34-	CD14 Mono	Monocytes	TRUE	TRUE	TRUE	TRUE
CCTCTACTGGCATT-1	2176	701	1.51654	44.8989	1	T_cells	CD4 Naive	T cells	TRUE	TRUE	TRUE	TRUE
CCTGACTGAAGTAG-1	2128	792	3.24248	35.2914	8	T_cells	MAIT	T cells	TRUE	TRUE	TRUE	TRUE
CCTGACTGGGGAGT-1	2543	817	1.37633	43.9245	1	T_cells	CD8 Naive	T cells	TRUE	TRUE	TRUE	TRUE
CCTGACTGTGTCTT-1	1619	667	3.89129	32.6127	4	B_cell	B naive	B cells	TRUE	TRUE	TRUE	TRUE
CCTGCAACACGTTG-1	2096	804	2.29008	25.7634	3	Monocyte	CD14 Mono	Macrophages	TRUE	TRUE	TRUE	TRUE
CCTGGACTCGTGAT-1	1354	593	1.40325	37.4446	2	T_cells	CD4 TCM	T cells	TRUE	TRUE	TRUE	TRUE
CCTTAATGCCCAAA-1	1853	740	1.99676	39.0718	4	B_cell	B naive	B cells	TRUE	TRUE	TRUE	TRUE
CCTTAATGTTCTAC-1	3834	1243	3.78195	22.2744	6	Monocyte	CD16 Mono	Monocytes	TRUE	TRUE	TRUE	TRUE
CCTTCACTACGACT-1	2168	859	1.38376	40.1753	1	T_cells	CD4 TCM	T cells	TRUE	TRUE	TRUE	TRUE
CCTTCACTCAGTCA-1	1420	685	2.8169	26.5493	4	B_cell	B memory	B cells	TRUE	TRUE	TRUE	TRUE
CCTTCACTGGAGTG-1	1657	596	2.0519	31.3217	3	Pre-B_cell_CD34-	CD14 Mono	Monocytes	TRUE	TRUE	TRUE	TRUE
CCTTTAGATTCATC-1	3507	1193	2.19561	22.6689	3	Monocyte	CD14 Mono	Monocytes	TRUE	TRUE	TRUE	TRUE
CGAACATGCCCTAC-1	2322	859	2.49785	25.969	3	Monocyte	CD16 Mono	Monocytes	TRUE	TRUE	TRUE	TRUE
CGAACATGTCAGAC-1	2211	775	1.44731	34.3284	2	T_cells	CD4 TCM	T cells	TRUE	TRUE	TRUE	TRUE
CGAAGACTGGAACG-1	2444	947	2.78232	31.4239	8	T_cells	MAIT	T cells	TRUE	TRUE	TRUE	TRUE
CGAAGACTGTTACG-1	1737	689	2.82096	30.9154	2	T_cells	CD4 TCM	T cells	TRUE	TRUE	TRUE	TRUE
CGAAGGGAAACCTG-1	2158	907	1.20482	29.9815	5	T_cells	CD8 TEM	T cells	TRUE	TRUE	TRUE	TRUE
CGAAGGGATCCGAA-1	1837	734	1.95972	36.1459	4	B_cell	B intermediate	B cells	TRUE	TRUE	TRUE	TRUE
CGAAGTACCAACTG-1	1565	621	2.49201	41.6613	4	B_cell	B naive	B cells	TRUE	TRUE	TRUE	TRUE
CGAATCGAGGAGCA-1	581	336	3.27022	20.4819	9	Pre-B_cell_CD34-	CD14 Mono	Monocytes	TRUE	TRUE	TRUE	TRUE
CGAATCGAGGAGGT-1	2512	922	1.91083	39.5303	1	T_cells	CD4 TCM	T cells	TRUE	TRUE	TRUE	TRUE
CGACAAACCCATAG-1	2871	802	1.60223	45.977	1	T_cells	CD4 TCM	T cells	TRUE	TRUE	TRUE	TRUE
CGACAAACCGACAT-1	2098	812	1.28694	35.796	4	B_cell	B memory	B cells	TRUE	TRUE	TRUE	TRUE
CGACCACTAAAGTG-1	1934	941	2.01655	16.8563	7	NK_cell	NK	ILC	TRUE	TRUE	TRUE	TRUE
CGACCACTGCCAAT-1	1850	943	2.97297	14.7568	7	NK_cell	NK	ILC	TRUE	TRUE	TRUE	TRUE
CGACCGGAAGGTCT-1	2728	868	2.01613	46.6642	1	T_cells	CD4 TCM	T cells	TRUE	TRUE	TRUE	TRUE
CGACCGGATGGAAA-1	2698	947	2.37213	38.6953	2	T_cells	CD4 TCM	T cells	TRUE	TRUE	TRUE	TRUE
CGACCTTGCTAGTG-1	1977	767	0.91047	32.3723	2	T_cells	CD4 TCM	T cells	TRUE	TRUE	TRUE	TRUE
CGACCTTGGCAAGG-1	865	341	10.1734	41.2717	1	NK_cell	CD4 TCM	T cells	FALSE	FALSE	FALSE	FALSE
CGACGTCTATCGTG-1	2043	701	2.34949	41.5565	8	T_cells	MAIT	T cells	TRUE	TRUE	TRUE	TRUE
CGACGTCTCGTGTA-1	1954	692	2.25179	42.6305	2	T_cells	CD4 TCM	T cells	TRUE	TRUE	TRUE	TRUE
CGACGTCTGAGGCA-1	1057	423	1.3245	44.1816	1	T_cells	CD4 TCM	T cells	TRUE	TRUE	TRUE	TRUE
CGACTCACGTCGTA-1	2160	775	2.31481	40.2315	2	T_cells	CD4 TCM	T cells	TRUE	TRUE	TRUE	TRUE
CGACTCACGTTGCA-1	1093	500	3.1107	37.6029	1	T_cells	CD8 TCM	T cells	TRUE	TRUE	TRUE	TRUE
CGACTCTGTGTGAC-1	3131	1100	1.50112	39.9872	2	T_cells	CD4 TCM	T cells	TRUE	TRUE	TRUE	TRUE
CGACTGCTTCCTCG-1	2015	812	1.58809	19.9504	3	Monocyte	CD14 Mono	Monocytes	TRUE	TRUE	TRUE	TRUE
CGAGAACTAAGGCG-1	1913	728	2.66597	39.9895	5	T_cells	CD8 TEM	T cells	TRUE	TRUE	TRUE	TRUE
CGAGAACTACGTTG-1	1842	616	2.82302	41.6395	1	T_cells	CD4 TCM	T cells	TRUE	TRUE	TRUE	TRUE
CGAGAACTTGTTCT-1	2551	928	1.48961	18.5417	3	Monocyte	CD14 Mono	Monocytes	TRUE	TRUE	TRUE	TRUE
CGAGATTGGACACT-1	1943	835	1.49254	26.2481	5	T_cells	CD8 TEM	T cells	TRUE	TRUE	TRUE	TRUE
CGAGATTGGCCATA-1	1042	454	2.68714	24.6641	5	T_cells	CD8 TEM	T cells	TRUE	TRUE	TRUE	TRUE
CGAGCCGAACACCA-1	2385	812	3.10273	41.0063	2	T_cells	CD4 TCM	T cells	TRUE	TRUE	TRUE	TRUE
CGAGCCGACGACAT-1	1354	566	6.57312	30.8715	8	T_cells	MAIT	T cells	TRUE	TRUE	TRUE	TRUE
CGAGCCGAGGCGAA-1	2447	769	3.26931	44.0539	1	T_cells	CD4 TCM	T cells	TRUE	TRUE	TRUE	TRUE
CGAGCGTGCTCCAC-1	3303	1058	2.08901	40.5086	1	T_cells	CD8 TCM	T cells	TRUE	TRUE	TRUE	TRUE
CGAGCGTGGATACC-1	3360	914	1.42857	44.7917	2	T_cells	CD4 TCM	T cells	TRUE	TRUE	TRUE	TRUE
CGAGCGTGTATGCG-1	1530	628	3.66013	25.4902	3	Monocyte	CD14 Mono	Monocytes	TRUE	TRUE	TRUE	TRUE
CGAGGAGACCTCCA-1	1531	649	2.28609	35.1404	4	B_cell	B naive	B cells	TRUE	TRUE	TRUE	TRUE
CGAGGAGATGTCGA-1	1069	452	3.36763	39.7568	1	T_cells	CD4 TCM	T cells	TRUE	TRUE	TRUE	TRUE
CGAGGCACCTATGG-1	1975	754	1.87342	29.8228	5	T_cells	CD8 TEM	T cells	TRUE	TRUE	TRUE	TRUE
CGAGGCACTATGCG-1	4177	1327	2.89682	24.9222	3	Monocyte	CD14 Mono	Macrophages	TRUE	TRUE	TRUE	TRUE
CGAGGCACTCTTCA-1	1827	776	1.91571	34.428	8	T_cells	MAIT	T cells	TRUE	TRUE	TRUE	TRUE
CGAGGCTGACGCTA-1	1373	670	1.9665	22.724	7	NK_cell	NK	ILC	TRUE	TRUE	TRUE	TRUE
CGAGGCTGGCAGTT-1	2940	1017	2.21088	23.9116	3	Monocyte	CD14 Mono	Monocytes	TRUE	TRUE	TRUE	TRUE
CGAGGGCTACGACT-1	1663	599	2.10463	43.175	4	B_cell	B naive	B cells	TRUE	TRUE	TRUE	TRUE
CGAGGGCTCGAATC-1	905	431	2.87293	35.4696	1	T_cells	CD8 TCM	T cells	TRUE	TRUE	TRUE	TRUE
CGAGTATGTCACCC-1	2745	967	3.35155	17.0492	6	Monocyte	CD16 Mono	Monocytes	TRUE	TRUE	TRUE	TRUE
CGATACGAACAGTC-1	3047	1077	1.80505	22.3827	3	Monocyte	CD14 Mono	T cells	TRUE	TRUE	TRUE	TRUE
CGATACGACAGGAG-1	6733	2033	2.21298	18.2088	5	T_cells	CD4 Proliferating	T cells	TRUE	TRUE	TRUE	TRUE
CGATACGATTCACT-1	2023	731	1.43351	35.2447	4	B_cell	B naive	B cells	TRUE	TRUE	TRUE	TRUE
CGATAGACCCGTAA-1	1222	533	3.68249	24.5499	9	Monocyte	CD14 Mono	Monocytes	TRUE	TRUE	TRUE	TRUE
CGATAGACCGTACA-1	2090	926	0.76555	26.5072	2	T_cells	CD4 TCM	T cells	TRUE	TRUE	TRUE	TRUE
CGATAGACGTAGGG-1	1830	725	3.00546	27.377	3	Monocyte	CD14 Mono	Monocytes	TRUE	TRUE	TRUE	TRUE
CGATAGACTGTTCT-1	1299	559	2.30947	41.1855	1	T_cells	CD4 TCM	T cells	TRUE	TRUE	TRUE	TRUE
CGATCAGAAGAACA-1	2199	870	2.18281	35.0614	5	T_cells	CD8 TEM	T cells	TRUE	TRUE	TRUE	TRUE
CGATCAGAGAGGGT-1	2723	964	2.01983	37.4587	2	T_cells	CD4 TCM	T cells	TRUE	TRUE	TRUE	TRUE
CGATCAGAGGTACT-1	5142	1341	1.14741	44.4769	2	T_cells	CD4 TCM	T cells	TRUE	TRUE	TRUE	TRUE
CGATCAGATGTGAC-1	6916	1981	0.983227	26.4025	10	Monocyte	cDC2	pDC	TRUE	TRUE	TRUE	TRUE
CGATCCACCGGGAA-1	3231	1103	2.22841	32.9929	8	T_cells	MAIT	T cells	TRUE	TRUE	TRUE	TRUE
CGATCCACTTCCAT-1	591	326	2.03046	34.5178	4	B_cell	B naive	B cells	TRUE	TRUE	TRUE	TRUE
CGCAAATGCTCGAA-1	1012	428	4.64427	40.0198	1	T_cells	CD4 TCM	T cells	TRUE	TRUE	TRUE	TRUE
CGCAACCTCCTTGC-1	2312	808	1.51384	38.7976	2	T_cells	CD4 TCM	T cells	TRUE	TRUE	TRUE	TRUE
CGCAACCTGGACGA-1	2322	821	1.98105	41.3867	1	T_cells	CD4 TCM	T cells	TRUE	TRUE	TRUE	TRUE
CGCACGGAGGACGA-1	1171	554	2.47652	34.2442	4	B_cell	B naive	B cells	TRUE	TRUE	TRUE	TRUE
CGCACGGATCTTTG-1	1932	596	3.20911	48.706	1	T_cells	CD8 Naive	T cells	TRUE	TRUE	TRUE	TRUE
CGCACTACAGAATG-1	1864	680	1.23391	41.2554	2	T_cells	CD4 TCM	T cells	TRUE	TRUE	TRUE	TRUE
CGCACTACAGCCAT-1	3379	1034	1.03581	40.7813	2	T_cells	CD4 TCM	T cells	TRUE	TRUE	TRUE	TRUE
CGCACTACATTGGC-1	2816	849	1.81108	43.1818	1	T_cells	CD4 TCM	T cells	TRUE	TRUE	TRUE	TRUE
CGCACTACTCGCCT-1	1284	566	2.02492	32.9439	4	B_cell	B naive	T cells	TRUE	TRUE	TRUE	TRUE
CGCACTACTCGTGA-1	2071	879	2.36601	30.0338	2	T_cells	CD8 TEM	T cells	TRUE	TRUE	TRUE	TRUE
CGCACTTGTCACGA-1	3086	1091	1.74984	21.0629	3	Monocyte	CD14 Mono	T cells	TRUE	TRUE	TRUE	TRUE
CGCAGGACAGATCC-1	2213	823	3.38906	34.9751	5	T_cells	CD8 TEM	T cells	TRUE	TRUE	TRUE	TRUE
CGCAGGACCTACTT-1	1067	447	1.87441	38.9878	1	T_cells	CD4 TCM	T cells	TRUE	TRUE	TRUE	TRUE
CGCAGGACTTGTCT-1	5163	1688	2.20802	13.7904	6	Monocyte	CD16 Mono	Macrophages	TRUE	TRUE	TRUE	TRUE
CGCAGGTGCACTGA-1	2754	868	2.97749	42.2295	2	T_cells	CD4 TCM	T cells	TRUE	TRUE	TRUE	TRUE
CGCAGGTGCCATAG-1	4316	1254	2.94254	23.8415	6	Monocyte	CD16 Mono	Monocytes	TRUE	TRUE	TRUE	TRUE
CGCAGGTGGGAACG-1	2280	942	2.80702	24.4298	2	T_cells	CD4 TCM	T cells	TRUE	TRUE	TRUE	TRUE
CGCATAGATCACGA-1	955	462	1.15183	19.8953	3	Monocyte	CD14 Mono	Monocytes	TRUE	TRUE	TRUE	TRUE
CGCCATACTGCAAC-1	3448	1055	1.53712	40.1972	2	T_cells	CD4 TCM	T cells	TRUE	TRUE	TRUE	TRUE
CGCCATTGAGAGGC-1	2763	852	2.20775	44.9873	1	T_cells	CD4 Naive	T cells	TRUE	TRUE	TRUE	TRUE
CGCCATTGCTATGG-1	1794	738	1.78372	37.1237	2	T_cells	CD4 TCM	T cells	TRUE	TRUE	TRUE	TRUE
CGCCATTGGAGACG-1	2288	804	1.66084	41.0402	2	T_cells	CD4 TCM	T cells	TRUE	TRUE	TRUE	TRUE
CGCCATTGGAGCAG-1	2024	775	4.59486	34.2391	4	B_cell	B naive	B cells	TRUE	TRUE	TRUE	TRUE
CGCCATTGTACTGG-1	1687	726	1.89686	33.61	4	B_cell	B naive	B cells	TRUE	TRUE	TRUE	TRUE
CGCCGAGAGCTTAG-1	2047	993	1.61212	21.1041	7	NK_cell	NK	ILC	TRUE	TRUE	TRUE	TRUE
CGCCTAACGAATGA-1	4604	1462	1.8245	26.5856	3	Monocyte	cDC2	Macrophages	TRUE	TRUE	TRUE	TRUE
CGCCTAACTGCTCC-1	3490	1007	1.57593	45.0716	2	T_cells	CD4 TCM	T cells	TRUE	TRUE	TRUE	TRUE
CGCGAGACACAGCT-1	2246	798	3.25022	32.5468	1	T_cells	CD8 TEM	T cells	TRUE	TRUE	TRUE	TRUE
CGCGAGACAGGTCT-1	3174	1036	3.1506	41.0523	4	B_cell	B intermediate	B cells	TRUE	TRUE	TRUE	TRUE
CGCGAGACGCTACA-1	1969	786	1.67598	37.1254	1	T_cells	CD8 TCM	T cells	TRUE	TRUE	TRUE	TRUE
CGCGATCTCAGTCA-1	2556	948	1.3302	27.7778	3	Monocyte	CD14 Mono	Monocytes	TRUE	TRUE	TRUE	TRUE
CGCGATCTGTTGAC-1	2110	743	2.60663	27.4408	3	Pre-B_cell_CD34-	CD14 Mono	Monocytes	TRUE	TRUE	TRUE	TRUE
CGCGATCTTTCTTG-1	2394	761	2.33918	45.5723	4	B_cell	B memory	B cells	TRUE	TRUE	TRUE	TRUE
CGCGGATGGCCAAT-1	2266	838	1.27979	33.8482	2	T_cells	CD4 TCM	T cells	TRUE	TRUE	TRUE	TRUE
CGCTAAGAATGTCG-1	2703	1040	0.554939	31.9645	2	T_cells	CD4 TCM	T cells	TRUE	TRUE	TRUE	TRUE
CGCTAAGACAACTG-1	2772	859	2.09235	40.8369	1	T_cells	CD4 TCM	T cells	TRUE	TRUE	TRUE	TRUE
CGCTAAGACCCTTG-1	2620	867	2.0229	39.1985	2	T_cells	CD4 TCM	T cells	TRUE	TRUE	TRUE	TRUE
CGCTACTGAACAGA-1	3808	1188	2.80987	23.2668	3	Monocyte	CD14 Mono	Monocytes	TRUE	TRUE	TRUE	TRUE
CGCTACTGAGAACA-1	2461	846	1.01585	42.178	2	T_cells	CD4 TCM	T cells	TRUE	TRUE	TRUE	TRUE
CGCTACTGTGAGCT-1	1926	687	0.830737	43.4579	1	T_cells	CD4 TCM	T cells	TRUE	TRUE	TRUE	TRUE
CGCTACTGTTCCCG-1	1368	672	3.14327	29.3129	5	T_cells	CD8 TEM	T cells	TRUE	TRUE	TRUE	TRUE
CGCTCATGCATTTC-1	1469	629	2.24643	28.659	3	Monocyte	CD14 Mono	Monocytes	TRUE	TRUE	TRUE	TRUE
CGGAATTGCACTAG-1	902	426	5.87583	33.4812	1	T_cells	dnT	T cells	TRUE	TRUE	TRUE	TRUE
CGGAATTGGTTTGG-1	1897	725	2.26674	37.4802	2	T_cells	CD4 TCM	T cells	TRUE	TRUE	TRUE	TRUE
CGGAATTGTGGAGG-1	1544	660	0.712435	32.5777	2	T_cells	CD4 TCM	T cells	TRUE	TRUE	TRUE	TRUE
CGGACCGATGCGTA-1	1835	809	1.3079	28.2289	5	T_cells	CD8 TEM	T cells	TRUE	TRUE	TRUE	TRUE
CGGACCGATGGGAG-1	985	469	2.63959	36.4467	1	T_cells	CD4 TCM	T cells	TRUE	TRUE	TRUE	TRUE
CGGACTCTAAACAG-1	1659	600	1.98915	42.3146	4	B_cell	B naive	B cells	TRUE	TRUE	TRUE	TRUE
CGGACTCTCCAATG-1	2003	812	2.1967	34.7479	2	T_cells	CD4 TCM	T cells	TRUE	TRUE	TRUE	TRUE
CGGACTCTCCTCGT-1	1875	856	1.81333	21.28	7	NK_cell	CD8 TEM	T cells	TRUE	TRUE	TRUE	TRUE
CGGAGGCTATTCCT-1	848	397	4.83491	36.6745	1	T_cells	CD4 TCM	T cells	TRUE	TRUE	TRUE	TRUE
CGGAGGCTTGGATC-1	2836	786	1.19887	47.3554	1	T_cells	CD8 Naive	T cells	TRUE	TRUE	TRUE	TRUE
CGGATAACAACGAA-1	2578	895	1.00853	24.6703	3	Monocyte	CD14 Mono	Monocytes	TRUE	TRUE	TRUE	TRUE
CGGATAACAGCTCA-1	2432	882	1.31579	40.2549	2	T_cells	CD4 TCM	T cells	TRUE	TRUE	TRUE	TRUE
CGGATAACTCAGTG-1	959	449	2.39833	22.5235	9	Monocyte	CD14 Mono	Monocytes	TRUE	TRUE	TRUE	TRUE
CGGCACGAACTCAG-1	2271	890	3.65478	35.2268	8	T_cells	MAIT	T cells	TRUE	TRUE	TRUE	TRUE
CGGCACGAAGGGTG-1	2437	823	3.03652	42.6754	2	T_cells	CD4 TCM	T cells	TRUE	TRUE	TRUE	TRUE
CGGCACGACTACGA-1	2839	1051	3.48714	19.1969	6	Monocyte	CD16 Mono	Monocytes	TRUE	TRUE	TRUE	TRUE
CGGCATCTTAGAAG-1	1982	823	2.32089	34.1574	2	T_cells	CD4 TEM	T cells	TRUE	TRUE	TRUE	TRUE
CGGCATCTTCGTAG-1	3312	1055	1.99275	20.8031	3	Monocyte	CD14 Mono	Monocytes	TRUE	TRUE	TRUE	TRUE
CGGCCAGAAAGGTA-1	2077	741	2.40732	43.6688	2	T_cells	CD4 TCM	T cells	TRUE	TRUE	TRUE	TRUE
CGGCCAGAGAGGCA-1	2410	999	2.32365	30.5394	5	T_cells	CD8 TEM	T cells	TRUE	TRUE	TRUE	TRUE
CGGCGAACCAGTCA-1	3765	1241	2.09827	24.8606	6	Monocyte	CD16 Mono	Monocytes	TRUE	TRUE	TRUE	TRUE
CGGCGAACGACAAA-1	1589	790	0.881057	18.0617	7	NK_cell	NK	T cells	TRUE	TRUE	TRUE	TRUE
CGGCGAACGGTCTA-1	2498	878	1.56125	37.9504	2	T_cells	CD4 TCM	T cells	TRUE	TRUE	TRUE	TRUE
CGGCGAACTACTTC-1	1729	778	2.02429	19.5489	7	NK_cell	NK	ILC	TRUE	TRUE	TRUE	TRUE
CGGGACTGCGTGTA-1	4278	1066	2.50117	44.9743	1	T_cells	CD4 TCM	T cells	TRUE	TRUE	TRUE	TRUE
CGGGACTGGAATAG-1	2013	815	3.37804	30.3527	5	T_cells	CD8 TEM	T cells	TRUE	TRUE	TRUE	TRUE
CGGGCATGACCCAA-1	1032	465	4.65116	25.0969	11	T_cells	CD8 TEM	T cells	TRUE	TRUE	TRUE	TRUE
CGGGCATGTCTCTA-1	2865	1079	2.05934	30.1571	7	NK_cell	NK_CD56bright	ILC	TRUE	TRUE	TRUE	TRUE
CGGGCATGTTGTGG-1	2197	743	1.6386	41.6022	1	T_cells	CD4 TCM	T cells	TRUE	TRUE	TRUE	TRUE
CGGTAAACTCGCAA-1	3145	1098	1.36725	36.1526	1	T_cells	CD8 TCM	T cells	TRUE	TRUE	TRUE	TRUE
CGGTCACTGTTTGG-1	2140	807	1.82243	39.8598	2	T_cells	CD4 TCM	T cells	TRUE	TRUE	TRUE	TRUE
CGGTCACTTACTTC-1	3248	1120	1.32389	35.1909	2	T_cells	CD4 TCM	T cells	TRUE	TRUE	TRUE	TRUE
CGTAACGAATCAGC-1	1220	462	5.32787	42.541	1	T_cells	CD4 TCM	T cells	TRUE	TRUE	TRUE	TRUE
CGTAACGATCGCCT-1	3416	1025	1.55152	43.4134	2	T_cells	CD4 TCM	T cells	TRUE	TRUE	TRUE	TRUE
CGTACCACACACAC-1	2085	805	1.72662	37.9856	2	T_cells	CD4 TCM	T cells	TRUE	TRUE	TRUE	TRUE
CGTACCACACGTTG-1	2159	676	1.48217	46.1788	1	T_cells	CD4 TCM	T cells	TRUE	TRUE	TRUE	TRUE
CGTACCACCTCATT-1	2382	828	2.22502	44.6264	1	T_cells	CD4 TCM	T cells	TRUE	TRUE	TRUE	TRUE
CGTACCACGCTACA-1	893	418	6.83091	27.7716	1	T_cells	CD4 TEM	T cells	TRUE	TRUE	TRUE	TRUE
CGTACCACGGAGCA-1	2132	763	1.96998	43.0113	2	T_cells	CD4 TCM	T cells	TRUE	TRUE	TRUE	TRUE
CGTACCTGGACGAG-1	833	407	22.569	3.72149	9	Monocyte	CD16 Mono	Monocytes	FALSE	FALSE	FALSE	FALSE
CGTACCTGGCATCA-1	2473	997	2.50708	23.6959	7	NK_cell	NK	T cells	TRUE	TRUE	TRUE	TRUE
CGTAGCCTCTCTCG-1	2311	852	2.03375	27.434	3	Monocyte	CD14 Mono	Monocytes	TRUE	TRUE	TRUE	TRUE
CGTAGCCTGCGAAG-1	2242	866	1.20428	34.6566	2	T_cells	CD4 TCM	T cells	TRUE	TRUE	TRUE	TRUE
CGTAGCCTGTATGC-1	3499	1118	4.11546	22.092	6	Monocyte	CD14 Mono	Monocytes	TRUE	TRUE	TRUE	TRUE
CGTCAAGAAAGGTA-1	1114	508	2.4237	20.7361	3	Monocyte	CD14 Mono	Macrophages	TRUE	TRUE	TRUE	TRUE
CGTCAAGAACGTGT-1	2816	928	1.5625	45.4901	2	T_cells	CD4 TCM	T cells	TRUE	TRUE	TRUE	TRUE
CGTCAAGACAGAGG-1	2750	958	1.92727	36.4364	2	T_cells	CD4 TCM	T cells	TRUE	TRUE	TRUE	TRUE
CGTCAAGACAGGAG-1	2163	932	1.98798	23.8095	5	T_cells	CD8 TEM	T cells	TRUE	TRUE	TRUE	TRUE
CGTCCATGCTCTTA-1	2746	892	1.311	44.6832	2	T_cells	CD4 TCM	T cells	TRUE	TRUE	TRUE	TRUE
CGTCGACTTTCCGC-1	2190	905	1.64384	30.4566	8	T_cells	MAIT	T cells	TRUE	TRUE	TRUE	TRUE
CGTGATGACGCTAA-1	909	494	1.87019	30.253	1	T_cells	CD4 TCM	T cells	TRUE	TRUE	TRUE	TRUE
CGTGATGAGGTTCA-1	1749	710	3.20183	33.3905	8	T_cells	CD8 TCM	T cells	TRUE	TRUE	TRUE	TRUE
CGTGCACTTATGGC-1	3071	1068	1.53045	23.1195	3	Monocyte	CD14 Mono	Monocytes	TRUE	TRUE	TRUE	TRUE
CGTGTAGAAAAACG-1	2028	795	2.16963	33.925	2	T_cells	CD4 TCM	T cells	TRUE	TRUE	TRUE	TRUE
CGTGTAGACGATAC-1	1654	787	1.45103	28.4764	7	NK_cell	NK_CD56bright	T cells	TRUE	TRUE	TRUE	TRUE
CGTGTAGAGTTACG-1	2075	951	1.78313	21.8313	7	NK_cell	NK	ILC	TRUE	TRUE	TRUE	TRUE
CGTGTAGAGTTCAG-1	1890	720	1.74603	23.2275	3	Monocyte	CD14 Mono	Monocytes	TRUE	TRUE	TRUE	TRUE
CGTGTAGATTCGGA-1	1674	842	1.6129	18.6977	7	NK_cell	NK	ILC	TRUE	TRUE	TRUE	TRUE
CGTTAGGAAACCAC-1	2243	890	2.00624	34.7303	1	T_cells	CD4 TCM	T cells	TRUE	TRUE	TRUE	TRUE
CGTTAGGATCATTC-1	4084	1355	1.22429	20.5436	3	Monocyte	CD14 Mono	Macrophages	TRUE	TRUE	TRUE	TRUE
CGTTATACCCTGAA-1	2389	1005	3.26496	29.4684	5	NK_cell	CD8 TEM	T cells	TRUE	TRUE	TRUE	TRUE
CGTTTAACTGGTCA-1	2767	872	1.40947	42.0672	2	T_cells	CD4 TCM	T cells	TRUE	TRUE	TRUE	TRUE
CTAAACCTCTGACA-1	2533	1185	3.63206	15.6336	7	NK_cell	NK	ILC	TRUE	TRUE	TRUE	TRUE
CTAAACCTGTGCAT-1	2520	912	1.42857	31.9444	4	B_cell	B intermediate	B cells	TRUE	TRUE	TRUE	TRUE
CTAACACTAACGTC-1	2764	869	3.76266	42.1852	2	T_cells	CD4 TCM	T cells	TRUE	TRUE	TRUE	TRUE
CTAACACTAGTGCT-1	2355	894	2.29299	18.9384	3	Monocyte	CD14 Mono	Monocytes	TRUE	TRUE	TRUE	TRUE
CTAACGGAACCGAT-1	1999	997	1.55078	16.6083	7	NK_cell	NK	ILC	TRUE	TRUE	TRUE	TRUE
CTAACGGATTTCTG-1	2257	770	1.3735	45.7244	2	T_cells	CD4 TCM	T cells	TRUE	TRUE	TRUE	TRUE
CTAACTACGGCAAG-1	1287	554	1.2432	34.4211	5	T_cells	CD8 TEM	T cells	TRUE	TRUE	TRUE	TRUE
CTAAGGACACCATG-1	2135	806	2.66979	42.014	1	T_cells	CD4 TCM	T cells	TRUE	TRUE	TRUE	TRUE
CTAAGGACCGTTAG-1	5485	1426	1.75023	46.7639	1	T_cells	CD4 TCM	T cells	TRUE	TRUE	TRUE	TRUE
CTAAGGACGCCATA-1	2879	1012	1.97985	21.7437	3	Monocyte	CD14 Mono	T cells	TRUE	TRUE	TRUE	TRUE
CTAAGGTGCCTAAG-1	1111	452	1.80018	42.2142	4	B_cell	B naive	B cells	TRUE	TRUE	TRUE	TRUE
CTAAGGTGTTGCAG-1	2959	896	3.81886	42.3792	2	T_cells	CD4 TCM	T cells	TRUE	TRUE	TRUE	TRUE
CTAAGGTGTTTCTG-1	1009	426	0.891972	38.6521	1	T_cells	CD8 TCM	T cells	TRUE	TRUE	TRUE	TRUE
CTAATAGAGCTATG-1	600	239	0.166667	54.6667	1	Pre-B_cell_CD34-	CD8 Naive	T cells	TRUE	TRUE	TRUE	TRUE
CTAATGCTTGTGGT-1	2067	829	2.85438	23.3188	3	Monocyte	CD14 Mono	Monocytes	TRUE	TRUE	TRUE	TRUE
CTACAACTCCCGTT-1	2194	895	2.05105	27.7575	5	T_cells	CD8 TEM	T cells	TRUE	TRUE	TRUE	TRUE
CTACCTCTCAACCA-1	2334	787	0.814053	40.1028	5	T_cells	CD4 TEM	T cells	TRUE	TRUE	TRUE	TRUE
CTACGCACACCTAG-1	3713	1139	2.50471	25.1279	6	Monocyte	CD16 Mono	Monocytes	TRUE	TRUE	TRUE	TRUE
CTACGCACTCTCCG-1	2639	925	1.32626	36.2258	2	T_cells	CD4 TCM	T cells	TRUE	TRUE	TRUE	TRUE
CTACGCACTGGTCA-1	2471	1015	2.06394	21.2465	5	NK_cell	NK	T cells	TRUE	TRUE	TRUE	TRUE
CTACGGCTTTCTTG-1	3914	1360	1.66071	20.8738	3	Monocyte	CD14 Mono	Monocytes	TRUE	TRUE	TRUE	TRUE
CTACTATGAACCAC-1	3188	1097	2.41531	26.7566	3	Monocyte	CD14 Mono	Monocytes	TRUE	TRUE	TRUE	TRUE
CTACTATGATGTGC-1	1663	650	2.34516	25.436	3	Monocyte	CD14 Mono	Monocytes	TRUE	TRUE	TRUE	TRUE
CTACTATGCTAAGC-1	2706	853	2.40207	43.6438	7	T_cells	CD8 TCM	T cells	TRUE	TRUE	TRUE	TRUE
CTACTATGTAAAGG-1	1265	549	2.52964	37.7866	4	B_cell	B naive	B cells	TRUE	TRUE	TRUE	TRUE
CTACTCCTATGTCG-1	2181	1052	1.83402	14.2137	7	NK_cell	NK	ILC	TRUE	TRUE	TRUE	TRUE
CTACTCCTGCCATA-1	586	307	3.75427	17.5768	9	Monocyte	CD14 Mono	Monocytes	TRUE	TRUE	TRUE	TRUE
CTAGAGACACTTTC-1	3201	1152	1.90565	34.2705	2	T_cells	CD4 TCM	T cells	TRUE	TRUE	TRUE	TRUE
CTAGAGACAGCATC-1	2206	907	0.815956	30.5077	5	T_cells	CD8 TEM	T cells	TRUE	TRUE	TRUE	TRUE
CTAGAGACTTTGGG-1	5522	1628	3.35024	19.5038	6	Monocyte	CD16 Mono	Monocytes	TRUE	TRUE	TRUE	TRUE
CTAGATCTCTCTAT-1	1822	731	1.8112	35.5104	2	T_cells	CD4 TCM	T cells	TRUE	TRUE	TRUE	TRUE
CTAGATCTTCGACA-1	2392	897	1.4214	38.5451	2	T_cells	CD4 TCM	T cells	TRUE	TRUE	TRUE	TRUE
CTAGGATGAGCCTA-1	5878	1749	1.56516	32.1198	4	B_cell	Plasmablast	T cells	TRUE	TRUE	TRUE	TRUE
CTAGGATGATCGTG-1	2159	762	1.71376	31.6813	4	B_cell	B memory	B cells	TRUE	TRUE	TRUE	TRUE
CTAGGCCTCTCAGA-1	1998	712	0.2002	40.4905	2	T_cells	CD4 TCM	T cells	TRUE	TRUE	TRUE	TRUE
CTAGGTGATGGTTG-1	3254	1195	1.93608	17.5169	6	Monocyte	CD16 Mono	Monocytes	TRUE	TRUE	TRUE	TRUE
CTAGTTACCAGAGG-1	2741	851	1.9336	44.181	2	T_cells	CD4 TCM	T cells	TRUE	TRUE	TRUE	TRUE
CTAGTTACCGCATA-1	2360	864	2.20339	37.839	1	T_cells	CD4 TCM	T cells	TRUE	TRUE	TRUE	TRUE
CTAGTTACGAAACA-1	2247	968	2.26969	20.2492	7	NK_cell	NK	ILC	TRUE	TRUE	TRUE	TRUE
CTAGTTTGAGTACC-1	1601	742	5.62149	26.2336	5	NK_cell	CD8 TEM	T cells	TRUE	TRUE	TRUE	TRUE
CTATAAGATCGTTT-1	2736	845	1.05994	46.3085	4	B_cell	B memory	B cells	TRUE	TRUE	TRUE	TRUE
CTATACTGAGGTTC-1	732	331	0.409836	33.7432	9	Monocyte	CD14 Mono	Monocytes	TRUE	TRUE	TRUE	TRUE
CTATACTGCCAGTA-1	2692	840	2.11738	49.0713	1	T_cells	CD4 Naive	T cells	TRUE	TRUE	TRUE	TRUE
CTATACTGCGCTAA-1	1857	734	1.61551	21.9171	3	Monocyte	CD14 Mono	Monocytes	TRUE	TRUE	TRUE	TRUE
CTATACTGCTACGA-1	2130	948	1.87793	20.0939	7	NK_cell	NK	ILC	TRUE	TRUE	TRUE	TRUE
CTATACTGTCTCAT-1	1774	842	4.00225	16.9109	7	NK_cell	NK	ILC	TRUE	TRUE	TRUE	TRUE
CTATACTGTTCGTT-1	4789	1543	1.23199	39.4028	1	CMP	HSPC	T cells	TRUE	TRUE	TRUE	TRUE
CTATAGCTGTCACA-1	2124	661	1.9774	44.209	1	T_cells	CD4 TCM	T cells	TRUE	TRUE	TRUE	TRUE
CTATAGCTTCGCTC-1	2543	981	2.75265	19.2686	3	Monocyte	CD14 Mono	Monocytes	TRUE	TRUE	TRUE	TRUE
CTATAGCTTGCCTC-1	2498	912	3.40272	23.9392	3	Monocyte	CD14 Mono	Monocytes	TRUE	TRUE	TRUE	TRUE
CTATCAACGAACTC-1	2522	912	2.14116	40.682	1	T_cells	CD4 TCM	T cells	TRUE	TRUE	TRUE	TRUE
CTATCAACGCAGAG-1	3163	1063	2.2447	40.1834	2	T_cells	CD4 TCM	T cells	TRUE	TRUE	TRUE	TRUE
CTATCAACTTTGGG-1	2057	683	3.3544	44.2392	1	T_cells	CD8 Naive	T cells	TRUE	TRUE	TRUE	TRUE
CTATCCCTCCACCT-1	2173	823	2.20893	27.4275	3	Monocyte	CD14 Mono	Monocytes	TRUE	TRUE	TRUE	TRUE
CTATGTACGAGAGC-1	3145	996	1.17647	42.7981	2	T_cells	CD4 TCM	T cells	TRUE	TRUE	TRUE	TRUE
CTATGTACGCTTAG-1	2074	695	1.92864	45.5159	2	T_cells	CD4 TCM	T cells	TRUE	TRUE	TRUE	TRUE
CTATGTACTGTTTC-1	4826	1483	1.20182	41.3179	1	T_cells	B naive	T cells	TRUE	TRUE	TRUE	TRUE
CTATGTTGAAAGCA-1	3168	927	1.95707	45.7386	2	T_cells	CD4 TCM	T cells	TRUE	TRUE	TRUE	TRUE
CTATGTTGTCCTCG-1	1635	574	1.40673	45.8104	1	T_cells	CD4 TCM	T cells	TRUE	TRUE	TRUE	TRUE
CTATGTTGTCTCGC-1	3494	1052	2.43274	40.2404	2	T_cells	CD4 TCM	T cells	TRUE	TRUE	TRUE	TRUE
CTATTGACAAACGA-1	1289	571	4.26687	21.4119	3	Monocyte	CD14 Mono	Monocytes	TRUE	TRUE	TRUE	TRUE
CTATTGACACTGGT-1	2940	1028	2.21088	26.9048	6	Monocyte	CD16 Mono	Monocytes	TRUE	TRUE	TRUE	TRUE
CTATTGACGGTGAG-1	3968	1263	1.6129	22.7571	6	Monocyte	CD16 Mono	Monocytes	TRUE	TRUE	TRUE	TRUE
CTATTGTGGCAAGG-1	1939	671	3.61011	40.5879	8	T_cells	CD4 TCM	T cells	TRUE	TRUE	TRUE	TRUE
CTCAATTGGTTCAG-1	3237	958	1.35928	45.536	2	T_cells	CD4 TCM	T cells	TRUE	TRUE	TRUE	TRUE
CTCAATTGGTTGCA-1	1908	747	3.14465	22.1698	3	Monocyte	CD14 Mono	Monocytes	TRUE	TRUE	TRUE	TRUE
CTCAGAGATAGAAG-1	2568	866	1.36293	45.0545	1	T_cells	CD4 TCM	T cells	TRUE	TRUE	TRUE	TRUE
CTCAGCACTCTAGG-1	2344	896	2.00512	37.7986	2	T_cells	CD4 TCM	T cells	TRUE	TRUE	TRUE	TRUE
CTCAGCACTGAACC-1	1153	489	1.47441	27.4935	9	Monocyte	CD14 Mono	Macrophages	TRUE	TRUE	TRUE	TRUE
CTCAGCACTTGCAG-1	1860	643	1.55914	47.0968	1	T_cells	CD4 Naive	T cells	TRUE	TRUE	TRUE	TRUE
CTCAGCTGAACCTG-1	2928	923	2.56148	32.2063	3	Monocyte	CD14 Mono	T cells	TRUE	TRUE	TRUE	TRUE
CTCAGCTGCAGTTG-1	2342	820	2.47652	40.3074	1	T_cells	CD8 TCM	T cells	TRUE	TRUE	TRUE	TRUE
CTCAGCTGTTTCTG-1	1857	646	5.16963	42.2186	1	T_cells	CD4 TEM	T cells	TRUE	TRUE	TRUE	TRUE
CTCAGGCTCGTTGA-1	4505	1466	2.46393	18.313	6	Monocyte	CD16 Mono	Monocytes	TRUE	TRUE	TRUE	TRUE
CTCAGGCTGCTAAC-1	1198	550	1.66945	28.2972	2	T_cells	CD4 TEM	T cells	TRUE	TRUE	TRUE	TRUE
CTCATTGACCTTAT-1	3103	1112	0.676764	34.9662	2	T_cells	CD4 TCM	T cells	TRUE	TRUE	TRUE	TRUE
CTCATTGATGCTTT-1	3007	1006	2.12837	23.4453	6	Monocyte	CD16 Mono	Monocytes	TRUE	TRUE	TRUE	TRUE
CTCATTGATTGCTT-1	595	303	20	13.2773	9	Monocyte	CD14 Mono	Monocytes	FALSE	FALSE	FALSE	FALSE
CTCCACGAGAGATA-1	4639	1448	2.0263	26.9239	10	Monocyte	cDC2	DC	TRUE	TRUE	TRUE	TRUE
CTCCATCTCTTAGG-1	2109	727	1.1854	43.0062	2	T_cells	CD4 TCM	T cells	TRUE	TRUE	TRUE	TRUE
CTCCATCTGACGAG-1	2887	899	1.52407	44.2328	2	T_cells	CD4 TCM	T cells	TRUE	TRUE	TRUE	TRUE
CTCCGAACAAGTGA-1	2446	998	2.24857	15.9035	6	Monocyte	CD16 Mono	Monocytes	TRUE	TRUE	TRUE	TRUE
CTCCTACTGCCTTC-1	1292	563	3.71517	22.9102	3	Monocyte	CD14 Mono	Monocytes	TRUE	TRUE	TRUE	TRUE
CTCGAAGATGTGGT-1	2952	870	2.30352	43.5298	1	T_cells	CD8 Naive	T cells	TRUE	TRUE	TRUE	TRUE
CTCGAAGATTAGGC-1	2373	903	0.969237	25.9587	3	Monocyte	CD14 Mono	Monocytes	TRUE	TRUE	TRUE	TRUE
CTCGACTGCTCTAT-1	1144	516	1.04895	36.9755	1	T_cells	CD4 TCM	T cells	TRUE	TRUE	TRUE	TRUE
CTCGACTGGGTGAG-1	2023	754	1.7301	39.9901	1	T_cells	CD4 Naive	T cells	TRUE	TRUE	TRUE	TRUE
CTCGACTGGTTGAC-1	1814	879	2.2602	15.9316	7	NK_cell	NK	ILC	TRUE	TRUE	TRUE	TRUE
CTCGAGCTCTGGAT-1	1157	588	0.950735	20.6569	5	NK_cell	CD8 TEM	T cells	TRUE	TRUE	TRUE	TRUE
CTCGCATGACTTTC-1	1839	740	4.29581	32.4633	2	T_cells	CD8 TCM	T cells	TRUE	TRUE	TRUE	TRUE
CTCGCATGCTTAGG-1	2190	798	3.56164	38.8584	2	T_cells	CD4 TCM	T cells	TRUE	TRUE	TRUE	TRUE
CTCTAAACCTCGAA-1	2272	798	1.05634	41.9014	1	T_cells	CD4 TCM	T cells	TRUE	TRUE	TRUE	TRUE
CTCTAAACGGCGAA-1	2003	653	1.74738	44.7329	1	T_cells	CD4 Naive	T cells	TRUE	TRUE	TRUE	TRUE
CTCTAATGTCCAAG-1	2339	902	2.99273	22.6593	3	Monocyte	CD14 Mono	Monocytes	TRUE	TRUE	TRUE	TRUE
CTGAACGACAGTCA-1	2732	990	0.878477	35.1025	1	T_cells	CD4 TCM	T cells	TRUE	TRUE	TRUE	TRUE
CTGAACGATGAGGG-1	1538	724	2.3407	25.8778	2	T_cells	CD4 TCM	T cells	TRUE	TRUE	TRUE	TRUE
CTGAAGACCCAACA-1	2753	953	2.68798	42.1722	2	T_cells	CD4 TCM	T cells	TRUE	TRUE	TRUE	TRUE
CTGAAGACGTGCAT-1	2300	891	2.56522	29.2609	4	B_cell	B naive	B cells	TRUE	TRUE	TRUE	TRUE
CTGAAGTGAAGCCT-1	4073	1437	2.99533	13.258	6	Monocyte	CD16 Mono	Monocytes	TRUE	TRUE	TRUE	TRUE
CTGAAGTGCAGCTA-1	1717	653	1.33955	32.9062	4	B_cell	B naive	B cells	TRUE	TRUE	TRUE	TRUE
CTGAAGTGGCTATG-1	1891	714	0.846113	40.6134	1	T_cells	CD4 TCM	T cells	TRUE	TRUE	TRUE	TRUE
CTGAAGTGTCCAGA-1	3300	956	0.606061	46.1818	2	T_cells	CD4 TCM	T cells	TRUE	TRUE	TRUE	TRUE
CTGAATCTGAATAG-1	2023	877	1.8784	27.4839	2	T_cells	CD4 TCM	T cells	TRUE	TRUE	TRUE	TRUE
CTGACAGAATCGTG-1	2700	1012	1.03704	28.1111	5	T_cells	CD8 TEM	T cells	TRUE	TRUE	TRUE	TRUE
CTGACCACAGCAAA-1	2478	824	0.807102	40.5973	2	T_cells	CD4 TCM	T cells	TRUE	TRUE	TRUE	TRUE
CTGAGAACCGGGAA-1	3916	1077	2.06844	43.3606	2	T_cells	CD4 TCM	T cells	TRUE	TRUE	TRUE	TRUE
CTGAGAACGTAAAG-1	1420	740	1.76056	18.0986	7	NK_cell	NK	ILC	TRUE	TRUE	TRUE	TRUE
CTGATACTAGTAGA-1	2229	692	1.61507	42.8892	1	T_cells	CD4 TCM	T cells	TRUE	TRUE	TRUE	TRUE
CTGATTTGGTGTTG-1	2994	1063	1.169	23.7475	3	Monocyte	CD14 Mono	Monocytes	TRUE	TRUE	TRUE	TRUE
CTGCAGCTAACCGT-1	2674	771	3.40314	47.9806	1	T_cells	CD8 Naive	T cells	TRUE	TRUE	TRUE	TRUE
CTGCAGCTGACACT-1	3102	808	0.70922	50.6447	1	T_cells	CD4 TCM	T cells	TRUE	TRUE	TRUE	TRUE
CTGCAGCTGGATTC-1	4046	1389	1.55709	17.4988	6	Monocyte	CD16 Mono	Monocytes	TRUE	TRUE	TRUE	TRUE
CTGCAGCTTGGCAT-1	3900	1264	2.30769	34.641	8	T_cells	MAIT	T cells	TRUE	TRUE	TRUE	TRUE
CTGCCAACAGGAGC-1	2857	952	2.97515	38.3619	1	T_cells	CD8 TCM	T cells	TRUE	TRUE	TRUE	TRUE
CTGCCAACCAGCTA-1	2211	816	1.2664	39.0321	1	T_cells	CD4 TCM	T cells	TRUE	TRUE	TRUE	TRUE
CTGCCAACTAACCG-1	2264	795	2.0318	22.659	6	Monocyte	CD16 Mono	Monocytes	TRUE	TRUE	TRUE	TRUE
CTGCCAACTGCTCC-1	1870	795	2.72727	29.893	5	T_cells	CD8 TEM	T cells	TRUE	TRUE	TRUE	TRUE
CTGCCAACTTGCAG-1	2344	760	3.24232	46.1178	1	T_cells	CD4 TCM	T cells	TRUE	TRUE	TRUE	TRUE
CTGCCAACTTGCTT-1	2332	886	2.27273	35.7204	5	T_cells	CD8 TEM	T cells	TRUE	TRUE	TRUE	TRUE
CTGCGACTCCACCT-1	688	349	3.48837	30.9593	8	T_cells	CD8 TEM	T cells	TRUE	TRUE	TRUE	TRUE
[truncated: 1,280 more rows]

## Sheet: TableS5 Krasnow CellTypist uniq
Table S5: Results of comparisons of clustering vs automated annotation algorithms on ddqc results
[truncated: 82 more rows]

[truncated: 11 more sheets: TableS5 Krasnow ddqc uniq, Table S6, Table S6 summary, Table S7, Table S7 signatures, Table S8, Table S9 trends_n_genes_lower, Table S9 trends_n_genes_upper, Table S9 trends_mito_upper, Table S9 trends_ribo_lower, Table S9 trends_ribo_upper]
